# Supplementary material for: Closed-loop two-photon functional imaging in a freely moving animal
Source: Nat Commun. 2025 Jul 1;16:5950. doi: 10.1038/s41467-025-60648-x (PMC12214772; doi:10.1038/s41467-025-60648-x)
Supplement: Supplementary file 19 — Source Data [file 41467_2025_60648_MOESM19_ESM.zip]

Archive with 20 entries (19 files):
- excel raw data/
- __MACOSX/._excel raw data
- excel raw data/figureS3.xlsx
- __MACOSX/excel raw data/._figureS3.xlsx
- excel raw data/figureS4_gcamp7f.xlsx
- __MACOSX/excel raw data/._figureS4_gcamp7f.xlsx
- excel raw data/figureS2.xlsx
- __MACOSX/excel raw data/._figureS2.xlsx
- excel raw data/figure4.xlsx
- __MACOSX/excel raw data/._figure4.xlsx
- excel raw data/figureS4_gfp.xlsx
- __MACOSX/excel raw data/._figureS4_gfp.xlsx
- excel raw data/figure5.xlsx
- __MACOSX/excel raw data/._figure5.xlsx
- excel raw data/figureS1.xlsx
- __MACOSX/excel raw data/._figureS1.xlsx
- excel raw data/figure2.xlsx
- __MACOSX/excel raw data/._figure2.xlsx
- excel raw data/figure3.xlsx
- __MACOSX/excel raw data/._figure3.xlsx
