# Supplementary material for: Closed-loop two-photon functional imaging in a freely moving animal
Source: Nat Commun. 2025 Jul 1;16:5950. doi: 10.1038/s41467-025-60648-x (PMC12214772; doi:10.1038/s41467-025-60648-x)
Supplement: Supplementary file 19 — Source Data [file 41467_2025_60648_MOESM19_ESM.zip › excel raw data/figureS3.xlsx]

## Sheet: underlying b,c
time	voi1	voi2	voi3	voi4	voi5	voi6	voi7	state
2704.33	1.01689	0.92326	1.0825	1.33477	0.863935	1.18555	1.11426	f
2704.43	1.02836	0.947215	1.15813	1.29477	0.868832	1.10958	1.08996	f
2704.52	1.03512	0.968322	1.22929	1.253	0.864524	1.04671	1.05174	f
2704.61	1.03089	0.982803	1.27259	1.22783	0.846975	1.01107	1.00461	f
2704.71	1.01355	0.988807	1.27791	1.22764	0.818804	1.00227	0.963251	f
2704.8	0.987507	0.984151	1.25341	1.24144	0.788069	1.00968	0.943236	f
2704.9	0.961683	0.967071	1.21518	1.24948	0.763408	1.02017	0.949555	f
2704.99	0.945034	0.940489	1.17475	1.24141	0.750796	1.02174	0.977104	f
2705.08	0.943274	0.913108	1.13742	1.22146	0.753135	1.00588	1.02131	f
2705.18	0.958223	0.894944	1.10806	1.19865	0.770012	0.971592	1.08142	f
2705.27	0.988241	0.892895	1.0937	1.17666	0.796599	0.928562	1.1515	f
2705.36	1.02825	0.911145	1.1005	1.15611	0.823703	0.89205	1.21243	f
2705.46	1.06996	0.952307	1.12862	1.14069	0.841704	0.873305	1.24201	f
2705.55	1.10394	1.0149	1.17232	1.13764	0.847615	0.875898	1.23333	f
2705.65	1.12334	1.09077	1.22361	1.15102	0.84744	0.897378	1.19945	f
2705.74	1.12743	1.16591	1.27481	1.17466	0.849713	0.929308	1.15921	f
2705.83	1.12184	1.22464	1.31763	1.19219	0.855547	0.955384	1.12284	f
2705.93	1.11379	1.25312	1.34248	1.18569	0.857642	0.956772	1.09116	f
2706.02	1.10529	1.24187	1.34162	1.14771	0.850066	0.927063	1.0624	f
2706.11	1.0909	1.1895	1.31424	1.08806	0.836176	0.881516	1.03377	f
2706.21	1.06396	1.10652	1.26738	1.02991	0.824607	0.846801	0.99933	f
2706.3	1.02625	1.01439	1.21238	0.997026	0.820523	0.841028	0.954365	f
2706.4	0.990465	0.937944	1.16093	1.00123	0.824392	0.864267	0.905083	f
2706.49	0.971789	0.895449	1.12202	1.0384	0.837522	0.90466	0.871387	f
2706.58	0.97624	0.892228	1.09934	1.09476	0.864708	0.948856	0.876127	f
2706.68	0.996592	0.920011	1.08954	1.15638	0.910413	0.987028	0.927848	f
2706.77	1.01854	0.96116	1.08338	1.21315	0.97311	1.01309	1.01269	f
2706.86	1.03074	0.995186	1.07084	1.25791	1.04477	1.02718	1.10203	f
2706.96	1.03044	1.00673	1.04799	1.28634	1.11421	1.03715	1.16866	f
2707.05	1.02198	0.992214	1.02066	1.29853	1.17072	1.05413	1.19943	f
2707.15	1.01102	0.961536	1.00121	1.29669	1.20607	1.08331	1.19748	f
2707.24	1.00006	0.933033	1.00009	1.27945	1.21635	1.1182	1.17624	f
2707.33	0.988764	0.923857	1.01834	1.24165	1.20288	1.14519	1.1513	f
2707.43	0.977866	0.941063	1.04728	1.18271	1.17024	1.15393	1.13347	f
2707.52	0.971303	0.97943	1.07432	1.11212	1.1226	1.14331	1.12631	f
2707.61	0.974269	1.02716	1.08992	1.04316	1.06325	1.11897	1.13031	f
2707.71	0.988989	1.07418	1.09103	0.983251	0.999086	1.08858	1.1476	f
2707.8	1.01441	1.11601	1.08046	0.93302	0.943553	1.0606	1.17907	f
2707.9	1.04827	1.15237	1.06398	0.892742	0.910643	1.04355	1.21489	f
2707.99	1.08764	1.18449	1.04664	0.865512	0.903766	1.04098	1.2331	f
2708.08	1.12634	1.21343	1.03015	0.854407	0.911406	1.04565	1.21497	f
2708.18	1.15437	1.23804	1.01519	0.860657	0.916183	1.04233	1.16388	f
2708.27	1.16248	1.2523	1.00679	0.885661	0.910245	1.01971	1.10426	f
2708.36	1.14685	1.24583	1.01398	0.930902	0.902179	0.979948	1.05925	f
2708.46	1.10965	1.21027	1.04039	0.99212	0.909324	0.935915	1.03035	f
2708.55	1.05829	1.14744	1.07584	1.05549	0.943106	0.900403	1.00128	f
2708.65	1.00492	1.0711	1.10162	1.10266	0.999904	0.878924	0.963207	f
2708.74	0.963063	1.00021	1.10671	1.12123	1.06342	0.871232	0.931319	f
2708.83	0.941078	0.949751	1.09792	1.1114	1.11612	0.87711	0.931595	f
2708.93	0.939414	0.926241	1.09384	1.08424	1.15013	0.899087	0.971599	f
2709.02	0.954638	0.930261	1.11044	1.05515	1.16857	0.939258	1.02788	f
2709.11	0.984889	0.958969	1.15115	1.03735	1.1779	0.99429	1.06522	f
2709.21	1.02766	1.00394	1.2058	1.03707	1.18169	1.05435	1.06616	f
2709.3	1.07378	1.04874	1.25547	1.05148	1.18165	1.10721	1.03975	f
2709.4	1.10798	1.07421	1.27945	1.07079	1.18027	1.14374	1.00527	f
2709.49	1.12002	1.0708	1.26398	1.08349	1.17886	1.16004	0.973803	f
2709.58	1.11504	1.04613	1.21015	1.0814	1.17453	1.15818	0.945067	f
2709.68	1.10979	1.01836	1.13481	1.06299	1.16293	1.14707	0.916003	f
2709.77	1.11688	1.00252	1.06232	1.03554	1.14405	1.13947	0.889236	f
2709.86	1.13464	1.00345	1.01249	1.01389	1.12305	1.14443	0.873044	f
2709.96	1.1531	1.0192	0.994584	1.01256	1.10576	1.16085	0.876231	f
2710.05	1.16896	1.04813	1.00808	1.03442	1.09483	1.17848	0.902861	f
2710.15	1.19273	1.09128	1.04385	1.06617	1.0897	1.18572	0.948857	f
2710.24	1.24073	1.14847	1.08462	1.08705	1.08758	1.17616	1.00133	f
2710.33	1.32215	1.21394	1.10976	1.08435	1.08427	1.14895	1.04172	f
2710.43	1.43072	1.27645	1.10569	1.0616	1.07568	1.10565	1.05443	f
2710.52	1.54369	1.32334	1.0738	1.03356	1.06186	1.04797	1.03717	f
2710.61	1.62596	1.34438	1.02849	1.01342	1.0491	0.978795	1.00337	f
2710.71	1.64161	1.33289	0.9876	1.00327	1.04565	0.90628	0.972646	f
2710.8	1.57384	1.28747	0.963621	0.995138	1.05499	0.845514	0.958574	f
2710.9	1.44208	1.21498	0.9596	0.981861	1.07488	0.812747	0.966969	f
2710.99	1.29645	1.13088	0.969654	0.967064	1.10208	0.816315	1.0011	f
2711.08	1.18795	1.05436	0.983543	0.964048	1.13235	0.852002	1.06097	f
2711.18	1.13961	1.0034	0.99304	0.982661	1.15464	0.906958	1.13496	f
2711.27	1.14135	0.991101	0.996866	1.01782	1.15092	0.966876	1.19739	f
2711.36	1.1675	1.02123	1.00204	1.05238	1.10915	1.01924	1.22264	f
2711.46	1.19618	1.08302	1.0197	1.07015	1.03925	1.05337	1.204	f
2711.55	1.21669	1.15432	1.05613	1.06512	0.973066	1.06229	1.15666	f
2711.65	1.22847	1.21577	1.10547	1.04085	0.943957	1.04703	1.10201	f
2711.74	1.23776	1.26226	1.15223	1.00626	0.964067	1.01797	1.0515	f
2711.83	1.25387	1.29801	1.18367	0.973915	1.01904	0.989346	1.00605	f
2711.93	1.28342	1.323	1.20002	0.957276	1.08115	0.970095	0.966309	f
2712.02	1.32521	1.33017	1.21076	0.964074	1.12589	0.95958	0.938917	f
2712.11	1.37067	1.31563	1.22127	0.990822	1.13972	0.952217	0.930326	f
2712.21	1.41	1.28588	1.22644	1.0253	1.12052	0.944754	0.937596	f
2712.3	1.43892	1.2537	1.21801	1.05343	1.07693	0.938405	0.948311	f
2712.4	1.4593	1.22898	1.19488	1.06406	1.02492	0.935112	0.949717	f
2712.49	1.47218	1.21462	1.16369	1.05042	0.97905	0.93353	0.936196	f
2712.58	1.47103	1.20851	1.13123	1.01235	0.944157	0.929245	0.908459	f
2712.68	1.4441	1.20694	1.0999	0.959026	0.915429	0.918546	0.869546	f
2712.77	1.38547	1.2055	1.07181	0.907988	0.88644	0.903076	0.824037	f
2712.86	1.30325	1.19801	1.05365	0.879274	0.858649	0.892135	0.779174	f
2712.96	1.2154	1.17767	1.05449	0.886591	0.846098	0.899188	0.74456	f
2713.05	1.13729	1.14229	1.07789	0.929288	0.868327	0.933079	0.731015	f
2713.15	1.07408	1.09905	1.11769	0.991052	0.932664	0.990139	0.748636	f
2713.24	1.0245	1.06236	1.16128	1.04927	1.02026	1.0552	0.80173	f
2713.33	0.988631	1.04543	1.19611	1.08978	1.094	1.11139	0.882109	f
2713.43	0.969618	1.05318	1.21377	1.11601	1.12725	1.14884	0.97081	f
2713.52	0.968363	1.08054	1.21055	1.14211	1.12453	1.16539	1.0524	f
2713.61	0.979536	1.11609	1.1881	1.1765	1.11113	1.16236	1.12684	f
2713.71	0.994182	1.14834	1.15436	1.21211	1.1047	1.14203	1.20263	f
2713.8	1.00544	1.1709	1.12187	1.23235	1.10121	1.10804	1.27721	f
2713.9	1.01152	1.18264	1.10185	1.22607	1.08682	1.06562	1.32959	f
2713.99	1.01416	1.18304	1.09672	1.19621	1.05666	1.02094	1.33611	f
2714.08	1.01681	1.17025	1.09758	1.15573	1.01904	0.981675	1.29219	f
2714.18	1.02451	1.14666	1.0906	1.1176	0.984878	0.957707	1.21679	f
2714.27	1.0442	1.12463	1.06899	1.08788	0.958298	0.95672	1.1375	f
2714.36	1.08251	1.12271	1.04069	1.06403	0.935638	0.976976	1.07497	f
2714.46	1.14046	1.15401	1.02394	1.03818	0.911579	1.00553	1.03686	f
2714.55	1.20878	1.21798	1.03311	1.00338	0.886114	1.02602	1.01935	f
2714.65	1.27063	1.30223	1.06685	0.957775	0.865337	1.02972	1.01179	f
2714.74	1.31185	1.38934	1.10841	0.904941	0.855286	1.01949	1.0034	f
2714.83	1.32998	1.46168	1.13664	0.85151	0.855048	1.00453	0.98947	f
2714.93	1.33254	1.50304	1.13803	0.80535	0.857709	0.992891	0.970758	f
2715.02	1.32567	1.50131	1.11284	0.77496	0.859282	0.987645	0.947641	f
2715.11	1.30688	1.45415	1.07362	0.768796	0.865201	0.987348	0.918401	f
2715.21	1.26993	1.37249	1.0376	0.79265	0.884953	0.988346	0.886005	f
2715.3	1.21601	1.27718	1.01653	0.845532	0.919958	0.986708	0.862426	f
2715.4	1.15822	1.19047	1.01074	0.917401	0.959292	0.979946	0.861727	f
2715.49	1.11337	1.12868	1.01258	0.99189	0.989178	0.968683	0.88848	f
2715.58	1.08983	1.09909	1.01606	1.05437	1.00569	0.956831	0.932898	f
2715.68	1.08384	1.1011	1.02312	1.0993	1.01625	0.949151	0.978354	f
2715.77	1.08558	1.12756	1.04043	1.12904	1.03096	0.94834	1.01344	f
2715.86	1.0873	1.16496	1.07015	1.14549	1.05561	0.954494	1.03713	f
2715.96	1.08664	1.19567	1.1036	1.14426	1.09127	0.966644	1.05395	f
2716.05	1.08512	1.2048	1.12488	1.1193	1.13514	0.983094	1.06566	f
2716.15	1.08471	1.18991	1.12221	1.07362	1.17896	1.00027	1.07104	f
2716.24	1.08483	1.16299	1.09646	1.02281	1.20923	1.01293	1.07287	f
2716.33	1.08208	1.13973	1.05928	0.985472	1.21309	1.01697	1.07929	f
2716.43	1.07443	1.12641	1.02357	0.970303	1.18662	1.01148	1.09434	f
2716.52	1.06483	1.11969	0.99642	0.972549	1.13913	0.998146	1.11115	f
2716.61	1.06053	1.11739	0.97925	0.98164	1.08902	0.980001	1.11957	f
2716.71	1.06896	1.1241	0.971885	0.989616	1.05304	0.961343	1.11844	f
2716.8	1.09309	1.14438	0.974741	0.992648	1.03713	0.946695	1.11534	f
2716.9	1.12851	1.17322	0.989166	0.98913	1.03569	0.93818	1.11567	f
2716.99	1.16468	1.19785	1.01716	0.980087	1.03821	0.934122	1.11498	f
2717.08	1.19392	1.20802	1.05907	0.969725	1.03679	0.931611	1.10181	f
2717.18	1.22072	1.2019	1.10901	0.9621	1.02964	0.930064	1.06632	f
2717.27	1.25685	1.18364	1.15297	0.956294	1.02005	0.930959	1.00854	f
2717.36	1.30266	1.15952	1.17538	0.947212	1.01376	0.934868	0.941213	f
2717.46	1.33776	1.13744	1.16981	0.932908	1.017	0.94037	0.886144	f
2717.55	1.33677	1.12647	1.14276	0.919392	1.03585	0.947804	0.862463	f
2717.65	1.29413	1.13354	1.10754	0.916813	1.07637	0.964157	0.875169	f
2717.74	1.22909	1.15859	1.07594	0.93133	1.14215	1.00103	0.913674	f
2717.83	1.16757	1.19237	1.05388	0.962152	1.22783	1.0646	0.961813	f
2717.93	1.12398	1.21884	1.0411	1.00507	1.314	1.14571	1.01059	f
2718.02	1.09925	1.22163	1.03305	1.05485	1.37345	1.22123	1.06166	f
2718.11	1.08826	1.19279	1.02634	1.10261	1.3868	1.26671	1.11891	f
2718.21	1.08516	1.13868	1.02408	1.13504	1.35302	1.2699	1.17904	f
2718.3	1.08358	1.07869	1.0329	1.14211	1.28496	1.23518	1.23169	f
2718.4	1.07766	1.03612	1.05272	1.12489	1.19829	1.17908	1.26797	f
2718.49	1.06523	1.02577	1.07306	1.0924	1.10796	1.12232	1.28816	f
2718.58	1.04929	1.04597	1.08232	1.05145	1.02981	1.08283	1.30005	f
2718.68	1.0349	1.08073	1.0792	1.00299	0.976797	1.07074	1.30965	f
2718.77	1.02381	1.11128	1.07206	0.949733	0.952057	1.08466	1.31423	f
2718.86	1.01287	1.12702	1.0679	0.903899	0.949053	1.11198	1.30467	f
2718.96	0.998095	1.12775	1.06493	0.882758	0.959502	1.13611	1.27546	f
2719.05	0.97961	1.11814	1.05588	0.894734	0.978908	1.14731	1.2312	f
2719.15	0.96239	1.10284	1.03603	0.930987	1.00367	1.1478	1.18233	f
2719.24	0.953897	1.08681	1.00838	0.971172	1.02618	1.14547	1.13571	f
2719.33	0.962467	1.07763	0.982343	0.997309	1.03568	1.14352	1.09138	f
2719.43	0.997638	1.08455	0.968261	1.00271	1.02347	1.13781	1.04794	f
2719.52	1.0666	1.11305	0.970711	0.989662	0.987715	1.12348	1.00792	f
2719.61	1.16434	1.15988	0.985121	0.962362	0.935826	1.10291	0.976469	f
2719.71	1.26647	1.21397	1.00111	0.924534	0.884321	1.08646	0.956113	f
2719.8	1.33679	1.2622	1.01162	0.881503	0.853812	1.0843	0.943792	f
2719.9	1.34918	1.29451	1.02089	0.841657	0.858087	1.09765	0.933258	f
2719.99	1.30562	1.30378	1.04149	0.814953	0.893612	1.118	0.921541	f
2720.08	1.23248	1.2852	1.08072	0.809293	0.940027	1.13457	0.912992	f
2720.18	1.16012	1.23963	1.13034	0.826586	0.974835	1.14245	0.917267	f
2720.27	1.10588	1.17708	1.17222	0.860771	0.990422	1.14494	0.943086	f
2720.36	1.07214	1.1135	1.19586	0.900215	0.996401	1.1503	0.991739	f
2720.46	1.0535	1.0627	1.20702	0.933895	1.00564	1.16485	1.05311	f
2720.55	1.04359	1.0312	1.2174	0.956795	1.021	1.18482	1.10708	f
2720.65	1.03749	1.01979	1.22879	0.969724	1.0361	1.19434	1.13206	f
2720.74	1.03293	1.02726	1.23278	0.974931	1.04515	1.17673	1.11889	f
2720.83	1.03117	1.05093	1.22537	0.973974	1.04748	1.1307	1.07864	f
2720.93	1.0357	1.08409	1.21723	0.969368	1.04276	1.07327	1.03436	f
2721.02	1.048	1.11483	1.2259	0.966092	1.02836	1.02561	1.00372	f
2721.11	1.06387	1.12973	1.25739	0.970343	1.00446	0.997462	0.988931	f
2721.21	1.07432	1.12089	1.29667	0.985774	0.978043	0.985323	0.980955	f
2721.3	1.07118	1.09144	1.31573	1.01026	0.957658	0.981432	0.970394	f
2721.4	1.05254	1.05523	1.29334	1.03631	0.943161	0.98031	0.953846	f
2721.49	1.02368	1.02975	1.23167	1.05502	0.923315	0.977823	0.934148	f
2721.58	0.994371	1.02672	1.15521	1.06064	0.88667	0.969289	0.918118	f
2721.68	0.976	1.04624	1.09271	1.05218	0.835046	0.95277	0.912575	f
2721.77	0.980945	1.07733	1.05632	1.031	0.785027	0.934333	0.9187	f
2721.86	1.01931	1.10422	1.03647	0.99816	0.755896	0.92768	0.929506	f
2721.96	1.0907	1.11575	1.01522	0.955382	0.755919	0.944464	0.934174	f
2722.05	1.1773	1.1127	0.984339	0.907968	0.779402	0.983519	0.926444	f
2722.15	1.24898	1.10765	0.950986	0.86483	0.814868	1.03041	0.909697	f
2722.24	1.28078	1.11458	0.928117	0.835036	0.853949	1.06811	0.894748	f
2722.33	1.26769	1.13594	0.922038	0.824786	0.893602	1.08891	0.893548	f
2722.43	1.22267	1.15973	0.930088	0.837788	0.933661	1.09678	0.914495	f
2722.52	1.16338	1.16971	0.947175	0.875234	0.974975	1.09906	0.959551	f
2722.61	1.10259	1.15811	0.970148	0.932587	1.01922	1.09704	1.02198	f
2722.71	1.04696	1.12944	0.995274	0.997241	1.06705	1.08583	1.08511	f
2722.8	0.999846	1.09404	1.01563	1.05238	1.11665	1.0625	1.12714	f
2722.9	0.964898	1.05921	1.02558	1.08602	1.164	1.03257	1.13257	f
2722.99	0.947104	1.02561	1.0275	1.09659	1.20345	1.00685	1.10189	f
2723.08	0.950297	0.989896	1.03035	1.09037	1.22617	0.993022	1.05076	f
2723.18	0.971964	0.950702	1.04022	1.07529	1.21999	0.992382	1.00035	f
2723.27	1.00137	0.913555	1.05376	1.05818	1.17606	1.00344	0.967144	f
2723.36	1.02496	0.890179	1.06256	1.04533	1.09965	1.02607	0.957443	f
2723.46	1.03472	0.892025	1.06353	1.0414	1.01375	1.06155	0.967257	f
2723.55	1.03153	0.922481	1.06287	1.04542	0.948936	1.10834	0.986597	f
2723.65	1.0211	0.973391	1.06859	1.04969	0.927738	1.15818	1.00559	f
2723.74	1.00737	1.02808	1.08063	1.04562	0.954194	1.19637	1.0188	f
2723.83	0.989615	1.06898	1.08971	1.03137	1.01326	1.20807	1.02491	f
2723.93	0.965723	1.08645	1.08654	1.01323	1.07833	1.1874	1.02542	f
2724.02	0.938749	1.08528	1.07188	1.00017	1.12172	1.14176	1.02324	f
2724.11	0.920034	1.08292	1.0558	0.997199	1.12539	1.08648	1.01974	f
2724.21	0.924212	1.09737	1.04758	1.0035	1.08797	1.03483	1.01239	f
2724.3	0.958485	1.1337	1.04698	1.01501	1.02352	0.992841	0.996983	f
2724.4	1.01522	1.18155	1.04458	1.02856	0.953032	0.961401	0.973524	f
2724.49	1.07556	1.22407	1.02971	1.04409	0.894374	0.940306	0.948825	f
2724.58	1.12082	1.24698	0.998412	1.06305	0.857246	0.92957	0.93164	f
2724.68	1.14205	1.241	0.956584	1.08487	0.84411	0.928425	0.925326	f
2724.77	1.14098	1.2023	0.918049	1.10561	0.853753	0.935461	0.925848	f
2724.86	1.124	1.13622	0.898161	1.11977	0.884177	0.949511	0.926549	f
2724.96	1.09654	1.05883	0.904582	1.12286	0.932413	0.968944	0.925308	f
2725.05	1.06218	0.989816	0.931645	1.11317	0.991333	0.990016	0.928578	f
2725.15	1.02454	0.942278	0.963815	1.09323	1.04861	1.00643	0.947952	f
2725.24	0.989539	0.919157	0.986384	1.06952	1.0916	1.01154	0.990724	f
2725.33	0.965461	0.917597	0.994905	1.04847	1.11467	1.00207	1.05088	f
2725.43	0.959923	0.934398	0.995736	1.03166	1.12102	0.98081	1.10831	f
2725.52	0.975977	0.967784	0.998662	1.01621	1.11898	0.955568	1.13964	f
2725.61	1.00875	1.01494	1.00871	1.00042	1.11752	0.934651	1.13457	f
2725.71	1.04495	1.06875	1.02406	0.986986	1.12322	0.921458	1.10437	f
2725.8	1.06782	1.11745	1.04066	0.979997	1.13654	0.912079	1.07388	f
2725.9	1.06576	1.14924	1.05774	0.980723	1.14999	0.898607	1.06377	f
2725.99	1.0392	1.15857	1.07725	0.987864	1.15215	0.87661	1.08013	f
2726.08	1.00031	1.14741	1.09719	1.00042	1.13603	0.850881	1.11964	f
2726.18	0.964906	1.12033	1.10753	1.01825	1.10435	0.833772	1.17671	f
2726.27	0.94294	1.08097	1.09544	1.04129	1.0668	0.836976	1.24002	f
2726.36	0.93448	1.03387	1.05658	1.06975	1.0338	0.866109	1.28651	f
2726.46	0.93287	0.987661	1.00113	1.10325	1.01135	0.921367	1.29112	f
2726.55	0.932852	0.954322	0.948712	1.13686	0.998459	0.998852	1.2487	f
2726.65	0.937767	0.944696	0.917846	1.1595	0.988759	1.08798	1.18207	f
2726.74	0.958934	0.963839	0.919892	1.16009	0.975247	1.17027	1.12355	f
2726.83	1.00735	1.00771	0.957967	1.13607	0.955512	1.22607	1.09066	f
2726.93	1.08409	1.06188	1.02476	1.09412	0.932781	1.24357	1.08127	f
2727.02	1.17543	1.10531	1.09987	1.04309	0.910545	1.22038	1.08517	f
2727.11	1.2571	1.12108	1.15421	0.990182	0.888198	1.16013	1.09361	f
2727.21	1.3055	1.10698	1.16506	0.944853	0.863653	1.07225	1.09912	f
2727.3	1.30943	1.07564	1.13139	0.920954	0.838253	0.97459	1.09279	f
2727.4	1.27465	1.04298	1.07393	0.929565	0.817452	0.890972	1.06755	f
2727.49	1.21753	1.01639	1.01942	0.969196	0.807364	0.841045	1.02402	f
2727.58	1.15389	0.993679	0.983515	1.02549	0.811832	0.830536	0.973343	f
2727.68	1.0936	0.970971	0.966392	1.08136	0.832844	0.851594	0.933437	f
2727.77	1.04187	0.949249	0.96016	1.12602	0.872272	0.890769	0.920118	f
2727.86	1.00171	0.933936	0.957801	1.15525	0.93195	0.936086	0.938406	f
2727.96	0.975226	0.930108	0.956325	1.1667	1.01028	0.977958	0.981023	f
2728.05	0.96323	0.938369	0.955933	1.15788	1.09652	1.00815	1.03613	f
2728.15	0.963695	0.953523	0.958681	1.12889	1.1692	1.02207	1.09642	f
2728.24	0.970846	0.966433	0.96674	1.08657	1.2059	1.02177	1.15996	f
2728.33	0.976372	0.968535	0.979841	1.04537	1.19896	1.01383	1.22202	f
2728.43	0.974237	0.95775	0.994302	1.02297	1.16261	1.00373	1.2692	f
2728.52	0.964827	0.941733	1.00605	1.03051	1.12508	0.993198	1.28647	f
2728.61	0.95397	0.93412	1.0152	1.06395	1.11429	0.981985	1.27173	f
2728.71	0.948406	0.945582	1.02618	1.10494	1.14572	0.970429	1.24012	f
2728.8	0.95208	0.976618	1.04242	1.13363	1.21465	0.959471	1.21023	f
2728.9	0.964763	1.0176	1.06185	1.14229	1.29477	0.95019	1.18609	f
2728.99	0.98245	1.05498	1.07784	1.13663	1.34971	0.944122	1.15478	f
2729.08	0.998749	1.078	1.08465	1.12445	1.35465	0.942679	1.1028	f
2729.18	1.00825	1.08367	1.08235	1.10629	1.31052	0.945584	1.03312	f
2729.27	1.01204	1.07943	1.07721	1.07843	1.23763	0.950481	0.964422	f
2729.36	1.02065	1.08086	1.07794	1.04176	1.15716	0.954862	0.915987	f
2729.46	1.0503	1.10252	1.08933	1.00445	1.08108	0.95948	0.894716	f
2729.55	1.11419	1.14741	1.10597	0.975604	1.01684	0.969131	0.893982	f
2729.65	1.21251	1.20264	1.11213	0.957114	0.973922	0.988167	0.900493	f
2729.74	1.32721	1.24588	1.09132	0.942769	0.959592	1.01441	0.90224	f
2729.83	1.42605	1.25807	1.03985	0.925675	0.969893	1.03971	0.894072	f
2729.93	1.47674	1.23328	0.972757	0.907797	0.990282	1.05823	0.880015	f
2730.02	1.46454	1.18005	0.915412	0.901847	1.00818	1.07239	0.869778	f
2730.11	1.39975	1.11511	0.887186	0.921898	1.023	1.08731	0.869649	f
2730.21	1.30851	1.05504	0.891478	0.970063	1.04153	1.1014	0.875454	f
2730.3	1.21612	1.01184	0.917668	1.03162	1.06416	1.10718	0.875173	f
2730.4	1.13743	0.991249	0.950324	1.08321	1.07849	1.10178	0.860105	f
2730.49	1.07756	0.991603	0.977402	1.10744	1.06836	1.09204	0.834612	f
2730.58	1.03672	1.00507	0.992457	1.10165	1.02958	1.08706	0.81505	f
2730.68	1.01244	1.0221	0.992998	1.07518	0.975991	1.08836	0.818202	f
2730.77	0.999237	1.03565	0.980039	1.04066	0.92991	1.08969	0.849536	f
2730.86	0.990086	1.0421	0.959526	1.00899	0.906833	1.0845	0.900224	f
2730.96	0.97949	1.04045	0.941956	0.990377	0.90757	1.07101	0.9536	f
2731.05	0.966083	1.03225	0.937655	0.994918	0.922746	1.05141	0.994868	f
2731.15	0.953077	1.0211	0.950294	1.02932	0.941754	1.02953	1.01786	f
2731.24	0.945884	1.01001	0.974033	1.09157	0.956582	1.00957	1.02564	f
2731.33	0.948089	0.99926	0.996183	1.16766	0.961115	0.994211	1.02595	f
2731.43	0.957968	0.987915	1.00373	1.23252	0.952227	0.982622	1.02461	f
2731.52	0.968471	0.975747	0.991184	1.25778	0.933629	0.971769	1.02203	f
2731.61	0.971293	0.962445	0.964372	1.2273	0.915419	0.961204	1.01602	f
2731.71	0.9623	0.946408	0.936183	1.15087	0.907219	0.956319	1.00784	f
2731.8	0.94431	0.926118	0.91725	1.06093	0.91223	0.964926	1.004	f
2731.9	0.925269	0.903021	0.91019	0.992678	0.927987	0.989487	1.01197	f
2731.99	0.913373	0.88241	0.911747	0.964197	0.949084	1.02255	1.03341	f
2732.08	0.913479	0.871262	0.918557	0.971837	0.966697	1.04984	1.06161	f
2732.18	0.927582	0.875809	0.930295	0.99921	0.969455	1.05942	1.0859	f
2732.27	0.960235	0.900408	0.948231	1.02792	0.949692	1.05019	1.09883	f
2732.36	1.02254	0.943565	0.971817	1.04378	0.911293	1.03259	1.1001	f
2732.46	1.12598	0.993452	0.995741	1.04072	0.869645	1.01987	1.096	f
2732.55	1.26623	1.02996	1.01066	1.02225	0.843308	1.01802	1.09518	f
2732.65	1.41075	1.03779	1.00971	0.998275	0.845038	1.02341	1.10258	f
2732.74	1.50824	1.02057	0.996814	0.978949	0.876831	1.0289	1.11399	f
2732.83	1.51868	0.999533	0.987648	0.97044	0.928494	1.03054	1.11676	f
2732.93	1.43982	0.995524	0.9994	0.97538	0.979201	1.02949	1.09971	f
2733.02	1.30748	1.01265	1.03667	0.994395	1.00556	1.03126	1.06413	f
2733.11	1.17113	1.03818	1.0862	1.02416	0.995042	1.04304	1.02396	f
2733.21	1.06621	1.05459	1.12552	1.05587	0.954687	1.06788	0.995081	f
2733.3	1.00254	1.05174	1.13843	1.0784	0.906241	1.0984	0.985517	f
2733.4	0.971272	1.03177	1.12464	1.08405	0.871347	1.11868	0.994101	f
2733.49	0.95872	1.00611	1.0971	1.07183	0.860096	1.1146	1.0167	f
2733.58	0.956447	0.988451	1.07089	1.04757	0.869849	1.08237	1.05279	f
2733.68	0.962767	0.986092	1.05351	1.02222	0.890599	1.02854	1.10427	f
2733.77	0.977317	0.996971	1.04343	1.00825	0.911293	0.966116	1.16662	f
2733.86	0.995877	1.01279	1.0362	1.01336	0.925163	0.911984	1.22324	f
2733.96	1.01	1.02475	1.032	1.03461	0.933256	0.882337	1.25343	f
2734.05	1.01233	1.02758	1.0382	1.05954	0.942914	0.885151	1.24909	f
2734.15	1.00306	1.0213	1.06407	1.07645	0.960385	0.917816	1.22236	f
2734.24	0.991074	1.01208	1.11116	1.08515	0.982973	0.972673	1.19577	f
2734.33	0.987651	1.01046	1.16743	1.09776	0.99926	1.04164	1.18541	f
2734.43	0.997674	1.02505	1.21212	1.12868	0.998677	1.11237	1.19246	f
2734.52	1.01608	1.05505	1.22762	1.18126	0.980573	1.1639	1.20513	f
2734.61	1.03193	1.08897	1.20764	1.24102	0.954196	1.17447	1.20781	f
2734.71	1.03578	1.11136	1.15668	1.28132	0.930805	1.13756	1.1915	f
2734.8	1.02467	1.11229	1.08618	1.27901	0.916607	1.068	1.15861	f
2734.9	1.00316	1.09227	1.01268	1.23094	0.912814	0.991688	1.11923	f
2734.99	0.981068	1.06013	0.956149	1.15783	0.919788	0.930684	1.08178	f
2735.08	0.968721	1.02795	0.934441	1.0902	0.939722	0.895384	1.0482	f
2735.18	0.973378	1.00653	0.954531	1.04807	0.974787	0.885227	1.01847	f
2735.27	1.00063	1.00254	1.00761	1.03227	1.02246	0.892798	0.997692	f
2735.36	1.05855	1.01692	1.07231	1.03179	1.073	0.908057	0.99652	f
2735.46	1.15689	1.04545	1.12437	1.03567	1.11227	0.923108	1.02446	f
2735.55	1.29688	1.08101	1.14684	1.03687	1.12858	0.934754	1.08225	f
2735.65	1.45994	1.11723	1.13483	1.02871	1.1182	0.942703	1.15778	f
2735.74	1.60639	1.15043	1.09514	1.0043	1.08759	0.946125	1.2291	f
2735.83	1.6907	1.1777	1.04381	0.962706	1.05141	0.943226	1.27375	f
2735.93	1.68455	1.19399	1.00186	0.914636	1.02604	0.934161	1.27946	f
2736.02	1.59193	1.19287	0.986587	0.879445	1.02036	0.923587	1.2496	f
2736.11	1.44475	1.17086	1.00234	0.874051	1.02985	0.919095	1.19929	f
2736.21	1.28375	1.13097	1.03821	0.902926	1.04053	0.926257	1.14728	f
2736.3	1.14054	1.08167	1.07501	0.956204	1.03995	0.945825	1.10903	f
2736.4	1.03167	1.03278	1.09615	1.01576	1.02617	0.975494	1.09175	f
2736.49	0.961618	0.99248	1.09511	1.06406	1.00743	1.01277	1.09118	f
2736.58	0.926633	0.966702	1.07658	1.09044	0.993977	1.05476	1.09414	f
2736.68	0.917526	0.958569	1.05253	1.09296	0.990935	1.0964	1.08829	f
2736.77	0.923719	0.967675	1.03526	1.0772	0.997075	1.13118	1.07055	f
2736.86	0.936703	0.989564	1.03078	1.05323	1.00811	1.15311	1.04684	f
2736.96	0.950454	1.01632	1.03616	1.03241	1.01981	1.15676	1.02626	f
2737.05	0.95917	1.03902	1.04227	1.02449	1.02914	1.13646	1.01613	f
2737.15	0.95716	1.05108	1.04064	1.03475	1.03406	1.09091	1.01899	f
2737.24	0.942618	1.05009	1.02978	1.061	1.03437	1.02977	1.02904	f
2737.33	0.920978	1.03687	1.01509	1.09328	1.03224	0.971807	1.03325	f
2737.43	0.902394	1.01391	1.00244	1.11806	1.03098	0.932542	1.02075	f
2737.52	0.894111	0.985866	0.992401	1.12519	1.0335	0.913239	0.994016	f
2737.61	0.895154	0.961462	0.981951	1.11228	1.03991	0.90278	0.969474	f
2737.71	0.899537	0.952045	0.970395	1.08411	1.04546	0.889361	0.966356	f
2737.8	0.904131	0.964417	0.961877	1.04915	1.04169	0.870816	0.995269	f
2737.9	0.912238	0.99398	0.961399	1.01622	1.02188	0.856441	1.05331	f
2737.99	0.929052	1.02643	0.969357	0.991818	0.988183	0.859789	1.12586	f
2738.08	0.954399	1.04756	0.981176	0.978878	0.953309	0.887879	1.19187	f
2738.18	0.980495	1.05204	0.991507	0.977255	0.932128	0.93472	1.23227	f
2738.27	0.996948	1.04334	0.998683	0.985725	0.929958	0.984801	1.23991	f
2738.36	0.999266	1.02799	1.00617	1.00344	0.939027	1.02298	1.22366	f
2738.46	0.994452	1.01237	1.02025	1.02979	0.946435	1.04166	1.20176	f
2738.55	0.998755	1.00424	1.0465	1.06243	0.946104	1.03987	1.18913	f
2738.65	1.02936	1.01362	1.08685	1.09489	0.943511	1.01965	1.1887	f
2738.74	1.09517	1.04788	1.13663	1.11729	0.949523	0.985578	1.19224	f
2738.83	1.19045	1.10344	1.18263	1.12029	0.970835	0.945904	1.18874	f
2738.93	1.29255	1.16229	1.20741	1.0995	1.00402	0.910932	1.17255	f
2739.02	1.36759	1.19991	1.20089	1.0568	1.03562	0.889209	1.14468	f
2739.11	1.38603	1.20029	1.17155	0.998394	1.04861	0.884955	1.10867	f
2739.21	1.34019	1.1657	1.14371	0.934182	1.03257	0.898099	1.06669	f
2739.3	1.24798	1.11272	1.13928	0.878863	0.991252	0.925589	1.02053	f
2739.4	1.13961	1.05947	1.16055	0.848627	0.941471	0.961901	0.97568	f
2739.49	1.04131	1.01581	1.18994	0.851254	0.903499	0.998025	0.94259	f
2739.58	0.968425	0.982774	1.20494	0.878586	0.890818	1.0215	0.932102	f
2739.68	0.926171	0.959123	1.19307	0.910635	0.905283	1.0211	0.948739	f
2739.77	0.911915	0.946776	1.15634	0.929651	0.937511	0.995281	0.98831	f
2739.86	0.917287	0.949988	1.10677	0.931176	0.971835	0.956175	1.04056	f
2739.96	0.932009	0.970196	1.0588	0.922922	0.99578	0.922644	1.09295	f
2740.05	0.947849	1.00168	1.02233	0.915638	1.00866	0.907212	1.13142	f
2740.15	0.960206	1.03255	0.999933	0.915059	1.02146	0.909178	1.14239	f
2740.24	0.968094	1.05157	0.988883	0.920146	1.04682	0.9189	1.12061	f
2740.33	0.97395	1.05656	0.984302	0.927461	1.08851	0.927219	1.07656	f
2740.43	0.981808	1.05749	0.980197	0.936845	1.14028	0.931506	1.03449	f
2740.52	0.994217	1.06949	0.970505	0.953234	1.19193	0.935074	1.01904	f
2740.61	1.00983	1.10047	0.952804	0.982647	1.23302	0.943001	1.03823	f
2740.71	1.02317	1.14386	0.932234	1.02591	1.25239	0.957776	1.07685	f
2740.8	1.02708	1.18228	0.920123	1.07491	1.24093	0.976397	1.10858	f
2740.9	1.01705	1.19803	0.926254	1.11459	1.19932	0.99044	1.11805	f
2740.99	0.994962	1.18329	0.950434	1.13045	1.14102	0.990336	1.1111	f
2741.08	0.968061	1.14384	0.980786	1.1174	1.08312	0.972302	1.10281	f
2741.18	0.942966	1.0943	1.00106	1.08375	1.03436	0.942658	1.09766	f
2741.27	0.921572	1.04818	1.00205	1.04654	0.994849	0.914639	1.08636	f
2741.36	0.904188	1.01047	0.987537	1.02136	0.965282	0.899095	1.06033	f
2741.46	0.895739	0.979173	0.969793	1.01443	0.950234	0.89701	1.02241	f
2741.55	0.907134	0.952393	0.959344	1.02107	0.949513	0.900994	0.983227	f
2741.65	0.949566	0.933996	0.958271	1.03063	0.950941	0.903612	0.952444	f
2741.74	1.02589	0.933381	0.960995	1.03461	0.93732	0.90362	0.936757	f
2741.83	1.12607	0.959427	0.959529	1.03292	0.903273	0.904423	0.942087	f
2741.93	1.22976	1.01344	0.948449	1.03358	0.863219	0.908821	0.972886	f
2742.02	1.31346	1.08593	0.927358	1.04537	0.841879	0.916936	1.02841	f
2742.11	1.35859	1.15966	0.90158	1.06906	0.857218	0.928641	1.09947	f
2742.21	1.3562	1.21649	0.88071	1.09556	0.911505	0.945615	1.16865	f
2742.3	1.30888	1.24378	0.874592	1.11346	0.993586	0.969209	1.21562	f
2742.4	1.23068	1.23804	0.888043	1.11794	1.08443	0.997409	1.22864	f
2742.49	1.14269	1.20543	0.918757	1.11172	1.1617	1.02577	1.2124	f
2742.58	1.06416	1.15878	0.960219	1.09951	1.20773	1.05097	1.18266	f
2742.68	1.00628	1.1131	1.00559	1.08346	1.21986	1.0717	1.15269	f
2742.77	0.972317	1.08162	1.04853	1.06357	1.2115	1.08526	1.12687	f
2742.86	0.96092	1.07157	1.08232	1.03953	1.19868	1.08608	1.10645	f
2742.96	0.967517	1.08089	1.10126	1.01175	1.18458	1.07077	1.09595	f
2743.05	0.98392	1.10004	1.10462	0.983716	1.15904	1.04419	1.10066	f
2743.15	1.00031	1.11856	1.09848	0.963179	1.11332	1.01761	1.12031	f
2743.24	1.01015	1.13054	1.09212	0.957027	1.05296	0.999504	1.14801	f
2743.33	1.01302	1.13384	1.0909	0.963918	0.99538	0.988771	1.17496	f
2743.43	1.01336	1.1265	1.0911	0.974354	0.956083	0.977714	1.1942	f
2743.52	1.01663	1.10692	1.08228	0.979227	0.937325	0.961593	1.20049	f
2743.61	1.02552	1.07701	1.05714	0.977377	0.929231	0.944094	1.18895	f
2743.71	1.03799	1.0435	1.02002	0.973902	0.920572	0.933674	1.15677	f
2743.8	1.04744	1.0154	0.9859	0.972244	0.908063	0.936036	1.10692	f
2743.9	1.04598	1.00014	0.971285	0.970018	0.896528	0.950737	1.05098	f
2743.99	1.03014	1.00066	0.98463	0.962287	0.892973	0.973948	1.00725	f
2744.08	1.00459	1.01418	1.02205	0.947695	0.90158	1.00185	0.993967	f
2744.18	0.979498	1.03332	1.06851	0.931112	0.922546	1.02991	1.02134	f
2744.27	0.96287	1.04984	1.10387	0.919902	0.951978	1.05089	1.0861	f
2744.36	0.954972	1.05887	1.11304	0.918488	0.982574	1.05675	1.16983	f
2744.46	0.950196	1.06076	1.09458	0.927056	1.00728	1.04441	1.24275	f
2744.55	0.944092	1.05953	1.06037	0.94301	1.02383	1.02029	1.27456	f
2744.65	0.938551	1.05995	1.02672	0.961416	1.03452	0.997551	1.25029	f
2744.74	0.940321	1.0657	1.0049	0.975686	1.04171	0.98671	1.18138	f
2744.83	0.955181	1.07789	0.997843	0.980919	1.04584	0.987894	1.09989	f
2744.93	0.984017	1.09319	1.00299	0.977183	1.04722	0.991835	1.03776	f
2745.02	1.0246	1.10378	1.01693	0.968064	1.04638	0.98901	1.00864	f
2745.11	1.07676	1.10155	1.03741	0.95697	1.04142	0.978276	1.00705	f
2745.21	1.14452	1.0852	1.06169	0.947282	1.02807	0.967228	1.02237	f
2745.3	1.23196	1.06489	1.08378	0.944862	1.00502	0.965106	1.05183	f
2745.4	1.33483	1.05813	1.09478	0.955271	0.97847	0.975343	1.09855	f
2745.49	1.43573	1.07863	1.08783	0.976688	0.959077	0.994366	1.15745	f
2745.58	1.5088	1.12584	1.06398	0.998214	0.953619	1.01749	1.20744	f
2745.68	1.53294	1.18359	1.03434	1.00785	0.959608	1.04365	1.22178	f
2745.77	1.50397	1.22936	1.01521	1.00232	0.967768	1.07262	1.1882	f
2745.86	1.4351	1.24631	1.0176	0.989096	0.971832	1.09898	1.11763	f
2745.96	1.34615	1.23006	1.03857	0.980271	0.977262	1.11243	1.03394	f
2746.05	1.25309	1.18859	1.06364	0.984093	0.996911	1.10632	0.95926	f
2746.15	1.1662	1.1369	1.08011	0.99959	1.03472	1.08511	0.910171	f
2746.24	1.09322	1.08942	1.08705	1.0173	1.07459	1.06141	0.898937	f
2746.33	1.03992	1.054	1.09107	1.02566	1.08978	1.0464	0.928303	f
2746.43	1.00717	1.03108	1.0949	1.01845	1.06685	1.04248	0.983908	f
2746.52	0.989955	1.01695	1.09387	0.998069	1.01933	1.04278	1.03847	f
2746.61	0.981611	1.0081	1.08327	0.973107	0.977003	1.03756	1.07061	f
2746.71	0.978887	1.00232	1.06487	0.953104	0.962327	1.02285	1.08064	f
2746.8	0.982211	0.997262	1.04448	0.943317	0.976394	1.00578	1.08517	f
2746.9	0.991468	0.989803	1.02527	0.942672	1.00298	1.00152	1.09793	f
2746.99	1.00255	0.977878	1.00598	0.94736	1.02363	1.02161	1.11788	f
2747.08	1.00863	0.963826	0.984392	0.957561	1.0303	1.06314	1.13365	f
2747.18	1.0043	0.955431	0.961437	0.978984	1.02743	1.11	1.13571	f
2747.27	0.988257	0.960849	0.942386	1.01515	1.02447	1.14505	1.1231	f
2747.36	0.963906	0.98038	0.934022	1.05863	1.02715	1.16041	1.10071	f
2747.46	0.938954	1.00326	0.939654	1.09337	1.0352	1.15706	1.07463	f
2747.55	0.923024	1.0145	0.95599	1.10799	1.04645	1.1382	1.05011	f
2747.65	0.92214	1.00595	0.975413	1.10676	1.06061	1.10675	1.03135	f
2747.74	0.933744	0.981013	0.992495	1.10694	1.07857	1.06808	1.02045	f
2747.83	0.94732	0.94938	1.00798	1.12362	1.09786	1.03173	1.01476	f
2747.93	0.951606	0.919565	1.02593	1.15516	1.10972	1.0087	1.00763	f
2748.02	0.942983	0.896656	1.04789	1.18161	1.10215	1.00594	0.994599	f
2748.11	0.927856	0.884116	1.07022	1.17856	1.06914	1.02221	0.978564	f
2748.21	0.917843	0.884823	1.08679	1.13596	1.01839	1.04786	0.967648	f
2748.3	0.922344	0.89898	1.0931	1.06619	0.968962	1.06922	0.967847	f
2748.4	0.94453	0.921607	1.08814	0.995185	0.938183	1.07528	0.978755	f
2748.49	0.982837	0.943707	1.07439	0.945185	0.9292	1.06255	0.996368	f
2748.58	1.03374	0.957282	1.05686	0.923112	0.931132	1.03543	1.01693	f
2748.68	1.09165	0.960422	1.04138	0.921814	0.930942	1.00223	1.0364	f
2748.77	1.14863	0.957695	1.03208	0.929295	0.924321	0.970333	1.04889	f
2748.86	1.1994	0.95559	1.0291	0.936544	0.915049	0.944123	1.04906	f
2748.96	1.24608	0.95775	1.02834	0.939125	0.906672	0.926846	1.03761	f
2749.05	1.29411	0.964402	1.02418	0.935733	0.89948	0.922046	1.02256	f
2749.15	1.34059	0.975259	1.01475	0.927476	0.896477	0.931351	1.01319	f
2749.24	1.37056	0.99245	1.00622	0.918034	0.908839	0.950965	1.01317	f
2749.33	1.36898	1.01895	1.00973	0.913647	0.950921	0.972868	1.01982	f
2749.43	1.33438	1.05246	1.03181	0.921293	1.02838	0.991272	1.02938	f
2749.52	1.27803	1.08158	1.06714	0.944693	1.12964	1.00789	1.04126	f
2749.61	1.21261	1.09088	1.10141	0.97961	1.22752	1.02999	1.05611	f
2749.71	1.14509	1.0735	1.12073	1.01384	1.29103	1.06242	1.07147	f
2749.8	1.07902	1.03932	1.11805	1.03524	1.30102	1.10079	1.08105	f
2749.9	1.01862	1.00854	1.09304	1.04088	1.26033	1.13154	1.07925	f
2749.99	0.968173	0.995856	1.05116	1.03777	1.19	1.14002	1.06556	f
2750.08	0.928829	1.00141	1.00328	1.03467	1.11412	1.12093	1.04395	f
2750.18	0.898555	1.01512	0.962266	1.03407	1.04724	1.08195	1.01907	f
2750.27	0.874252	1.02618	0.936488	1.03162	0.993623	1.03868	0.994873	f
2750.36	0.853631	1.02781	0.925605	1.02166	0.954464	1.0065	0.974937	f
2750.46	0.835728	1.01664	0.922699	1.00249	0.933731	0.99491	0.961054	f
2750.55	0.821038	0.992663	0.921199	0.977435	0.937242	1.00512	0.951399	f
2750.65	0.811879	0.96111	0.919865	0.953059	0.966909	1.02978	0.94203	f
2750.74	0.810931	0.931713	0.922001	0.935811	1.01617	1.05596	0.932566	f
2750.83	0.81772	0.914106	0.9309	0.929315	1.07122	1.07244	0.929089	f
2750.93	0.826854	0.912296	0.946414	0.934226	1.11799	1.07611	0.939082	f
2751.02	0.831378	0.922825	0.965574	0.950936	1.15021	1.07163	0.962386	f
2751.11	0.82864	0.937803	0.985368	0.981571	1.17113	1.06541	0.987915	f
2751.21	0.822504	0.949699	1.00312	1.02734	1.1881	1.06093	1.00032	f
2751.3	0.819631	0.954487	1.015	1.08234	1.20521	1.05835	0.991512	f
2751.4	0.824178	0.951805	1.01686	1.13199	1.21961	1.05525	0.966634	f
2751.49	0.835464	0.943374	1.0087	1.15971	1.22286	1.04632	0.939186	f
2751.58	0.848873	0.932178	0.997552	1.15668	1.20712	1.02498	0.920101	f
2751.68	0.85859	0.922383	0.99423	1.12673	1.17122	0.989361	0.911024	f
2751.77	0.861369	0.918246	1.00454	1.08285	1.12214	0.946584	0.907003	f
2751.86	0.859689	0.922072	1.02325	1.03941	1.07082	0.910213	0.904072	f
2751.96	0.861746	0.933473	1.03717	1.00681	1.02681	0.89277	0.904271	f
2752.05	0.877579	0.951333	1.03637	0.991658	0.996612	0.899575	0.915714	f
2752.15	0.914581	0.97598	1.02404	0.999247	0.985006	0.927323	0.946473	f
2752.24	0.974739	1.00819	1.01486	1.03255	0.994634	0.966264	0.995873	f
2752.33	1.05342	1.04571	1.02167	1.08725	1.02174	1.00401	1.05071	f
2752.43	1.13975	1.08304	1.04365	1.14957	1.05238	1.02974	1.0934	f
2752.52	1.22157	1.11587	1.0673	1.20244	1.06619	1.0376	1.11559	f
2752.61	1.2913	1.14423	1.0785	1.23363	1.04891	1.02828	1.12206	f
2752.71	1.34625	1.16982	1.07296	1.23778	1.00517	1.0079	1.12048	f
2752.8	1.38273	1.19057	1.05681	1.21323	0.958073	0.985201	1.11093	f
2752.9	1.39375	1.20077	1.04055	1.1627	0.933374	0.968413	1.08869	f
2752.99	1.37515	1.19748	1.03315	1.09857	0.940649	0.964429	1.05435	f
2753.08	1.3316	1.18444	1.03881	1.04118	0.967589	0.980161	1.01707	f
2753.18	1.27328	1.16785	1.0561	1.00645	0.991879	1.02128	0.988535	f
2753.27	1.20852	1.14945	1.07879	0.994152	1.00016	1.08527	0.975751	f
2753.36	1.14173	1.12573	1.09796	0.989626	0.997605	1.15478	0.979776	f
2753.46	1.07684	1.09336	1.10533	0.977364	1.00033	1.20163	0.996911	f
2753.55	1.01924	1.05423	1.09632	0.95311	1.01883	1.20342	1.01926	f
2753.65	0.974371	1.01505	1.07118	0.925315	1.04888	1.15849	1.03643	f
2753.74	0.945096	0.983216	1.03422	0.907585	1.07765	1.08459	1.04055	f
2753.83	0.931195	0.963364	0.992764	0.908438	1.09591	1.00468	1.02989	f
2753.93	0.929689	0.955536	0.957328	0.924712	1.10217	0.936166	1.00601	f
2754.02	0.935052	0.955607	0.939114	0.943433	1.09737	0.88896	0.969266	f
2754.11	0.939647	0.957256	0.942895	0.952126	1.08013	0.865849	0.920186	f
2754.21	0.935831	0.954801	0.961134	0.949309	1.04972	0.862118	0.865066	f
2754.3	0.919619	0.945746	0.977546	0.945419	1.01132	0.868913	0.816094	f
2754.4	0.893266	0.931574	0.979235	0.952598	0.974833	0.880695	0.78346	f
2754.49	0.864061	0.916175	0.965446	0.97355	0.948149	0.899276	0.768618	f
2754.58	0.840339	0.903163	0.944775	0.999252	0.932752	0.930276	0.765843	f
2754.68	0.827822	0.894601	0.926367	1.01644	0.925252	0.977729	0.768926	f
2754.77	0.827505	0.891795	0.914768	1.01745	0.923864	1.04142	0.77493	f
2754.86	0.834987	0.895392	0.910789	1.00458	0.932377	1.11454	0.783623	f
2754.96	0.842391	0.903189	0.914024	0.986948	0.956349	1.18064	0.796159	f
2755.05	0.842901	0.908734	0.923843	0.973859	0.993949	1.21634	0.815441	f
2755.15	0.835297	0.905454	0.938619	0.96996	1.03126	1.20335	0.846439	f
2755.24	0.824521	0.893496	0.954869	0.974636	1.04943	1.14191	0.893888	f
2755.33	0.817977	0.881266	0.967537	0.984611	1.0387	1.05178	0.956923	f
2755.43	0.821651	0.879134	0.972818	0.996597	1.0049	0.959065	1.02574	f
2755.52	0.839521	0.892386	0.97163	1.0076	0.963282	0.881294	1.08596	f
2755.61	0.874556	0.920873	0.969489	1.01396	0.927488	0.825153	1.12803	f
2755.71	0.927909	0.962901	0.972014	1.01213	0.903552	0.794282	1.15245	f
2755.8	0.996098	1.01682	0.980442	1.00296	0.890546	0.794124	1.16464	f
2755.9	1.06956	1.07923	0.991399	0.995338	0.884324	0.827738	1.16521	f
2755.99	1.13584	1.14344	1.00041	1.00276	0.879944	0.888881	1.14842	f
2756.08	1.18615	1.2006	1.00497	1.03196	0.874001	0.961326	1.11163	f
2756.18	1.218	1.24098	1.00472	1.073	0.867221	1.0247	1.06477	f
2756.27	1.2329	1.25555	1.00028	1.10271	0.864474	1.06216	1.02761	f
2756.36	1.23284	1.24142	0.993088	1.10157	0.870303	1.06715	1.01514	f
2756.46	1.21993	1.20881	0.986754	1.06906	0.883819	1.04768	1.02558	f
2756.55	1.19707	1.1799	0.987805	1.02367	0.897923	1.02516	1.04382	f
2756.65	1.16596	1.17323	1.00288	0.988769	0.904607	1.02281	1.05694	f
2756.74	1.12492	1.18576	1.03291	0.976847	0.901918	1.04848	1.06659	f
2756.83	1.0725	1.19279	1.069	0.984167	0.89602	1.08623	1.08609	f
2756.93	1.01385	1.16954	1.09488	0.9977	0.896295	1.10746	1.12348	f
2757.02	0.960364	1.11338	1.09602	1.00702	0.908366	1.09439	1.16803	f
2757.11	0.921967	1.04491	1.06962	1.01054	0.931129	1.05399	1.19614	f
2757.21	0.900842	0.989714	1.02753	1.01267	0.960245	1.00963	1.19164	f
2757.3	0.89268	0.960496	0.989124	1.01681	0.993405	0.980908	1.15983	f
2757.4	0.892541	0.954759	0.969774	1.02181	1.03125	0.970654	1.12151	f
2757.49	0.897802	0.963625	0.974197	1.02303	1.07365	0.967226	1.09524	f
2757.58	0.907368	0.97898	0.997553	1.01554	1.11702	0.956305	1.08627	f
2757.68	0.919816	0.993771	1.03054	0.997818	1.15583	0.93235	1.08781	f
2757.77	0.932558	1.00002	1.06285	0.974313	1.18543	0.902702	1.08835	f
2757.86	0.941732	0.991195	1.0843	0.95477	1.20214	0.88246	1.07856	f
2757.96	0.942697	0.967858	1.08678	0.949238	1.2015	0.883055	1.05586	f
2758.05	0.93204	0.939967	1.06806	0.962019	1.17838	0.903332	1.02555	f
2758.15	0.910871	0.921684	1.03485	0.989582	1.13169	0.930865	0.997199	f
2758.24	0.886472	0.922119	1.00069	1.02366	1.06979	0.952016	0.978307	f
2758.33	0.868974	0.93917	0.97816	1.05624	1.00899	0.961367	0.969173	f
2758.43	0.864383	0.961112	0.971418	1.08203	0.964307	0.962584	0.963709	f
2758.52	0.870186	0.974606	0.975492	1.09831	0.940521	0.96156	0.955783	f
2758.61	0.878026	0.973244	0.982113	1.10417	0.931767	0.959995	0.945024	f
2758.71	0.880574	0.960293	0.985572	1.1007	0.929348	0.955886	0.936222	f
2758.8	0.877118	0.94459	0.984092	1.09175	0.92866	0.948689	0.933006	f
2758.9	0.874167	0.933937	0.9776	1.08365	0.929049	0.942232	0.934117	f
2758.99	0.881021	0.931876	0.966579	1.0824	0.929666	0.942138	0.936046	f
2759.08	0.903883	0.939019	0.953211	1.08994	0.92701	0.951758	0.937524	f
2759.18	0.942288	0.956184	0.942443	1.10194	0.916763	0.970899	0.940175	f
2759.27	0.990114	0.984871	0.940808	1.10983	0.897833	0.997145	0.946556	f
2759.36	1.03994	1.02466	0.952704	1.10682	0.873412	1.02583	0.960458	f
2759.46	1.08753	1.07074	0.976781	1.09298	0.847415	1.04935	0.987762	f
2759.55	1.13425	1.11618	1.00572	1.07483	0.820542	1.05968	1.03276	f
2759.65	1.18621	1.15778	1.03015	1.06171	0.790836	1.0524	1.09048	f
2759.74	1.24947	1.19791	1.04412	1.06117	0.758594	1.02862	1.144	f
2759.83	1.32319	1.23916	1.04725	1.07455	0.729538	0.994261	1.17313	f
2759.93	1.39668	1.27802	1.04174	1.09375	0.712047	0.957526	1.16867	f
2760.02	1.45301	1.30539	1.02841	1.10349	0.712323	0.925307	1.13896	f
2760.11	1.47668	1.31238	1.0075	1.09224	0.732137	0.899969	1.10317	f
2760.21	1.45988	1.2952	0.98359	1.06337	0.770024	0.879932	1.07819	f
2760.3	1.40546	1.25665	0.968533	1.03254	0.823106	0.8646	1.06919	f
2760.4	1.32644	1.2054	0.976355	1.01243	0.886281	0.857936	1.06961	f
2760.49	1.24074	1.15272	1.01266	1.00082	0.949905	0.865361	1.06897	f
2760.58	1.16204	1.10638	1.06819	0.986003	1.00041	0.888462	1.06053	f
2760.68	1.09452	1.06757	1.12268	0.962605	1.02591	0.923239	1.04384	f
2760.77	1.03717	1.03438	1.15593	0.938999	1.02355	0.962021	1.02259	f
2760.86	0.99136	1.00723	1.15764	0.929075	1.00168	0.996568	1.00238	f
2760.96	0.960729	0.989794	1.12978	0.939989	0.974185	1.02055	0.990105	f
2761.05	0.945277	0.985254	1.08259	0.967305	0.952631	1.03111	0.992321	f
2761.15	0.939407	0.992736	1.02865	0.998519	0.942059	1.0284	1.01179	f
2761.24	0.937031	1.00678	0.978608	1.01987	0.942019	1.01365	1.04464	f
2761.33	0.935972	1.01956	0.939774	1.02245	0.950989	0.989434	1.08247	f
2761.43	0.937026	1.02434	0.916227	1.00734	0.96898	0.962757	1.11794	f
2761.52	0.941017	1.019	0.908986	0.986633	0.994788	0.945368	1.14792	f
2761.61	0.947912	1.00695	0.916058	0.976053	1.02085	0.948105	1.17032	f
2761.71	0.957325	0.994034	0.933345	0.983598	1.03381	0.972775	1.17911	f
2761.8	0.968172	0.984607	0.95599	1.00364	1.02419	1.0097	1.16614	f
2761.9	0.978331	0.979999	0.979634	1.02223	0.997548	1.04462	1.12916	f
2761.99	0.985177	0.97966	1.00139	1.02871	0.974879	1.06857	1.0766	f
2762.08	0.986517	0.982493	1.02006	1.02341	0.978703	1.08137	1.02285	f
2762.18	0.98127	0.987031	1.0353	1.01482	1.01614	1.08671	0.980148	f
2762.27	0.969702	0.991183	1.04645	1.01053	1.07284	1.08553	0.955207	f
2762.36	0.953262	0.992644	1.05241	1.01134	1.12215	1.07547	0.951134	f
2762.46	0.934375	0.989554	1.0516	1.01303	1.14081	1.05612	0.969055	f
2762.55	0.916513	0.980712	1.04179	1.01252	1.12037	1.03366	1.00531	f
2762.65	0.904033	0.966001	1.02105	1.0108	1.06969	1.01959	1.04865	f
2762.74	0.900614	0.947597	0.990762	1.01046	1.01068	1.02345	1.08415	f
2762.83	0.907173	0.930395	0.957734	1.01324	0.968191	1.04522	1.10363	f
2762.93	0.920347	0.92004	0.931866	1.02114	0.955846	1.07477	1.11208	f
2763.02	0.933436	0.919632	0.922169	1.0374	0.966729	1.09903	1.12136	f
2763.11	0.940308	0.928642	0.934818	1.0625	0.979223	1.11091	1.13712	f
2763.21	0.939822	0.943954	0.973422	1.08942	0.975357	1.11275	1.15371	f
2763.3	0.937998	0.960903	1.03861	1.10551	0.956142	1.11239	1.16216	f
2763.4	0.946032	0.973984	1.1246	1.10147	0.939373	1.11589	1.16123	f
2763.49	0.974741	0.979977	1.21558	1.07872	0.943453	1.12248	1.1588	f
2763.58	1.02819	0.982909	1.28729	1.04731	0.972655	1.12504	1.16125	f
2763.68	1.10218	0.993804	1.3163	1.01704	1.01594	1.11711	1.16248	f
2763.77	1.18764	1.02203	1.29279	0.990608	1.05724	1.10111	1.14605	f
2763.86	1.27298	1.06558	1.22718	0.964731	1.08518	1.08868	1.10118	f
2763.96	1.34256	1.11051	1.14524	0.93729	1.0943	1.09118	1.0378	f
2764.05	1.37751	1.14064	1.07717	0.912165	1.08166	1.10891	0.983116	f
2764.15	1.36707	1.14933	1.048	0.896526	1.04722	1.13045	0.960463	f
2764.24	1.32208	1.14276	1.06937	0.894005	0.998058	1.14288	0.969671	f
2764.33	1.27125	1.13234	1.13247	0.901483	0.949138	1.14179	0.988043	f
2764.43	1.23894	1.1235	1.20737	0.912327	0.915719	1.13233	0.990165	f
2764.52	1.22558	1.11104	1.25539	0.922469	0.903502	1.12337	0.966792	f
2764.61	1.21091	1.08578	1.25097	0.933065	0.90631	1.1217	0.926602	f
2764.71	1.17465	1.04548	1.19622	0.947394	0.913207	1.12787	0.883951	f
2764.8	1.11378	0.997912	1.11635	0.965045	0.917362	1.13416	0.849185	f
2764.9	1.04233	0.954596	1.041	0.979394	0.918324	1.12734	0.829998	f
2764.99	0.97966	0.922914	0.987968	0.981724	0.917518	1.09818	0.83496	f
2765.08	0.939045	0.903357	0.960278	0.968473	0.914398	1.05158	0.870414	f
2765.18	0.923133	0.891937	0.952313	0.944818	0.907892	1.00597	0.934042	f
2765.27	0.926657	0.884893	0.956044	0.921818	0.899492	0.980618	1.01297	f
2765.36	0.941699	0.881672	0.963437	0.909487	0.892797	0.981606	1.08789	f
2765.46	0.961387	0.884584	0.968068	0.911917	0.889875	0.998365	1.1396	f
2765.55	0.980511	0.895501	0.967054	0.92662	0.888934	1.01193	1.15597	f
2765.65	0.994561	0.91316	0.960885	0.946728	0.886741	1.00812	1.13814	f
2765.74	0.999651	0.933383	0.950202	0.965081	0.883345	0.985447	1.09903	f
2765.83	0.993676	0.950588	0.933821	0.978904	0.883434	0.9527	1.05288	f
2765.93	0.977194	0.959028	0.91115	0.990961	0.891749	0.920313	1.00683	f
2766.02	0.953038	0.955026	0.885842	1.0051	0.906437	0.894256	0.963815	f
2766.11	0.925395	0.940235	0.865376	1.01974	0.917879	0.87704	0.929677	f
2766.21	0.899052	0.92178	0.85625	1.02719	0.915916	0.872523	0.912582	f
2766.3	0.878652	0.907406	0.859221	1.02152	0.899598	0.887174	0.915426	f
2766.4	0.867687	0.900665	0.869385	1.00576	0.880481	0.924057	0.932138	f
2766.49	0.867448	0.901033	0.880131	0.990103	0.875416	0.975554	0.952771	f
2766.58	0.876295	0.907178	0.887398	0.983374	0.893659	1.02348	0.969146	f
2766.68	0.889807	0.917968	0.891365	0.986972	0.928858	1.04888	0.975902	f
2766.77	0.902287	0.930685	0.895353	0.997087	0.963278	1.04387	0.970406	f
2766.86	0.909301	0.940974	0.903187	1.01124	0.981604	1.01435	0.954376	f
2766.96	0.910269	0.94646	0.916649	1.03134	0.982599	0.973006	0.934684	f
2767.05	0.909626	0.949725	0.935031	1.05925	0.977941	0.931733	0.920622	f
2767.15	0.915468	0.95654	0.956689	1.09004	0.980903	0.899185	0.920807	f
2767.24	0.935159	0.971203	0.980147	1.11168	0.996417	0.879921	0.940653	f
2767.33	0.96994	0.994286	1.00328	1.11331	1.01899	0.872046	0.979019	f
2767.43	1.01256	1.02418	1.02233	1.09472	1.03674	0.867377	1.02489	f
2767.52	1.05111	1.05864	1.03395	1.06755	1.03745	0.858157	1.06039	f
2767.61	1.07727	1.09333	1.03956	1.04757	1.01515	0.845427	1.07133	f
2767.71	1.09193	1.12068	1.04622	1.04517	0.976281	0.840128	1.05714	f
2767.8	1.10379	1.13415	1.06204	1.06009	0.938368	0.855775	1.0311	f
2767.9	1.12353	1.13633	1.08955	1.08186	0.918743	0.899255	1.01052	f
2767.99	1.15843	1.14067	1.12233	1.09499	0.921529	0.966258	1.00573	f
2768.08	1.20856	1.16186	1.14743	1.0875	0.934578	1.04297	1.01683	f
2768.18	1.26501	1.20271	1.15218	1.05793	0.938913	1.11191	1.03757	f
2768.27	1.31382	1.24986	1.13174	1.01713	0.92322	1.15811	1.05974	f
2768.36	1.34476	1.28246	1.09356	0.983199	0.892317	1.1738	1.07531	f
2768.46	1.3578	1.28565	1.05496	0.971313	0.863296	1.16042	1.08005	f
2768.55	1.35984	1.25764	1.03366	0.984024	0.853285	1.12734	1.07788	f
2768.65	1.35438	1.20794	1.03719	1.00863	0.8697	1.08754	1.07877	f
2768.74	1.33563	1.15065	1.05886	1.02598	0.910355	1.0528	1.0879	f
2768.83	1.29301	1.09705	1.08343	1.02523	0.968255	1.03083	1.09833	f
2768.93	1.22157	1.05138	1.09747	1.01077	1.03308	1.02396	1.0974	f
2769.02	1.12888	1.01341	1.09542	0.994923	1.09082	1.02829	1.07956	f
2769.11	1.03307	0.984293	1.07871	0.984822	1.12956	1.03416	1.0519	f
2769.21	0.953175	0.968364	1.05221	0.977354	1.1483	1.03056	1.02744	f
2769.3	0.899585	0.967603	1.02241	0.964752	1.1567	1.01142	1.0143	f
2769.4	0.871037	0.976259	0.996478	0.943346	1.16324	0.979022	1.01102	f
2769.49	0.85891	0.983776	0.979194	0.9178	1.16525	0.942025	1.01123	f
2769.58	0.854927	0.983315	0.969899	0.899069	1.152	0.910606	1.01202	f
2769.68	0.856468	0.975951	0.965047	0.898097	1.11618	0.892879	1.01652	f
2769.77	0.865977	0.96726	0.964079	0.918146	1.06191	0.892649	1.02731	f
2769.86	0.885638	0.961747	0.970814	0.951496	1.00366	0.907807	1.03951	f
2769.96	0.912306	0.960557	0.987526	0.983802	0.958047	0.930485	1.04412	f
2770.05	0.937772	0.962154	1.00885	1.00409	0.935029	0.951187	1.0389	f
2770.15	0.95451	0.963686	1.02373	1.01157	0.933388	0.964686	1.0338	f
2770.24	0.960824	0.962621	1.02356	1.0125	0.942363	0.971784	1.04271	f
2770.33	0.960249	0.958946	1.00781	1.01185	0.947379	0.975138	1.06864	f
2770.43	0.956915	0.956388	0.982826	1.00995	0.937961	0.973949	1.09829	f
2770.52	0.95238	0.960077	0.95673	1.00717	0.914481	0.964412	1.11231	f
2770.61	0.946069	0.97155	0.935675	1.00928	0.889644	0.945879	1.10187	f
2770.71	0.937271	0.986421	0.923531	1.02446	0.880244	0.925566	1.07511	f
2770.8	0.926807	0.997303	0.922975	1.05387	0.893618	0.91521	1.04677	f
2770.9	0.91787	0.998854	0.934747	1.08618	0.920766	0.921975	1.02358	f
2770.99	0.915686	0.98993	0.955529	1.10282	0.943373	0.942445	1.00172	f
2771.08	0.925143	0.973056	0.977467	1.09071	0.948857	0.964843	0.976342	f
2771.18	0.946986	0.9539	0.991743	1.0525	0.939203	0.977093	0.950011	f
2771.27	0.975693	0.940016	0.994436	1.00518	0.92648	0.973696	0.931168	f
2771.36	1.0019	0.936486	0.98947	0.968115	0.922355	0.95716	0.926887	f
2771.46	1.01821	0.941059	0.985209	0.950599	0.932107	0.934929	0.939648	f
2771.55	1.02327	0.945557	0.987712	0.948683	0.954564	0.91465	0.968608	f
2771.65	1.02086	0.944012	0.997126	0.952133	0.983658	0.900114	1.00936	f
2771.74	1.01532	0.93889	1.00976	0.953914	1.00958	0.889833	1.0518	f
2771.83	1.0078	0.938499	1.02251	0.954303	1.02199	0.879127	1.08221	f
2771.93	0.996653	0.948451	1.03445	0.958744	1.0166	0.864632	1.09087	f
2772.02	0.980517	0.966391	1.04572	0.972266	0.999822	0.847863	1.07928	f
2772.11	0.961589	0.984455	1.05726	0.995085	0.985124	0.834925	1.05994	f
2772.21	0.947637	0.995658	1.07082	1.02302	0.982457	0.83271	1.04809	f
2772.3	0.951511	0.999049	1.087	1.05193	0.989182	0.844483	1.05287	f
2772.4	0.987996	1.00061	1.10315	1.08028	0.992255	0.867747	1.07347	f
2772.49	1.06874	1.00917	1.11464	1.10605	0.9811	0.895311	1.1014	f
2772.58	1.19469	1.02944	1.11879	1.1219	0.959847	0.918715	1.12754	f
2772.68	1.34679	1.05762	1.11603	1.11666	0.946484	0.931782	1.14742	f
2772.77	1.48391	1.08445	1.1069	1.08381	0.95827	0.932551	1.16014	f
2772.86	1.55707	1.10302	1.09065	1.02847	0.9966	0.92343	1.16364	f
2772.96	1.53783	1.11341	1.06952	0.965842	1.0465	0.910279	1.15344	f
2773.05	1.43848	1.11912	1.05184	0.912937	1.09172	0.900989	1.12847	f
2773.15	1.30371	1.11934	1.04732	0.880679	1.12895	0.902714	1.09672	f
2773.24	1.18035	1.10611	1.05857	0.872134	1.16515	0.917783	1.07009	f
2773.33	1.09285	1.07093	1.07875	0.885228	1.20147	0.941372	1.05163	f
2773.43	1.04115	1.01538	1.09815	0.914792	1.22428	0.963689	1.03154	f
2773.52	1.01382	0.954612	1.1111	0.951562	1.21534	0.975311	0.998998	f
2773.61	1.00019	0.909036	1.11589	0.98254	1.16971	0.971857	0.956971	f
2773.71	0.994019	0.890917	1.11129	0.996368	1.10256	0.955904	0.922049	f
2773.8	0.991861	0.897258	1.09637	0.989981	1.0393	0.936167	0.909934	f
2773.9	0.991197	0.914207	1.07405	0.969461	0.999189	0.924083	0.923395	f
2773.99	0.989701	0.928363	1.0522	0.944903	0.985345	0.928278	0.951859	f
2774.08	0.98623	0.936214	1.03869	0.925324	0.986943	0.95123	0.97887	f
2774.18	0.981859	0.945102	1.03444	0.917359	0.989855	0.991337	0.990025	f
2774.27	0.978744	0.964928	1.03201	0.925522	0.986786	1.04639	0.978312	f
2774.36	0.976731	0.997074	1.02213	0.95102	0.979162	1.1119	0.946043	f
2774.46	0.971921	1.02979	1.00282	0.989188	0.971323	1.17661	0.902634	f
2774.55	0.960266	1.04496	0.982154	1.02873	0.965163	1.22421	0.859679	f
2774.65	0.943008	1.03146	0.971571	1.05532	0.959945	1.24342	0.827265	f
2774.74	0.927132	0.993939	0.976059	1.05878	0.954888	1.23585	0.812187	f
2774.83	0.919695	0.950272	0.990266	1.03913	0.950192	1.21231	0.816358	f
2774.93	0.921986	0.920758	1.00376	1.00616	0.945116	1.18279	0.835342	f
2775.02	0.929472	0.917341	1.01031	0.972679	0.93648	1.15185	0.859661	f
2775.11	0.936194	0.938745	1.01179	0.947231	0.921533	1.12122	0.88046	f
2775.21	0.938455	0.972214	1.01367	0.931867	0.903255	1.09228	0.896539	f
2775.3	0.935375	0.999952	1.01743	0.925232	0.891768	1.06501	0.916908	f
2775.4	0.927253	1.00769	1.01815	0.925965	0.897838	1.03809	0.954549	f
2775.49	0.914332	0.991211	1.00949	0.933056	0.923905	1.01199	1.01418	f
2775.58	0.897552	0.957416	0.990695	0.944346	0.961488	0.990035	1.08468	f
2775.68	0.880451	0.920186	0.968585	0.956197	0.996513	0.97425	1.14432	f
2775.77	0.86908	0.893269	0.953138	0.964554	1.01728	0.961377	1.17556	f
2775.86	0.868025	0.883752	0.950726	0.96604	1.01955	0.945582	1.1755	f
2775.96	0.876417	0.889682	0.960066	0.95919	1.0065	0.925425	1.15253	f
2776.05	0.888995	0.903512	0.973152	0.946118	0.984685	0.907514	1.11524	f
2776.15	0.901505	0.91855	0.980495	0.933523	0.959756	0.902264	1.06728	f
2776.24	0.914031	0.932616	0.977181	0.931116	0.935012	0.915747	1.01198	f
2776.33	0.92878	0.946247	0.96619	0.947979	0.913865	0.945332	0.958765	f
2776.43	0.945547	0.958902	0.956765	0.989341	0.901942	0.982192	0.923189	f
2776.52	0.960375	0.96867	0.958657	1.05513	0.904459	1.01695	0.918274	f
2776.61	0.969095	0.975422	0.975817	1.13766	0.921177	1.04299	0.943923	f
2776.71	0.972537	0.982854	1.0038	1.22046	0.943918	1.05633	0.983675	f
2776.8	0.979318	0.997156	1.03254	1.28331	0.960082	1.0546	1.01373	f
2776.9	1.00332	1.02296	1.05254	1.3138	0.960359	1.03746	1.02021	f
2776.99	1.05573	1.05977	1.06131	1.31539	0.945484	1.00745	1.0101	f
2777.08	1.13627	1.10083	1.06443	1.30109	0.92696	0.970631	1.00631	f
2777.18	1.23026	1.13524	1.07011	1.27844	0.920311	0.936011	1.02943	f
2777.27	1.31448	1.15378	1.08178	1.24349	0.934971	0.912645	1.08103	f
2777.36	1.36875	1.15456	1.09722	1.19076	0.968289	0.905251	1.14219	f
2777.46	1.38546	1.14397	1.11442	1.12568	1.00835	0.911242	1.18851	f
2777.55	1.37016	1.13148	1.13469	1.06385	1.04129	0.923124	1.20892	f
2777.65	1.33474	1.12198	1.15737	1.01858	1.0571	0.934783	1.21155	f
2777.74	1.28932	1.11226	1.17447	0.990962	1.05279	0.944682	1.21303	f
2777.83	1.23893	1.09571	1.17532	0.972787	1.03446	0.952826	1.22321	f
2777.93	1.18564	1.07117	1.15717	0.956021	1.01633	0.956568	1.23881	f
2778.02	1.13191	1.04678	1.12856	0.939312	1.01478	0.951675	1.24747	f
2778.11	1.08151	1.03428	1.10249	0.927011	1.03879	0.936703	1.23737	f
2778.21	1.03856	1.03846	1.08751	0.924031	1.08315	0.914492	1.20714	f
2778.3	1.00653	1.0528	1.08352	0.932501	1.13006	0.889544	1.16882	f
2778.4	0.987325	1.06502	1.08214	0.951408	1.15878	0.867171	1.1408	f
2778.49	0.980203	1.06522	1.07143	0.977208	1.15768	0.856051	1.13404	f
2778.58	0.981593	1.04955	1.04399	1.00398	1.12965	0.866979	1.14228	f
2778.68	0.986123	1.0189	1.00272	1.02356	1.08664	0.905129	1.14541	f
2778.77	0.988147	0.977398	0.958724	1.02762	1.03909	0.963521	1.12404	f
2778.86	0.982585	0.933254	0.923233	1.01187	0.990844	1.02549	1.07352	f
2778.96	0.966176	0.897851	0.901373	0.97977	0.943385	1.07386	1.00603	f
2779.05	0.939902	0.880365	0.891983	0.94172	0.901831	1.09843	0.9403	f
2779.15	0.910034	0.881999	0.891051	0.910119	0.874191	1.0971	0.889621	f
2779.24	0.885267	0.895468	0.89504	0.893949	0.864431	1.07415	0.858478	f
2779.33	0.871546	0.910554	0.902133	0.89669	0.868499	1.03842	0.845765	f
2779.43	0.869405	0.920489	0.911308	0.917886	0.877973	1.00119	0.847106	f
2779.52	0.875564	0.924291	0.921132	0.953995	0.888061	0.973459	0.854567	f
2779.61	0.885826	0.924908	0.929999	0.996617	0.902578	0.96183	0.859125	f
2779.71	0.896653	0.925789	0.937347	1.03228	0.931843	0.964834	0.856938	f
2779.8	0.905575	0.927992	0.943751	1.04758	0.984875	0.97337	0.853807	f
2779.9	0.911098	0.929712	0.949417	1.03776	1.06017	0.977211	0.861847	f
2779.99	0.911928	0.928794	0.953118	1.01109	1.14078	0.97358	0.89067	f
2780.08	0.906011	0.925991	0.953313	0.983902	1.19959	0.970107	0.940562	f
2780.18	0.891568	0.9256	0.950484	0.970357	1.21452	0.978684	1.00198	f
2780.27	0.869938	0.932141	0.947452	0.97628	1.18229	1.00475	1.06054	f
2780.36	0.84677	0.945962	0.947184	1.00005	1.1188	1.04054	1.10405	f
2780.46	0.8294	0.961898	0.950607	1.03512	1.04586	1.068	1.12754	f
2780.55	0.823192	0.972015	0.957363	1.07036	0.9776	1.07118	1.13342	f
2780.65	0.829666	0.97028	0.967716	1.09125	0.918954	1.04842	1.12664	f
2780.74	0.845931	0.955967	0.981876	1.08657	0.873543	1.01307	1.1089	f
2780.83	0.864968	0.933889	0.997633	1.05732	0.84841	0.981893	1.0782	f
2780.93	0.878564	0.91165	1.0108	1.01739	0.849798	0.962369	1.03508	f
2781.02	0.882578	0.895337	1.01955	0.983614	0.875177	0.951655	0.987896	f
2781.11	0.879312	0.886202	1.02729	0.964198	0.910255	0.945796	0.949966	f
2781.21	0.87346	0.880743	1.03973	0.955442	0.935405	0.947715	0.930243	f
2781.3	0.866753	0.874656	1.05943	0.947776	0.937235	0.966353	0.926592	f
2781.4	0.858069	0.867489	1.08306	0.934725	0.91688	1.00786	0.928255	f
2781.49	0.847862	0.863458	1.10361	0.918286	0.888775	1.06761	0.925275	f
2781.58	0.840291	0.867427	1.11458	0.9083	0.87066	1.13006	0.915805	f
2781.68	0.840735	0.880965	1.1132	0.915826	0.873543	1.17608	0.904851	f
2781.77	0.852455	0.902398	1.10102	0.94374	0.898409	1.19256	0.897125	f
2781.86	0.87571	0.929172	1.08314	0.982789	0.93814	1.17786	0.892357	f
2781.96	0.908126	0.958825	1.06685	1.01862	0.980001	1.14045	0.887694	f
2782.05	0.94469	0.989329	1.05899	1.04362	1.00834	1.09262	0.88383	f
2782.15	0.978598	1.02072	1.06165	1.06092	1.00968	1.04414	0.887861	f
2782.24	1.00513	1.05524	1.06904	1.0769	0.97933	0.998993	0.909266	f
2782.33	1.02696	1.09306	1.07024	1.09205	0.924261	0.958228	0.952116	f
2782.43	1.05514	1.12821	1.05772	1.10113	0.860023	0.926256	1.01015	f
2782.52	1.10357	1.1518	1.03353	1.09982	0.803518	0.912789	1.06942	f
2782.61	1.17878	1.16052	1.00645	1.08823	0.765955	0.926178	1.1159	f
2782.71	1.27193	1.16028	0.983014	1.06945	0.750447	0.962909	1.14119	f
2782.8	1.35926	1.16189	0.962871	1.04814	0.755192	1.00487	1.14249	f
2782.9	1.41268	1.1754	0.94345	1.02967	0.777137	1.02996	1.12187	f
2782.99	1.41571	1.2063	0.927501	1.017	0.811718	1.02669	1.08882	f
2783.08	1.37327	1.25161	0.924418	1.00775	0.849887	0.999054	1.06021	f
2783.18	1.30651	1.29713	0.944156	0.996725	0.878838	0.958856	1.05148	f
2783.27	1.23726	1.32235	0.988241	0.982408	0.889522	0.915587	1.06591	f
2783.36	1.17591	1.31385	1.04396	0.96868	0.884016	0.873795	1.09318	f
2783.46	1.12124	1.27532	1.08699	0.959499	0.874713	0.836583	1.11775	f
2783.55	1.06865	1.223	1.09384	0.953899	0.876821	0.807674	1.12725	f
2783.65	1.01762	1.17188	1.05772	0.946909	0.90128	0.789795	1.11589	f
2783.74	0.971536	1.12652	0.99416	0.933697	0.951479	0.783463	1.08507	f
2783.83	0.933359	1.08309	0.929768	0.912194	1.0202	0.788347	1.04396	f
2783.93	0.90285	1.03755	0.884584	0.883745	1.08741	0.804779	1.00577	f
2784.02	0.877885	0.991297	0.863571	0.853057	1.1269	0.833563	0.979473	f
2784.11	0.857945	0.949713	0.860481	0.827457	1.12414	0.874284	0.963866	f
2784.21	0.845046	0.917748	0.865815	0.814125	1.0893	0.924712	0.950614	f
2784.3	0.841561	0.896916	0.871704	0.816618	1.0492	0.98225	0.934581	f
2784.4	0.847569	0.88561	0.873058	0.83325	1.02438	1.04591	0.92141	f
2784.49	0.860278	0.880913	0.868489	0.859069	1.01501	1.11539	0.92447	f
2784.58	0.875099	0.879874	0.860855	0.890318	1.00866	1.18617	0.953562	f
2784.68	0.88724	0.88097	0.855593	0.926562	0.997337	1.24578	1.00634	f
2784.77	0.89363	0.885042	0.857434	0.967113	0.984394	1.27789	1.06845	f
2784.86	0.89528	0.893531	0.867211	1.00566	0.977645	1.27308	1.12008	f
2784.96	0.89793	0.904913	0.881171	1.03086	0.981512	1.23639	1.14457	f
2785.05	0.908216	0.914003	0.893687	1.0344	0.99788	1.18371	1.13604	f
2785.15	0.927205	0.91642	0.901315	1.01804	1.02898	1.13131	1.10249	f
2785.24	0.947303	0.913229	0.904833	0.991755	1.07353	1.08885	1.06204	f
2785.33	0.956155	0.910179	0.90711	0.965716	1.12011	1.05916	1.03372	f
2785.43	0.944745	0.912489	0.908593	0.945655	1.1498	1.04013	1.02726	f
2785.52	0.913385	0.920246	0.905796	0.93491	1.14955	1.02569	1.03795	f
2785.61	0.871486	0.92806	0.895262	0.937546	1.12199	1.00762	1.05069	f
2785.71	0.831502	0.92887	0.878794	0.957123	1.0802	0.980078	1.05158	f
2785.8	0.801723	0.919555	0.863988	0.991306	1.03568	0.943873	1.03716	f
2785.9	0.783373	0.903781	0.859342	1.02878	0.994376	0.906245	1.0122	f
2785.99	0.773654	0.888787	0.8678	1.05402	0.961403	0.876866	0.980922	f
2786.08	0.770536	0.878809	0.884384	1.05767	0.944109	0.864719	0.94496	f
2786.18	0.774264	0.872067	0.900007	1.04323	0.947382	0.877116	0.909794	f
2786.27	0.785147	0.865056	0.909127	1.02338	0.967348	0.917009	0.887991	f
2786.36	0.801748	0.85858	0.914513	1.0099	0.992409	0.9779	0.89161	f
2786.46	0.821607	0.85765	0.923654	1.00736	1.01024	1.04184	0.921511	f
2786.55	0.842576	0.865088	0.939986	1.01469	1.01408	1.08712	0.965543	f
2786.65	0.862823	0.876781	0.958773	1.03	1.00455	1.10206	1.00702	f
2786.74	0.880601	0.884758	0.971778	1.05306	0.987524	1.09121	1.03453	f
2786.83	0.89518	0.884652	0.974944	1.08375	0.970444	1.06748	1.0453	f
2786.93	0.907553	0.878996	0.970975	1.11812	0.959742	1.03956	1.04262	f
2787.02	0.91948	0.873413	0.965724	1.14695	0.960603	1.00904	1.03242	f
2787.11	0.93265	0.871516	0.963516	1.15989	0.977328	0.978559	1.02052	f
2787.21	0.949266	0.874416	0.965223	1.15276	1.01119	0.957744	1.01012	f
2787.3	0.971402	0.883237	0.968973	1.13123	1.05498	0.957968	1.0006	f
2787.4	0.998039	0.899812	0.972205	1.10711	1.0905	0.981479	0.989392	f
2787.49	1.02341	0.924202	0.973043	1.09169	1.09587	1.01737	0.974741	f
2787.58	1.03997	0.953417	0.97043	1.09134	1.06073	1.04883	0.956862	f
2787.68	1.04369	0.983469	0.964667	1.10548	0.997132	1.0643	0.93758	f
2787.77	1.03636	1.01164	0.959488	1.12695	0.934362	1.06157	0.920497	f
2787.86	1.0244	1.0364	0.962737	1.14698	0.901106	1.04335	0.910083	f
2787.96	1.01724	1.0562	0.982434	1.16193	0.910086	1.01193	0.908594	f
2788.05	1.02485	1.0699	1.02033	1.17446	0.955115	0.970306	0.914106	f
2788.15	1.05382	1.07883	1.06905	1.1861	1.01718	0.92779	0.922635	f
2788.24	1.10548	1.08731	1.11604	1.19104	1.07208	0.898679	0.932664	f
2788.33	1.17682	1.10022	1.15022	1.18198	1.09836	0.891499	0.946665	f
2788.43	1.26106	1.1195	1.166	1.16202	1.08772	0.901052	0.967252	f
2788.52	1.34576	1.14232	1.16308	1.14502	1.0518	0.912698	0.99262	f
2788.61	1.41141	1.16287	1.14485	1.14204	1.01618	0.914305	1.01618	f
2788.71	1.43764	1.17752	1.11768	1.1495	1.00347	0.904114	1.03226	f
2788.8	1.41464	1.18902	1.09012	1.15373	1.01865	0.888812	1.04275	f
2788.9	1.35134	1.20506	1.06971	1.14449	1.0488	0.87643	1.05654	f
2788.99	1.27241	1.23125	1.05861	1.12059	1.07558	0.871979	1.08087	f
2789.08	1.20452	1.26366	1.05311	1.08527	1.0885	0.877827	1.11349	f
2789.18	1.16157	1.28826	1.04811	1.04345	1.08924	0.895353	1.14331	f
2789.27	1.14137	1.28898	1.04102	1.00389	1.08648	0.924542	1.15867	f
2789.36	1.13339	1.25739	1.03096	0.977621	1.08822	0.962218	1.15485	f
2789.46	1.12691	1.19654	1.01647	0.969658	1.0984	1.00225	1.13536	f
2789.55	1.11327	1.11703	0.996062	0.974153	1.11717	1.03863	1.10824	f
2789.65	1.08579	1.03101	0.970818	0.980544	1.14223	1.06815	1.08051	f
2789.74	1.04236	0.949856	0.944388	0.983629	1.1705	1.09015	1.05466	f
2789.83	0.988397	0.883778	0.920225	0.984774	1.19938	1.10482	1.03019	f
2789.93	0.934675	0.839193	0.899707	0.985296	1.22786	1.11178	1.00819	f
2790.02	0.892264	0.815608	0.882981	0.982561	1.25758	1.10993	0.994014	f
2790.11	0.868331	0.806901	0.870597	0.974019	1.29118	1.09977	0.993373	f
2790.21	0.864752	0.806859	0.863795	0.96248	1.32787	1.08555	1.00487	f
2790.3	0.878066	0.813422	0.863428	0.954376	1.36065	1.0733	1.01798	f
2790.4	0.900604	0.827372	0.86867	0.952809	1.38043	1.06654	1.02093	f
2790.49	0.923345	0.848617	0.877186	0.95471	1.38452	1.06404	1.01043	f
2790.58	0.939792	0.875174	0.8868	0.956561	1.37864	1.06187	0.993115	f
2790.68	0.948043	0.904641	0.897009	0.961629	1.36734	1.05652	0.977925	f
2790.77	0.949636	0.935202	0.908469	0.978256	1.3451	1.04585	0.969552	f
2790.86	0.946425	0.964582	0.920795	1.0107	1.29938	1.02907	0.969474	f
2790.96	0.938718	0.988748	0.931556	1.05298	1.22386	1.00843	0.979641	f
2791.05	0.926392	1.00268	0.937867	1.09189	1.1286	0.991316	1.00216	f
2791.15	0.911119	1.00284	0.938699	1.11513	1.03655	0.988023	1.03554	f
2791.24	0.896443	0.989548	0.935958	1.1172	0.968986	1.00545	1.0725	f
2791.33	0.885347	0.967539	0.933992	1.10084	0.934467	1.04084	1.10223	f
2791.43	0.87831	0.944085	0.937219	1.07615	0.929476	1.08074	1.11526	f
2791.52	0.874934	0.925502	0.946329	1.05715	0.945443	1.10765	1.10777	f
2791.61	0.877297	0.914476	0.956448	1.05499	0.972403	1.11045	1.08336	f
2791.71	0.890031	0.909542	0.960851	1.07138	0.999035	1.09019	1.05165	f
2791.8	0.915843	0.906417	0.957114	1.09714	1.0154	1.05651	1.02394	f
2791.9	0.951061	0.900412	0.948569	1.11798	1.01891	1.01977	1.00792	f
2791.99	0.985616	0.889113	0.939977	1.12399	1.01618	0.987397	1.00423	f
2792.08	1.00812	0.874172	0.933604	1.1151	1.01794	0.965931	1.00756	f
2792.18	1.01217	0.860342	0.929899	1.09835	1.03171	0.96216	1.01237	f
2792.27	0.999951	0.851757	0.929837	1.08013	1.05792	0.979583	1.0182	f
2792.36	0.980771	0.848621	0.933974	1.06142	1.09044	1.01405	1.02913	f
2792.46	0.965091	0.847536	0.940112	1.04049	1.12008	1.0535	1.04686	f
2792.55	0.958351	0.845248	0.94429	1.01849	1.13933	1.08231	1.06491	f
2792.65	0.959451	0.841817	0.94496	1.00005	1.14531	1.08867	1.07183	f
2792.74	0.963362	0.839987	0.945201	0.98837	1.13829	1.07183	1.06149	f
2792.83	0.963862	0.841741	0.949461	0.981139	1.11826	1.04303	1.04022	f
2792.93	0.954996	0.846351	0.958089	0.972894	1.08385	1.01686	1.0239	f
2793.02	0.933831	0.8522	0.966098	0.961082	1.03605	0.999692	1.0265	f
2793.11	0.904266	0.859157	0.967647	0.948409	0.981889	0.986472	1.0501	f
2793.21	0.877041	0.867941	0.961273	0.939117	0.931745	0.968261	1.08468	f
2793.3	0.863502	0.877598	0.950887	0.934296	0.893101	0.94212	1.11714	f
2793.4	0.868546	0.885459	0.942657	0.932128	0.868784	0.913714	1.1406	f
2793.49	0.888881	0.889645	0.941012	0.93246	0.860008	0.891879	1.15699	f
2793.58	0.916793	0.890266	0.946225	0.940382	0.868148	0.881554	1.17085	f
2793.68	0.944768	0.887862	0.954227	0.963944	0.892443	0.880905	1.18131	f
2793.77	0.967835	0.88237	0.959284	1.00598	0.928456	0.885458	1.18031	f
2793.86	0.98444	0.875171	0.958187	1.0575	0.968656	0.894044	1.16031	f
2793.96	0.996549	0.870931	0.952709	1.10028	1.00226	0.909065	1.12452	f
2794.05	1.00803	0.876324	0.947935	1.11863	1.01501	0.931122	1.08697	f
2794.15	1.02222	0.896989	0.947872	1.11077	0.995284	0.956643	1.06099	f
2794.24	1.04136	0.935014	0.952951	1.0893	0.945889	0.982714	1.04984	f
2794.33	1.06841	0.986496	0.962158	1.07001	0.888439	1.01091	1.04888	f
2794.43	1.10891	1.04049	0.975943	1.05917	0.851723	1.0417	1.05338	f
2794.52	1.16895	1.08379	0.995202	1.05008	0.852613	1.06718	1.06196	f
2794.61	1.25064	1.11069	1.01746	1.0312	0.887468	1.07551	1.07621	f
2794.71	1.34949	1.12778	1.0361	0.998144	0.939553	1.06397	1.09892	f
2794.8	1.45425	1.1464	1.04488	0.958337	0.991656	1.0444	1.13002	f
2794.9	1.54912	1.16986	1.0421	0.924755	1.03265	1.03371	1.16098	f
2794.99	1.61736	1.18931	1.03009	0.90685	1.0567	1.03963	1.17752	f
2795.08	1.64592	1.19316	1.01254	0.907672	1.06251	1.05535	1.17236	f
2795.18	1.63034	1.17928	0.994115	0.927352	1.05456	1.06492	1.15277	f
2795.27	1.57593	1.15749	0.981429	0.9653	1.04228	1.0539	1.13176	f
2795.36	1.49439	1.14122	0.981395	1.0167	1.03433	1.01862	1.11348	f
2795.46	1.39888	1.13629	0.995756	1.06923	1.03158	0.968815	1.09125	f
2795.55	1.30063	1.13654	1.01721	1.10674	1.02614	0.921557	1.05946	f
2795.65	1.20701	1.12889	1.03286	1.11887	1.00952	0.890735	1.02285	f
2795.74	1.12196	1.10289	1.03241	1.10796	0.982895	0.880135	0.992786	f
2795.83	1.04744	1.05728	1.01385	1.08581	0.957597	0.885407	0.97782	f
2795.93	0.984854	0.999925	0.982904	1.06348	0.944107	0.901393	0.980427	f
2796.02	0.936584	0.942064	0.948413	1.04476	0.941998	0.925877	1.00051	f
2796.11	0.905099	0.892376	0.917677	1.02879	0.94167	0.957117	1.03806	f
2796.21	0.89031	0.855197	0.894111	1.01543	0.935382	0.990123	1.0901	f
2796.3	0.887456	0.832459	0.877777	1.00568	0.924932	1.01721	1.14602	f
2796.4	0.888349	0.825808	0.868043	0.998172	0.919263	1.0322	1.19011	f
2796.49	0.887015	0.835909	0.865632	0.988812	0.925916	1.03391	1.21106	f
2796.58	0.884046	0.859785	0.871434	0.975274	0.945222	1.0273	1.20901	f
2796.68	0.885331	0.889987	0.883601	0.960038	0.971486	1.02264	1.19255	f
2796.77	0.896702	0.917284	0.896894	0.948829	0.998678	1.03161	1.17029	f
2796.86	0.919487	0.934972	0.90594	0.946206	1.0251	1.06027	1.1478	f
2796.96	0.949631	0.941428	0.909602	0.952204	1.05263	1.10314	1.13047	f
2797.05	0.979352	0.939294	0.911696	0.962071	1.08123	1.14425	1.12419	f
2797.15	1.00041	0.932861	0.916623	0.969385	1.10608	1.16574	1.13054	f
2797.24	1.00794	0.925888	0.92429	0.970656	1.1218	1.15702	1.14158	f
2797.33	1.00214	0.920777	0.930407	0.967228	1.13043	1.11909	1.14214	f
2797.43	0.986405	0.918829	0.932341	0.962818	1.14189	1.0632	1.12064	f
2797.52	0.963871	0.921336	0.933508	0.960376	1.16305	1.00566	1.07897	f
2797.61	0.936061	0.930415	0.940456	0.961918	1.18681	0.961358	1.03196	f
2797.71	0.904565	0.947301	0.955578	0.969895	1.19594	0.938194	0.995855	f
2797.8	0.873155	0.968459	0.973547	0.986436	1.17921	0.934597	0.9758	f
2797.9	0.847828	0.984092	0.985716	1.01086	1.14345	0.941831	0.96422	f
2797.99	0.834689	0.982938	0.987656	1.03871	1.10942	0.94974	0.950301	f
2798.08	0.837228	0.960966	0.982068	1.06389	1.09575	0.952078	0.929814	f
2798.18	0.854632	0.925633	0.975093	1.08126	1.10474	0.947915	0.907318	f
2798.27	0.882429	0.891012	0.970287	1.08816	1.12097	0.938177	0.890909	f
2798.36	0.914324	0.868225	0.965885	1.08498	1.12236	0.92205	0.885115	f
2798.46	0.943283	0.859889	0.957423	1.07484	1.09517	0.898417	0.88791	f
2798.55	0.962192	0.861801	0.942663	1.06256	1.04301	0.8701	0.893662	f
2798.65	0.966162	0.868004	0.924443	1.05278	0.984611	0.844648	0.898916	f
2798.74	0.956483	0.873923	0.909567	1.04764	0.94378	0.829535	0.905987	f
2798.83	0.941203	0.876625	0.904629	1.04519	0.938474	0.827037	0.921505	f
2798.93	0.929609	0.874654	0.911975	1.04022	0.972149	0.834679	0.951696	f
2799.02	0.925881	0.868829	0.928585	1.02875	1.03111	0.849886	0.997297	f
2799.11	0.928172	0.862565	0.947926	1.01268	1.09147	0.87242	1.05031	f
2799.21	0.932858	0.860403	0.963046	0.999475	1.13417	0.902053	1.09592	f
2799.3	0.937482	0.865502	0.9692	0.997272	1.1576	0.935334	1.1212	f
2799.4	0.93981	0.877887	0.965257	1.01071	1.17543	0.96653	1.12437	f
2799.49	0.936885	0.894795	0.95423	1.03935	1.19995	0.991416	1.11533	f
2799.58	0.92714	0.912557	0.942385	1.07701	1.22691	1.00937	1.10564	f
2799.68	0.913183	0.928222	0.936106	1.11164	1.23678	1.02213	1.09781	f
2799.77	0.901202	0.940219	0.938875	1.12881	1.21096	1.0313	1.0857	f
2799.86	0.896883	0.948261	0.950946	1.12006	1.14765	1.03668	1.06454	f
2799.96	0.901335	0.952935	0.97072	1.08929	1.06389	1.03582	1.03966	f
2800.05	0.910527	0.955507	0.995116	1.05063	0.984491	1.02702	1.02401	f
2800.15	0.91806	0.957632	1.01877	1.01997	0.929256	1.01319	1.02614	f
2800.24	0.918991	0.960689	1.03499	1.00738	0.906621	0.999871	1.0392	f
2800.33	0.912764	0.964886	1.03988	1.01548	0.913058	0.988006	1.04264	f
2800.43	0.903608	0.968245	1.03545	1.04221	0.936003	0.971148	1.01822	f
2800.52	0.898477	0.966357	1.02776	1.08233	0.960303	0.943036	0.966138	f
2800.61	0.904157	0.954435	1.02212	1.12572	0.975891	0.906424	0.905475	f
2800.71	0.925634	0.931392	1.02146	1.15707	0.980422	0.871262	0.859659	f
2800.8	0.966085	0.903035	1.02919	1.162	0.97532	0.845051	0.84284	f
2800.9	1.02706	0.880869	1.04988	1.13747	0.961461	0.828409	0.857292	f
2800.99	1.10738	0.876443	1.08345	1.09612	0.939842	0.818853	0.896936	f
2801.08	1.20137	0.895495	1.11934	1.05818	0.915988	0.815175	0.949227	f
2801.18	1.29795	0.936762	1.14069	1.03672	0.899727	0.817947	0.995699	f
2801.27	1.38259	0.995904	1.13615	1.02967	0.898211	0.82724	1.01795	f
2801.36	1.44268	1.06967	1.10705	1.02538	0.909304	0.841741	1.00762	f
2801.46	1.47335	1.15545	1.06362	1.01541	0.922758	0.85959	0.971755	f
2801.55	1.47848	1.24637	1.01733	1.00152	0.929372	0.878844	0.927702	f
2801.65	1.46472	1.32799	0.976983	0.990923	0.928424	0.897113	0.891208	f
2801.74	1.43506	1.3819	0.948634	0.987529	0.925238	0.910968	0.868959	f
2801.83	1.38831	1.39441	0.935904	0.98861	0.923283	0.916207	0.86112	f
2801.93	1.32358	1.36289	0.939244	0.987996	0.921075	0.910222	0.867838	f
2802.02	1.24411	1.29602	0.954291	0.979635	0.916962	0.895459	0.891245
2802.11	1.15693	1.2096	0.972121	0.959394	0.914531	0.881671	0.930789
2802.21	1.06997	1.12087	0.983535	0.927761	0.921213	0.883913	0.977546
2802.3	0.989764	1.04278	0.984828	0.892821	0.941209	0.913784	1.01535
2802.4	0.920842	0.980262	0.978466	0.868189	0.971033	0.969133	1.02877
2802.49	0.865579	0.931414	0.967701	0.865228	1.00212	1.03258	1.01218
2802.58	0.824207	0.892947	0.95228	0.886638	1.02692	1.08188	0.973708
2802.68	0.79507	0.86444	0.930688	0.926792	1.04271	1.10215	0.92948
2802.77	0.776071	0.847094	0.905176	0.975839	1.05112	1.08957	0.892283
2802.86	0.766581	0.839485	0.882609	1.02249	1.05702	1.04774	0.86465
2802.96	0.767462	0.836472	0.869822	1.05514	1.06668	0.985892	0.842783
2803.05	0.77876	0.83327	0.868029	1.06475	1.0827	0.920313	0.826157
2803.15	0.797534	0.83018	0.871217	1.04873	1.09773	0.871468	0.82161
2803.24	0.81836	0.831851	0.870037	1.01181	1.09566	0.854995	0.838629
2803.33	0.836073	0.841442	0.858575	0.962952	1.06401	0.874135	0.882163
2803.43	0.848387	0.856102	0.838782	0.912511	1.0074	0.920001	0.948028
2803.52	0.857093	0.868712	0.81891	0.871275	0.947994	0.977984	1.02158
2803.61	0.867093	0.874373	0.807827	0.848215	0.912792	1.03368	1.08167
2803.71	0.882454	0.87447	0.810089	0.845715	0.917463	1.07564	1.1116
2803.8	0.901663	0.873889	0.824758	0.856901	0.957639	1.09717	1.11019
2803.9	0.917264	0.874887	0.846826	0.869742	1.01325	1.09822	1.0929
2803.99	0.922593	0.874796	0.869661	0.875715	1.06273	1.08495	1.08127
2804.08	0.919462	0.869852	0.887645	0.87482	1.09535	1.06651	1.09021
2804.18	0.917583	0.860537	0.89807	0.873137	1.11169	1.05201	1.12122
2804.27	0.925378	0.852854	0.901656	0.877787	1.11439	1.04872	1.16285
2804.36	0.942213	0.854698	0.901485	0.895097	1.10326	1.06082	1.19741
2804.46	0.959836	0.871163	0.900986	0.930606	1.07993	1.08845	1.20944
2804.55	0.970038	0.90134	0.902218	0.987729	1.05231	1.12635	1.19263
2804.65	0.969888	0.938027	0.905622	1.06425	1.03114	1.16345	1.15122
2804.74	0.961292	0.971287	0.911189	1.14871	1.02317	1.18527	1.09543
2804.83	0.948532	0.993991	0.919889	1.22212	1.02819	1.18015	1.03517
2804.93	0.936327	1.00521	0.933307	1.26579	1.04197	1.14617	0.977431
2805.02	0.927876	1.00842	0.950866	1.27091	1.06117	1.09177	0.927931	f
2805.11	0.922835	1.0063	0.968335	1.24297	1.0851	1.02994	0.89416	f
2805.21	0.917428	0.997761	0.980126	1.19683	1.11326	0.973289	0.885369	f
2805.3	0.907813	0.980771	0.98349	1.14731	1.14279	0.933048	0.90687	f
2805.4	0.893966	0.957278	0.980525	1.10269	1.16882	0.91779	0.952194	f
2805.49	0.880259	0.934447	0.976222	1.06384	1.18817	0.929378	1.00197	f
2805.58	0.871765	0.920969	0.975166	1.02709	1.20255	0.961072	1.03448	f
2805.68	0.870021	0.921438	0.980366	0.989943	1.21708	1.00178	1.04156	f
2805.77	0.87246	0.933501	0.993861	0.955332	1.23455	1.04313	1.03564	f
2805.86	0.87564	0.949739	1.01555	0.930351	1.25039	1.08168	1.04086	f
2805.96	0.878668	0.961958	1.0409	0.921058	1.25258	1.11525	1.07526	f
2806.05	0.884278	0.964045	1.06155	0.928104	1.22931	1.13855	1.13696	f
2806.15	0.896907	0.952604	1.07016	0.946628	1.17902	1.14375	1.2031	f
2806.24	0.919099	0.927489	1.0652	0.968278	1.11243	1.12587	1.24373	f
2806.33	0.948805	0.893379	1.05073	0.983419	1.045	1.08811	1.24092	f
2806.43	0.979465	0.859603	1.03259	0.984324	0.989304	1.04161	1.19826	f
2806.52	1.00339	0.835964	1.01564	0.969098	0.954086	0.998793	1.13424	f
2806.61	1.0156	0.828096	1.00333	0.943638	0.944834	0.966307	1.06842	f
2806.71	1.01537	0.836491	0.997485	0.919514	0.959636	0.9441	1.01336	f
2806.8	1.00553	0.857815	0.9982	0.909825	0.985655	0.930636	0.974889	f
2806.9	0.990546	0.885318	1.00481	0.924199	1.00605	0.929209	0.955855	f
2806.99	0.974586	0.909788	1.0172	0.963687	1.01291	0.949383	0.958815	f
2807.08	0.960788	0.92394	1.03636	1.01886	1.01147	1.00017	0.985467	f
2807.18	0.951641	0.92738	1.063	1.07434	1.01081	1.07876	1.03121	f
2807.27	0.948433	0.926308	1.0947	1.11794	1.01343	1.16304	1.08006	f
2807.36	0.95009	0.928647	1.12427	1.14729	1.01537	1.21767	1.10929	f
2807.46	0.954378	0.9404	1.14243	1.16871	1.01449	1.21438	1.10516	f
2807.55	0.962709	0.96559	1.14478	1.19043	1.0152	1.15202	1.07538	f
2807.65	0.982506	1.00648	1.13632	1.21564	1.0243	1.05891	1.04384	f
2807.74	1.02108	1.06192	1.1276	1.23974	1.04298	0.974665	1.03273	f
2807.83	1.07513	1.12634	1.1257	1.25324	1.06585	0.92666	1.05053	f
2807.93	1.12731	1.19162	1.12971	1.24857	1.08817	0.919108	1.09298	f
2808.02	1.15624	1.24905	1.13577	1.22477	1.11096	0.938762	1.14829	f
2808.11	1.15235	1.28975	1.14441	1.18649	1.13592	0.96728	1.19996	f
2808.21	1.12528	1.3055	1.16028	1.14054	1.15674	0.99111	1.23116	f
2808.3	1.09704	1.29236	1.18567	1.09496	1.16	1.00532	1.23374	f
2808.4	1.08743	1.25463	1.21677	1.05949	1.13637	1.01121	1.21357	f
2808.49	1.10205	1.20425	1.24625	1.04326	1.08962	1.01045	1.18412	f
2808.58	1.1301	1.15525	1.26705	1.0498	1.0335	1.00088	1.15436	f
2808.68	1.15343	1.11874	1.27334	1.07395	0.981075	0.97904	1.12316	f
2808.77	1.16106	1.1012	1.26241	1.10425	0.938336	0.945934	1.0845	f
2808.86	1.15871	1.10541	1.23934	1.12844	0.906313	0.907952	1.03703	f
2808.96	1.16441	1.13196	1.21712	1.13802	0.886164	0.872571	0.987891	f
2809.05	1.19408	1.17926	1.20706	1.12976	0.879761	0.84454	0.947107	f
2809.15	1.25021	1.24072	1.20816	1.10522	0.885717	0.825826	0.920105	f
2809.24	1.32246	1.30212	1.20748	1.07027	0.89784	0.81737	0.905637	f
2809.33	1.39592	1.34478	1.19233	1.03389	0.909377	0.820592	0.899041	f
2809.43	1.45988	1.35709	1.16055	1.00499	0.918239	0.838163	0.896048	f
2809.52	1.51349	1.34493	1.11928	0.987966	0.9266	0.873378	0.894512	f
2809.61	1.56579	1.32772	1.07714	0.980971	0.935475	0.926793	0.894364	f
2809.71	1.62738	1.32192	1.03911	0.977844	0.941684	0.99311	0.896286	f
2809.8	1.6963	1.32815	1.00761	0.972146	0.941669	1.06184	0.898887	f
2809.9	1.75245	1.33432	0.985683	0.961834	0.937168	1.12071	0.897669	f
2809.99	1.77066	1.33113	0.97706	0.950242	0.935328	1.15905	0.889151	f
2810.08	1.74093	1.32293	0.983429	0.942303	0.941796	1.17074	0.875767	f
2810.18	1.67461	1.32324	1.00145	0.939553	0.954352	1.15658	0.865887	f
2810.27	1.59084	1.33883	1.02213	0.939605	0.964884	1.12374	0.868359	f
2810.36	1.50091	1.35857	1.03451	0.942502	0.967992	1.08121	0.887471	f
2810.46	1.40725	1.35981	1.03265	0.956954	0.965908	1.03612	0.923672	f
2810.55	1.31334	1.3276	1.02105	0.995222	0.964471	0.994964	0.976108	f
2810.65	1.22754	1.266	1.01262	1.05837	0.965676	0.965194	1.04158	f
2810.74	1.15529	1.19031	1.01843	1.12674	0.965574	0.952677	1.11127	f
2810.83	1.09318	1.11219	1.03707	1.16847	0.959237	0.957584	1.17154	f
2810.93	1.03381	1.03485	1.05427	1.16158	0.946429	0.97498	1.21046	f
2811.02	0.97538	0.959439	1.05394	1.10943	0.933156	0.999361	1.22445	f
2811.11	0.923754	0.89102	1.03079	1.03609	0.929403	1.02583	1.21805	f
2811.21	0.88632	0.836575	0.992669	0.970038	0.944076	1.04783	1.19859	f
2811.3	0.866295	0.799982	0.952905	0.93114	0.978551	1.05858	1.17215	f
2811.4	0.862064	0.780101	0.92274	0.926357	1.02285	1.05716	1.14257	f
2811.49	0.869476	0.772957	0.908927	0.951154	1.06033	1.05082	1.11243	f
2811.58	0.88359	0.774906	0.913264	0.992576	1.07924	1.04831	1.08394	f
2811.68	0.899528	0.784562	0.931344	1.0346	1.07993	1.05161	1.05959	f
2811.77	0.913012	0.801992	0.953156	1.06509	1.0701	1.05504	1.04281	f
2811.86	0.921009	0.825611	0.969019	1.07914	1.05513	1.05084	1.03606	f
2811.96	0.923084	0.84998	0.97649	1.07773	1.03469	1.03438	1.03637	f
2812.05	0.922739	0.867893	0.98015	1.06505	1.00727	1.00642	1.03407	f
2812.15	0.926068	0.876077	0.984631	1.04718	0.975359	0.973573	1.01936	f
2812.24	0.937036	0.879018	0.98933	1.03085	0.946053	0.947101	0.992928	f
2812.33	0.953129	0.885879	0.990609	1.02156	0.929385	0.938856	0.969327	f
2812.43	0.966376	0.902792	0.988228	1.02178	0.937104	0.954078	0.967415	f
2812.52	0.969766	0.927667	0.9877	1.03047	0.979467	0.986118	0.99578	f
2812.61	0.963701	0.951709	0.996008	1.04458	1.05937	1.01866	1.04644	f
2812.71	0.95666	0.965742	1.01552	1.06033	1.16736	1.03595	1.10076	f
2812.8	0.958953	0.966529	1.04202	1.07401	1.28114	1.0337	1.14034	f
2812.9	0.974515	0.958746	1.06781	1.08264	1.37192	1.02109	1.15426	f
2812.99	0.997706	0.951228	1.08655	1.08483	1.41581	1.01186	1.14064	f
2813.08	1.01764	0.950297	1.09609	1.08109	1.40377	1.01325	1.10622	f
2813.18	1.0258	0.955811	1.0976	1.07349	1.34599	1.02125	1.06491	f
2813.27	1.02005	0.963022	1.09301	1.06419	1.26755	1.02449	1.03303	f
2813.36	1.00337	0.967739	1.08292	1.05388	1.19748	1.0137	1.02174	f
2813.46	0.980589	0.96946	1.06669	1.04207	1.15869	0.989543	1.03155	f
2813.55	0.956091	0.970571	1.04405	1.02881	1.16221	0.96233	1.05425	f
2813.65	0.93325	0.973458	1.01646	1.01637	1.20507	0.944421	1.07892	f
2813.74	0.914955	0.978057	0.987868	1.00968	1.27104	0.942062	1.09548	f
2813.83	0.903976	0.981208	0.96405	1.01325	1.33497	0.952884	1.09471	f
2813.93	0.902181	0.97845	0.949872	1.02725	1.37232	0.96809	1.06919	f
2814.02	0.909062	0.967153	0.945274	1.04641	1.37171	0.975806	1.01859	f
2814.11	0.921562	0.94874	0.94397	1.06311	1.33975	0.966575	0.955161	f
2814.21	0.935929	0.928345	0.937904	1.07167	1.29304	0.941531	0.901805	f
2814.3	0.950389	0.913083	0.924268	1.06964	1.24505	0.915597	0.880783	f
2814.4	0.966672	0.909443	0.908001	1.05683	1.19997	0.91	0.899832	f
2814.49	0.988897	0.919713	0.897194	1.03631	1.15676	0.93854	0.946836	f
2814.58	1.02003	0.939108	0.896555	1.01572	1.1145	0.998264	0.99875	f
2814.68	1.05781	0.958065	0.905285	1.00448	1.07258	1.0704	1.03778	f
2814.77	1.09431	0.969565	0.920306	1.00779	1.03216	1.12942	1.06077	f
2814.86	1.12137	0.974394	0.940323	1.02325	1.00133	1.15525	1.07528	f
2814.96	1.13795	0.979017	0.967007	1.04306	0.99517	1.14221	1.08811	f
2815.05	1.15209	0.989548	1.00338	1.05965	1.0244	1.09966	1.09754	f
2815.15	1.17599	1.01041	1.0511	1.06998	1.08323	1.04544	1.09498	f
2815.24	1.21921	1.04843	1.10694	1.07632	1.1504	0.999169	1.07263	f
2815.33	1.2844	1.11471	1.16023	1.08332	1.20204	0.977414	1.03052	f
2815.43	1.3664	1.21739	1.19561	1.09297	1.22257	0.987679	0.978484	f
2815.52	1.45282	1.34832	1.20278	1.10316	1.20731	1.02168	0.932085	f
2815.61	1.52638	1.47737	1.18596	1.11198	1.16187	1.05534	0.905308	f
2815.71	1.57056	1.56448	1.16184	1.12186	1.10145	1.06174	0.903625	f
2815.8	1.5762	1.58273	1.14511	1.13762	1.04496	1.02966	0.921266	f
2815.9	1.5447	1.53341	1.13698	1.1606	1.00408	0.972535	0.946297	f
2815.99	1.48665	1.44097	1.12838	1.18557	0.977991	0.919387	0.969995	f
2816.08	1.41706	1.33546	1.11218	1.20374	0.961516	0.894399	0.99192	f
2816.18	1.35006	1.23958	1.08994	1.20731	0.958066	0.90227	1.01608	f
2816.27	1.29414	1.16734	1.06878	1.19158	0.979872	0.930722	1.04335	f
2816.36	1.25063	1.12631	1.05499	1.1556	1.03348	0.965728	1.06978	f
2816.46	1.21775	1.11676	1.05159	1.10349	1.10724	1.00374	1.09295	f
2816.55	1.19589	1.12921	1.0589	1.04543	1.17522	1.05016	1.11831	f
2816.65	1.18677	1.14709	1.07507	0.996603	1.21412	1.10661	1.1567	f
2816.74	1.18857	1.15572	1.09668	0.972763	1.21652	1.16212	1.21428	f
2816.83	1.1959	1.15129	1.11933	0.983619	1.18998	1.19831	1.28376	f
2816.93	1.2081	1.14346	1.13675	1.02683	1.1462	1.2035	1.34585	f
2817.02	1.23556	1.14771	1.14005	1.08617	1.09212	1.18136	1.38065	f
2817.11	1.29357	1.17282	1.12026	1.1376	1.02964	1.14545	1.37829	f
2817.21	1.38372	1.21273	1.07467	1.16196	0.962435	1.10801	1.34154	f
2817.3	1.48221	1.24945	1.01154	1.15606	0.900014	1.07622	1.2812	f
2817.4	1.54962	1.26466	0.947478	1.13262	0.854464	1.05657	1.21151	f
2817.49	1.5596	1.25193	0.898469	1.10805	0.834001	1.05687	1.1475	f
2817.58	1.52125	1.22198	0.871589	1.08862	0.840214	1.08166	1.10136	f
2817.68	1.47127	1.19644	0.863168	1.06759	0.870712	1.12791	1.07717	f
2817.77	1.44149	1.19363	0.863915	1.03488	0.92156	1.18559	1.07036	f
2817.86	1.43509	1.21549	0.867785	0.988563	0.985122	1.24025	1.07531	f
2817.96	1.43345	1.24674	0.877016	0.938216	1.04706	1.27474	1.09224	f
2818.05	1.42135	1.2662	0.898141	0.899402	1.08896	1.27416	1.12464	f
2818.15	1.40013	1.25981	0.932585	0.885298	1.09758	1.23541	1.17017	f
2818.24	1.37785	1.22649	0.971604	0.899758	1.07457	1.17185	1.21755	f
2818.33	1.35312	1.17449	1.0011	0.934043	1.038	1.10513	1.25425	f
2818.43	1.31466	1.11418	1.01146	0.970764	1.01173	1.05223	1.27485	f
2818.52	1.25396	1.05316	1.00306	0.995146	1.00908	1.02007	1.28085	f
2818.61	1.17575	0.996075	0.983435	1.00581	1.02396	1.00797	1.27348	f
2818.71	1.09498	0.946718	0.960916	1.01445	1.03877	1.01105	1.25009	f
2818.8	1.02547	0.909181	0.94026	1.03439	1.04109	1.02237	1.20849	f
2818.9	0.972901	0.886859	0.922215	1.0699	1.03205	1.03749	1.15345	f
2818.99	0.936531	0.88064	0.905569	1.1154	1.02079	1.0589	1.09788	f
2819.08	0.913342	0.888314	0.889842	1.16094	1.01466	1.09193	1.05677	f
2819.18	0.900504	0.905139	0.87692	1.19661	1.01668	1.1342	1.03839	f
2819.27	0.896255	0.925491	0.870061	1.21371	1.02876	1.17219	1.03835	f
2819.36	0.90047	0.944861	0.870779	1.20697	1.05265	1.19079	1.04253	f
2819.46	0.913979	0.960976	0.876901	1.17851	1.08611	1.18476	1.03813	f
2819.55	0.935706	0.973005	0.884955	1.13876	1.12038	1.16012	1.02291	f
2819.65	0.961018	0.979847	0.894697	1.10073	1.14408	1.1277	1.00338	f
2819.74	0.98475	0.980098	0.910258	1.07215	1.15137	1.09848	0.985292	f
2819.83	1.00625	0.974589	0.935963	1.05274	1.14587	1.0817	0.968704	f
2819.93	1.02955	0.967788	0.970685	1.03766	1.13439	1.08108	0.951878	f
2820.02	1.05715	0.965209	1.00678	1.02295	1.11773	1.09186	0.936343	F
2820.11	1.08421	0.968862	1.03426	1.0091	1.08948	1.1034	0.926625	F
2820.21	1.10079	0.975661	1.04716	1.00068	1.04491	1.10599	0.927575	F
2820.3	1.1007	0.980165	1.04779	1.0022	0.990154	1.09499	0.94353	F
2820.4	1.08649	0.978113	1.04632	1.0131	0.941254	1.07011	0.977098	F
2820.49	1.06545	0.968029	1.05476	1.0262	0.914085	1.03402	1.02524	F
2820.58	1.04276	0.951778	1.07862	1.03169	0.914658	0.992675	1.07671	F
2820.68	1.01948	0.9344	1.11284	1.02345	0.937435	0.954657	1.11696	F
2820.77	0.9949	0.922124	1.14482	1.00349	0.970358	0.927065	1.13954	F
2820.86	0.96906	0.919107	1.1619	0.981598	1.00081	0.910661	1.15014	F
2820.96	0.943693	0.925646	1.15799	0.971869	1.01918	0.899456	1.15705	F
2821.05	0.922331	0.939159	1.13617	0.985545	1.02124	0.88661	1.15857	F
2821.15	0.90916	0.956369	1.10653	1.02261	1.0103	0.871895	1.1449	F
2821.24	0.906578	0.974203	1.07918	1.06849	0.997077	0.862643	1.11398	F
2821.33	0.914232	0.989934	1.05777	1.10186	0.995169	0.866854	1.08048	F
2821.43	0.930615	1.00205	1.04006	1.11003	1.01391	0.88618	1.06569	F
2821.52	0.954688	1.01142	1.02482	1.09762	1.05308	0.915084	1.08032	F
2821.61	0.985588	1.02122	1.0158	1.07942	1.10285	0.944543	1.11791	F
2821.71	1.02166	1.03511	1.01694	1.06695	1.14827	0.965381	1.16123	F
2821.8	1.06021	1.05406	1.02544	1.06318	1.176	0.970508	1.19309	F
2821.9	1.09744	1.0737	1.03365	1.06633	1.18089	0.959031	1.20416	F
2821.99	1.12821	1.08443	1.03879	1.07415	1.17022	0.939446	1.19489	F
2822.08	1.14633	1.07593	1.04761	1.08472	1.16116	0.92616	1.17279	F
2822.18	1.14676	1.0449	1.0695	1.09514	1.16818	0.930072	1.14589	F
2822.27	1.12933	1.00031	1.10546	1.10158	1.18799	0.951853	1.1183	F
2822.36	1.10163	0.960687	1.14523	1.10045	1.19887	0.98411	1.08952	F
2822.46	1.07721	0.94479	1.17517	1.09044	1.18061	1.01783	1.05732	F
2822.55	1.06832	0.963318	1.18809	1.07456	1.13692	1.04536	1.02152	F
2822.65	1.07912	1.01644	1.18612	1.0589	1.09557	1.0591	0.984766	F
2822.74	1.10571	1.09551	1.17593	1.04814	1.08592	1.05198	0.950331	F
2822.83	1.14187	1.18555	1.16264	1.04321	1.11608	1.02322	0.921232	F
2822.93	1.18192	1.26779	1.14717	1.04371	1.16996	0.983709	0.901889	F
2823.02	1.21936	1.32502	1.12871	1.05116	1.22114	0.952966	0.898071	F
2823.11	1.24802	1.34846	1.10946	1.06819	1.24802	0.947933	0.912102	F
2823.21	1.2686	1.3411	1.09732	1.09419	1.24066	0.972936	0.93844	F
2823.3	1.29218	1.31512	1.10348	1.12312	1.20046	1.01889	0.966951	F
2823.4	1.33214	1.28438	1.13504	1.14608	1.13672	1.07088	0.991878	F
2823.49	1.38971	1.25682	1.18948	1.15662	1.06292	1.11631	1.01639	F
2823.58	1.44783	1.23343	1.25533	1.15616	0.993257	1.14734	1.04741	F
2823.68	1.48093	1.21479	1.31665	1.15486	0.938912	1.15898	1.08673	F
2823.77	1.47254	1.20682	1.35761	1.16372	0.904349	1.1484	1.12796	F
2823.86	1.42585	1.21647	1.3678	1.18261	0.886204	1.1179	1.16278	F
2823.96	1.36073	1.23985	1.34799	1.1972	0.87759	1.07738	1.18965	F
2824.05	1.30234	1.25809	1.31079	1.19065	0.876058	1.04202	1.21346	F
2824.15	1.27131	1.25128	1.27151	1.15929	0.886514	1.02595	1.23634	F
2824.24	1.27817	1.21774	1.23681	1.11611	0.915479	1.03522	1.25231	F
2824.33	1.32025	1.17766	1.20475	1.08033	0.963379	1.06491	1.25492	F
2824.43	1.38052	1.157	1.17411	1.06479	1.02177	1.10204	1.24779	F
2824.52	1.43224	1.16758	1.14858	1.0701	1.0762	1.13053	1.24156	F
2824.61	1.45021	1.20121	1.13176	1.08599	1.11075	1.1362	1.23918	F
2824.71	1.42286	1.23958	1.12236	1.09759	1.11421	1.11136	1.22878	F
2824.8	1.35748	1.26805	1.11621	1.09413	1.08751	1.0591	1.19506	F
2824.9	1.27611	1.28269	1.11062	1.07464	1.04462	0.995477	1.13579	F
2824.99	1.20633	1.28913	1.10477	1.04545	1.00335	0.943995	1.06632	F
2825.08	1.17043	1.29703	1.09798	1.01177	0.974735	0.922361	1.01001	F
2825.18	1.17691	1.31567	1.08927	0.973079	0.961389	0.931879	0.984262	F
2825.27	1.21712	1.35012	1.07727	0.928053	0.962133	0.958342	0.991724	F
2825.36	1.26893	1.3968	1.06079	0.884127	0.972833	0.983432	1.02001	F
2825.46	1.30709	1.4414	1.04178	0.859657	0.983345	0.996711	1.05001	F
2825.55	1.31562	1.46473	1.02708	0.872612	0.979479	0.997972	1.06772	F
2825.65	1.29557	1.45503	1.02429	0.92408	0.952345	0.990773	1.07135	F
2825.74	1.26314	1.41496	1.03429	0.991655	0.905669	0.976422	1.06858	F
2825.83	1.23793	1.35629	1.04948	1.04121	0.853571	0.953836	1.06774	F
2825.93	1.22955	1.28987	1.06093	1.04915	0.811329	0.924291	1.07177	F
2826.02	1.23311	1.22254	1.06611	1.01705	0.788582	0.895168	1.07812	F
2826.11	1.23635	1.16004	1.06831	0.968526	0.788483	0.877503	1.08203	F
2826.21	1.22976	1.10703	1.07015	0.932679	0.809311	0.879339	1.07978	F
2826.3	1.21106	1.06395	1.07136	0.926956	0.846081	0.899859	1.07112	F
2826.4	1.18249	1.02654	1.07238	0.949274	0.892281	0.928944	1.06117	F
2826.49	1.14699	0.991542	1.07662	0.982062	0.942259	0.953378	1.05849	F
2826.58	1.10774	0.961961	1.08617	1.00406	0.993709	0.965289	1.06831	F
2826.68	1.06887	0.945792	1.09657	1.00202	1.04772	0.966247	1.08637	F
2826.77	1.03428	0.948994	1.09851	0.97609	1.10426	0.963458	1.1012	F
2826.86	1.00562	0.968754	1.0851	0.937571	1.15596	0.962142	1.10441	F
2826.96	0.982559	0.993096	1.05659	0.902469	1.1867	0.962091	1.09828	F
2827.05	0.964731	1.00734	1.01823	0.883469	1.18042	0.960733	1.09211	F
2827.15	0.952156	1.00243	0.975292	0.883824	1.13543	0.956944	1.09169	F
2827.24	0.943696	0.978263	0.931244	0.896863	1.07027	0.951175	1.09315	F
2827.33	0.936766	0.94133	0.889111	0.912102	1.01391	0.944378	1.08614	F
2827.43	0.929646	0.900314	0.853276	0.923612	0.987773	0.939932	1.06277	F
2827.52	0.922996	0.862248	0.828653	0.932692	0.994945	0.944942	1.02505	F
2827.61	0.918214	0.830036	0.817281	0.943488	1.0243	0.965372	0.984417	F
2827.71	0.915062	0.803111	0.815582	0.958001	1.06325	0.998164	0.953504	F
2827.8	0.912065	0.781268	0.816035	0.976204	1.1057	1.03091	0.9374	F
2827.9	0.909339	0.768443	0.813354	1.00009	1.14921	1.05184	0.933214	F
2827.99	0.91015	0.772324	0.809522	1.03494	1.18917	1.05936	0.935917	F
2828.08	0.918895	0.799517	0.811818	1.0851	1.21923	1.06078	0.942036	F
2828.18	0.93774	0.851646	0.825547	1.14795	1.23638	1.06248	0.9483	F
2828.27	0.964794	0.92268	0.849397	1.21306	1.24111	1.06311	0.950764	F
2828.36	0.99379	0.996626	0.877725	1.2665	1.23149	1.05515	0.948475	F
2828.46	1.0152	1.04965	0.905859	1.29657	1.20115	1.03244	0.946973	F
2828.55	1.01972	1.06104	0.932388	1.29724	1.14679	0.997582	0.954943	F
2828.65	1.00348	1.02811	0.956987	1.26957	1.07743	0.963561	0.975997	F
2828.74	0.971634	0.969994	0.977682	1.2215	1.01508	0.947802	1.00401	F
2828.83	0.936481	0.914029	0.99094	1.16474	0.983861	0.961801	1.02747	F
2828.93	0.911208	0.877844	0.993892	1.11018	0.99402	1.00406	1.03901	F
2829.02	0.903832	0.863602	0.98591	1.06447	1.03313	1.0619	1.04026	F
2829.11	0.914433	0.864486	0.968064	1.02932	1.07338	1.11922	1.03768	F
2829.21	0.93589	0.872918	0.942187	1.00295	1.09081	1.16252	1.03486	F
2829.3	0.957232	0.885137	0.911523	0.982989	1.07978	1.18208	1.03036	F
2829.4	0.968853	0.902219	0.882219	0.969013	1.05042	1.17289	1.02357	F
2829.49	0.967735	0.929161	0.86322	0.961168	1.01495	1.13812	1.02351	F
2829.58	0.960225	0.970475	0.863315	0.957108	0.978962	1.09043	1.05211	F
2829.68	0.958999	1.02399	0.887901	0.95301	0.944223	1.04618	1.13275	F
2829.77	0.973798	1.07792	0.935395	0.948311	0.915328	1.01651	1.26764	F
2829.86	1.00231	1.11444	0.994819	0.946966	0.899987	1.00412	1.42145	F
2829.96	1.02971	1.11874	1.04739	0.952101	0.902108	1.00603	1.53334	F
2830.05	1.03912	1.08822	1.07401	0.96154	0.916324	1.01648	1.55477	F
2830.15	1.02421	1.03492	1.0657	0.971528	0.931167	1.02701	1.48182	F
2830.24	0.992242	0.977719	1.02875	0.983072	0.937405	1.02883	1.35312	F
2830.33	0.956528	0.930672	0.980094	1.00057	0.932516	1.01988	1.21769	F
2830.43	0.927825	0.897687	0.93682	1.02424	0.918659	1.00744	1.10397	F
2830.52	0.911707	0.876723	0.908291	1.04706	0.899131	1.00039	1.01364	F
2830.61	0.909477	0.86587	0.89445	1.0606	0.876923	0.999164	0.937572	F
2830.71	0.918359	0.863827	0.889338	1.06341	0.854435	0.996533	0.872603	F
2830.8	0.931207	0.866862	0.886971	1.06297	0.83379	0.987819	0.82424	F
2830.9	0.939109	0.869361	0.885319	1.06826	0.818405	0.976688	0.799369	F
2830.99	0.936301	0.868492	0.887005	1.08039	0.814467	0.969801	0.79916	F
2831.08	0.922884	0.866553	0.896241	1.08985	0.828781	0.968713	0.820004	F
2831.18	0.903432	0.867888	0.914439	1.08503	0.863235	0.969144	0.857072	F
2831.27	0.883671	0.874456	0.938174	1.06496	0.91153	0.965297	0.905026	F
2831.36	0.868037	0.884797	0.96074	1.04258	0.961508	0.953236	0.956536	F
2831.46	0.858935	0.896469	0.975458	1.03465	1.00154	0.931822	1.00369	F
2831.55	0.857073	0.908629	0.97846	1.04905	1.02594	0.904112	1.04284	F
2831.65	0.862215	0.922311	0.970407	1.08051	1.03606	0.879362	1.07639	F
2831.74	0.873862	0.938012	0.956237	1.11505	1.03827	0.870487	1.10644	F
2831.83	0.891484	0.952474	0.94228	1.13747	1.03958	0.886511	1.12666	F
2831.93	0.91403	0.958385	0.932437	1.13928	1.04316	0.92592	1.1242	F
2832.02	0.939052	0.949209	0.926457	1.12413	1.04671	0.976853	1.09231	F
2832.11	0.962496	0.92576	0.921614	1.10528	1.04575	1.02393	1.04002	F
2832.21	0.979741	0.897523	0.915647	1.09473	1.04006	1.05691	0.987272	F
2832.3	0.987186	0.876663	0.908477	1.09385	1.03682	1.07563	0.949593	F
2832.4	0.983381	0.870187	0.902546	1.09603	1.04366	1.08866	0.928766	F
2832.49	0.969614	0.876773	0.902177	1.09688	1.05829	1.10695	0.91791	F
2832.58	0.950179	0.889554	0.912151	1.09858	1.06784	1.13695	0.912527	F
2832.68	0.931915	0.901419	0.934838	1.10354	1.06074	1.1774	0.914821	F
2832.77	0.922003	0.909186	0.966745	1.10707	1.03841	1.22052	0.928842	F
2832.86	0.924154	0.914553	0.997678	1.09999	1.01386	1.25528	0.953289	F
2832.96	0.936006	0.92123	1.01555	1.07798	0.999683	1.2716	0.980407	F
2833.05	0.950228	0.930138	1.01497	1.04694	1.00111	1.26459	1.00145	F
2833.15	0.959195	0.937205	1.0018	1.01962	1.018	1.23675	1.01216	F
2833.24	0.960046	0.937042	0.988534	1.00877	1.04689	1.19703	1.01323	F
2833.33	0.956614	0.929355	0.985206	1.02076	1.07878	1.15674	1.00621	F
2833.43	0.956647	0.920783	0.994973	1.05113	1.10007	1.12541	0.990225	F
2833.52	0.96573	0.919647	1.01539	1.08513	1.10152	1.10866	0.963623	F
2833.61	0.98241	0.929185	1.04148	1.10514	1.08641	1.10755	0.928848	F
2833.71	0.998732	0.94667	1.06812	1.10146	1.06739	1.11851	0.894267	F
2833.8	1.00623	0.968265	1.09203	1.07773	1.05678	1.1339	0.870243	F
2833.9	1.00252	0.993081	1.11321	1.04625	1.0622	1.14348	0.862111	F
2833.99	0.992775	1.02199	1.13298	1.01918	1.08755	1.13759	0.866499	F
2834.08	0.98564	1.05323	1.14978	1.00363	1.1308	1.11191	0.875738	F
2834.18	0.987511	1.08011	1.15887	1.00206	1.17824	1.07175	0.88703	F
2834.27	0.998756	1.09403	1.15684	1.01347	1.20532	1.03181	0.905656	F
2834.36	1.01336	1.09098	1.144	1.03289	1.18986	1.00788	0.937905	F
2834.46	1.02259	1.0754	1.12157	1.05184	1.12794	1.00499	0.980638	F
2834.55	1.02155	1.05702	1.08984	1.06386	1.03947	1.01349	1.01961	F
2834.65	1.01371	1.04399	1.05191	1.07084	0.959445	1.01817	1.03975	F
2834.74	1.00859	1.03961	1.01757	1.08196	0.923384	1.01217	1.03712	F
2834.83	1.01361	1.04417	0.99854	1.10456	0.953215	1.00247	1.02038	F
2834.93	1.02774	1.05679	0.998708	1.13546	1.04786	1.00271	1.00362	F
2835.02	1.04296	1.07359	1.01052	1.16145	1.1817	1.02156	0.998073	F
2835.11	1.05027	1.08639	1.0213	1.16923	1.3149	1.05623	1.007	F
2835.21	1.04414	1.08707	1.0219	1.15519	1.41362	1.09449	1.0244	F
2835.3	1.02419	1.07488	1.01146	1.12751	1.46653	1.12281	1.03867	F
2835.4	0.995884	1.0583	0.996464	1.10102	1.48414	1.13332	1.04073	F
2835.49	0.969223	1.04915	0.98617	1.08877	1.48387	1.12448	1.03142	F
2835.58	0.95431	1.05394	0.986609	1.09658	1.47708	1.09736	1.01961	F
2835.68	0.956673	1.07037	0.997927	1.12468	1.46777	1.05404	1.01257	F
2835.77	0.975843	1.09131	1.01805	1.16974	1.45711	1.00048	1.00923	F
2835.86	1.00701	1.11196	1.04715	1.22268	1.44357	0.949239	1.00282	F
2835.96	1.04263	1.1342	1.0863	1.26502	1.41877	0.916425	0.988488	F
2836.05	1.07419	1.16383	1.13072	1.27357	1.37065	0.913123	0.967636	F
2836.15	1.09586	1.20261	1.16619	1.23576	1.29494	0.938359	0.945833	F
2836.24	1.10778	1.24328	1.17508	1.16104	1.20478	0.979948	0.928554	F
2836.33	1.11464	1.27283	1.14788	1.07485	1.12632	1.02219	0.91874	F
2836.43	1.11971	1.2808	1.09129	1.00252	1.08122	1.05315	0.916513	F
2836.52	1.12095	1.26488	1.02663	0.960455	1.06967	1.06685	0.920619	F
2836.61	1.11387	1.23037	0.979317	0.957032	1.07058	1.06332	0.930159	F
2836.71	1.09813	1.18702	0.967016	0.992635	1.06052	1.05047	0.944492	F
2836.8	1.08053	1.14606	0.994592	1.05566	1.0331	1.04411	0.960978	F
2836.9	1.07134	1.11607	1.05519	1.12296	1.00036	1.05999	0.974011	F
2836.99	1.07766	1.09915	1.13186	1.172	0.977814	1.10061	0.977839	F
2837.08	1.09912	1.09106	1.2	1.19384	0.971712	1.14838	0.971004	F
2837.18	1.12811	1.08535	1.23506	1.19421	0.978971	1.17451	0.957575	F
2837.27	1.1538	1.07857	1.22586	1.18389	0.992502	1.15938	0.943896	F
2837.36	1.16742	1.07229	1.18257	1.1706	1.00308	1.10767	0.935485	F
2837.46	1.16603	1.0715	1.13012	1.15824	0.999792	1.04525	0.937467	F
2837.55	1.15315	1.08142	1.09254	1.14919	0.975914	1.00066	0.954897	F
2837.65	1.13812	1.10456	1.08068	1.14352	0.93689	0.987022	0.989488	F
2837.74	1.13374	1.13948	1.09103	1.13593	0.900867	0.997413	1.03541	F
2837.83	1.14979	1.18069	1.11312	1.1162	0.888966	1.01439	1.08045	F
2837.93	1.18493	1.21889	1.1369	1.07704	0.912991	1.02435	1.11466	F
2838.02	1.22497	1.24313	1.15458	1.02354	0.969647	1.02531	1.13719	F
2838.11	1.25212	1.24695	1.15886	0.973862	1.04431	1.0237	1.153	F
2838.21	1.25712	1.23428	1.14346	0.947479	1.11904	1.02598	1.16462	F
2838.3	1.24271	1.21696	1.10757	0.950849	1.17703	1.03341	1.17048	F
2838.4	1.21941	1.20453	1.0583	0.973732	1.20309	1.04192	1.17098	F
2838.49	1.20183	1.19689	1.00795	0.998439	1.18763	1.04399	1.1717	F
2838.58	1.20442	1.18826	0.969124	1.01219	1.13551	1.03187	1.17803	F
2838.68	1.23233	1.17719	0.950919	1.012	1.06827	1.00291	1.18982	F
2838.77	1.27242	1.1719	0.955004	1.00128	1.01021	0.964127	1.20477	F
2838.86	1.29719	1.18639	0.973005	0.985046	0.969445	0.930082	1.22569	F
2838.96	1.28388	1.23044	0.990625	0.967822	0.936115	0.914118	1.25967	F
2839.05	1.23206	1.30021	0.998862	0.953691	0.899184	0.920511	1.30933	F
2839.15	1.16224	1.375	1.00238	0.94617	0.861027	0.943202	1.3671	F
2839.24	1.09831	1.42473	1.01465	0.947399	0.834061	0.971245	1.41911	F
2839.33	1.05117	1.42549	1.04459	0.957438	0.826052	0.996049	1.4544	F
2839.43	1.01703	1.37282	1.0885	0.973512	0.832101	1.01402	1.47012	F
2839.52	0.987833	1.28362	1.13352	0.989456	0.840496	1.02391	1.46738	F
2839.61	0.961812	1.18481	1.16582	0.999005	0.844416	1.02314	1.44394	F
2839.71	0.945033	1.0977	1.17641	1.00085	0.847441	1.00873	1.39439	F
2839.8	0.945138	1.02979	1.16426	0.999095	0.85871	0.982614	1.31957	F
2839.9	0.964222	0.978969	1.13717	0.997379	0.883736	0.953327	1.23551	F
2839.99	0.997505	0.943472	1.10786	0.994179	0.920247	0.930391	1.16853	F
2840.08	1.03776	0.927159	1.08504	0.985393	0.961337	0.917547	1.13755	f
2840.18	1.08049	0.935983	1.0667	0.970919	0.999949	0.912435	1.14116	f
2840.27	1.12426	0.971062	1.04337	0.956721	1.03	0.912327	1.16265	f
2840.36	1.16637	1.02555	1.00909	0.950159	1.0455	0.918799	1.18546	f
2840.46	1.19928	1.0867	0.969234	0.953519	1.04132	0.935614	1.20353	f
2840.55	1.21245	1.14119	0.937927	0.961999	1.01599	0.961857	1.21848	f
2840.65	1.19905	1.18134	0.92776	0.968725	0.974093	0.987868	1.22999	f
2840.74	1.1614	1.20811	0.94042	0.971707	0.926034	0.999145	1.23038	f
2840.83	1.1104	1.22682	0.965297	0.975095	0.884471	0.986997	1.20801	f
2840.93	1.0592	1.23792	0.986691	0.983778	0.858962	0.956667	1.15717	f
2841.02	1.01724	1.2328	0.993782	0.997044	0.853287	0.924406	1.08548	f
2841.11	0.989456	1.20143	0.985617	1.00846	0.865774	0.906257	1.01109	f
2841.21	0.978955	1.14393	0.968086	1.01144	0.89004	0.908969	0.951682	f
2841.3	0.987222	1.07294	0.947259	1.0048	0.915906	0.929566	0.915116	f
2841.4	1.01103	1.00465	0.926259	0.993846	0.933437	0.960382	0.898283	f
2841.49	1.04151	0.949715	0.906621	0.986915	0.939551	0.993301	0.892006	f
2841.58	1.0682	0.912219	0.890245	0.989352	0.94062	1.02182	0.887336	f
2841.68	1.08423	0.893332	0.879206	0.999941	0.947399	1.04233	0.880431	f
2841.77	1.08652	0.892483	0.874367	1.01272	0.968482	1.05386	0.874158	f
2841.86	1.07342	0.905427	0.875396	1.02167	1.00821	1.05514	0.874567	f
2841.96	1.0463	0.924373	0.882112	1.02399	1.0659	1.04272	0.884294	f
2842.05	1.01285	0.942195	0.894459	1.01994	1.13304	1.01471	0.899613	f
2842.15	0.985223	0.956896	0.911141	1.01153	1.19245	0.977541	0.914633	f
2842.24	0.972571	0.971335	0.929758	1.00163	1.22499	0.947031	0.927785	f
2842.33	0.975967	0.988294	0.949277	0.992823	1.2209	0.940448	0.942626	f
2842.43	0.990133	1.00603	0.971958	0.985398	1.1844	0.966187	0.961688	f
2842.52	1.00717	1.0188	1.00075	0.976231	1.12835	1.0179	0.981252	f
2842.61	1.01801	1.02119	1.03334	0.961152	1.06667	1.0758	0.993754	f
2842.71	1.01451	1.01171	1.06014	0.940147	1.01066	1.11461	0.994144	f
2842.8	0.995031	0.993304	1.07045	0.920217	0.967518	1.11655	0.982515	f
2842.9	0.967842	0.972746	1.06248	0.911747	0.938307	1.08316	0.961983	f
2842.99	0.945512	0.959144	1.04704	0.921103	0.917201	1.03499	0.938001	f
2843.08	0.934221	0.960332	1.03903	0.946604	0.89579	0.997632	0.920278	f
2843.18	0.929283	0.97755	1.04406	0.981021	0.871034	0.985867	0.920413	f
2843.27	0.92205	1.00317	1.05396	1.01607	0.84888	0.997665	0.943286	f
2843.36	0.910311	1.02455	1.05572	1.0439	0.840786	1.01885	0.980845	f
2843.46	0.901365	1.03153	1.04444	1.05705	0.856908	1.03292	1.01709	f
2843.55	0.905038	1.02163	1.02752	1.05105	0.900827	1.03014	1.03889	f
2843.65	0.924465	1.00037	1.01716	1.0285	0.967159	1.01187	1.04173	f
2843.74	0.954173	0.978052	1.01975	0.999172	1.04179	0.988562	1.02842	f
2843.83	0.98593	0.965468	1.03197	0.974188	1.10641	0.972839	1.00702	f
2843.93	1.01545	0.969503	1.04491	0.960481	1.14661	0.973002	0.990697	f
2844.02	1.04294	0.990243	1.05127	0.960763	1.15858	0.990148	0.993772	f
2844.11	1.06835	1.02192	1.04929	0.976353	1.14891	1.01882	1.0216	f
2844.21	1.08756	1.05737	1.04172	1.00628	1.12866	1.05092	1.06209	f
2844.3	1.09431	1.09156	1.033	1.04303	1.10776	1.08042	1.09056	f
2844.4	1.08575	1.1209	1.02688	1.07286	1.09197	1.106	1.0875	f
2844.49	1.06683	1.14103	1.02473	1.08411	1.08165	1.12883	1.05392	f
2844.58	1.04954	1.14929	1.02548	1.07498	1.07155	1.1477	1.01049	f
2844.68	1.04676	1.14973	1.02842	1.05217	1.05361	1.15653	0.982052	f
2844.77	1.06474	1.15252	1.03629	1.02333	1.02416	1.14819	0.981968	f
2844.86	1.09937	1.16539	1.05427	0.993417	0.989821	1.12258	1.0069	f
2844.96	1.13889	1.18637	1.08461	0.967861	0.964706	1.09142	1.04251	f
2845.05	1.17008	1.20619	1.12248	0.954997	0.960078	1.07336	1.07381	f
2845.15	1.18382	1.21672	1.15794	0.961804	0.977031	1.0819	1.09244	f
2845.24	1.17795	1.21527	1.18258	0.98779	1.00938	1.11535	1.09798	f
2845.33	1.15738	1.20257	1.19525	1.0245	1.0517	1.15633	1.0959	f
2845.43	1.13205	1.17959	1.20163	1.0621	1.10009	1.18103	1.09393	f
2845.52	1.11223	1.14722	1.20765	1.09621	1.1457	1.17152	1.09687	f
2845.61	1.10264	1.10764	1.21228	1.12805	1.17399	1.12384	1.10184	f
2845.71	1.09996	1.06552	1.20687	1.15877	1.17506	1.04934	1.10053	f
2845.8	1.09672	1.02795	1.18285	1.18542	1.15474	0.969003	1.08979	f
2845.9	1.08794	1.00263	1.14167	1.20212	1.13241	0.903761	1.07838	f
2845.99	1.0743	0.996024	1.0971	1.20347	1.12747	0.865982	1.07758	f
2846.08	1.06003	1.01327	1.06666	1.18664	1.14795	0.856869	1.08538	f
2846.18	1.04964	1.05617	1.06007	1.15225	1.18881	0.86981	1.08393	f
2846.27	1.04659	1.11688	1.07453	1.10617	1.23625	0.895243	1.0561	f
2846.36	1.05242	1.1745	1.09925	1.05985	1.27614	0.923437	1.00311	f
2846.46	1.06535	1.20431	1.12276	1.02579	1.30463	0.946795	0.944443	f
2846.55	1.08104	1.1953	1.13681	1.01251	1.32911	0.963745	0.901999	f
2846.65	1.09661	1.15812	1.13671	1.02404	1.35452	0.980316	0.886092	f
2846.74	1.11463	1.11492	1.12167	1.06075	1.36869	1.00446	0.892826	f
2846.83	1.14307	1.08366	1.0963	1.11687	1.34872	1.03583	0.910639	f
2846.93	1.19137	1.07246	1.07069	1.17711	1.28443	1.06262	0.931221	f
2847.02	1.26523	1.08383	1.05711	1.2199	1.19087	1.0715	0.954969	f
2847.11	1.36042	1.11824	1.06398	1.22802	1.09638	1.06127	0.985838	f
2847.21	1.45831	1.17204	1.09116	1.1971	1.0232	1.04604	1.02083	f
2847.3	1.52955	1.23422	1.12926	1.13598	0.979707	1.0437	1.04764	f
2847.4	1.54938	1.28899	1.16403	1.06186	0.962545	1.06056	1.05564	f
2847.49	1.51401	1.32397	1.18403	0.993908	0.960568	1.086	1.04725	f
2847.58	1.44261	1.33727	1.18692	0.946825	0.961011	1.10108	1.03518	f
2847.68	1.36258	1.33736	1.17957	0.927142	0.957138	1.09344	1.03074	f
2847.77	1.29301	1.33533	1.17117	0.933567	0.950992	1.06638	1.03812	f
2847.86	1.24068	1.33518	1.16575	0.960085	0.946643	1.03558	1.05633	f
2847.96	1.20712	1.3298	1.16127	0.998407	0.943765	1.02001	1.0815	f
2848.05	1.19657	1.30717	1.15508	1.03847	0.939621	1.03344	1.10715	f
2848.15	1.21736	1.26356	1.14812	1.06996	0.934379	1.07833	1.12544	f
2848.24	1.27428	1.21219	1.14278	1.08579	0.930574	1.14249	1.13105	f
2848.33	1.35777	1.17664	1.13788	1.0851	0.927972	1.20312	1.12228	f
2848.43	1.44137	1.17327	1.12807	1.07292	0.922002	1.23971	1.09873	f
2848.52	1.49572	1.19905	1.10999	1.05656	0.909126	1.24702	1.0617	f
2848.61	1.50948	1.2361	1.08886	1.04137	0.892158	1.23544	1.01815	f
2848.71	1.49524	1.26769	1.07641	1.02837	0.878888	1.22004	0.981432	f
2848.8	1.47364	1.29051	1.08058	1.01559	0.875198	1.20998	0.964264	f
2848.9	1.45419	1.31429	1.09809	1.00132	0.8802	1.20543	0.969734	f
2848.99	1.4313	1.35143	1.11964	0.986255	0.888299	1.20047	0.989609	f
2849.08	1.3942	1.40272	1.14223	0.973462	0.895333	1.18749	1.01056	f
2849.18	1.3386	1.44923	1.17208	0.967167	0.902046	1.16121	1.02121	f
2849.27	1.27069	1.45933	1.21285	0.971642	0.913348	1.12253	1.01586	f
2849.36	1.2038	1.41115	1.25372	0.989529	0.934875	1.07938	0.995586	f
2849.46	1.15115	1.31275	1.27421	1.01892	0.968098	1.0432	0.96693	f
2849.55	1.11797	1.1986	1.26232	1.05136	1.00649	1.02313	0.938338	f
2849.65	1.09923	1.10357	1.22554	1.07442	1.03804	1.02126	0.91626	f
2849.74	1.08465	1.04034	1.18247	1.07852	1.05403	1.03166	0.9043	f
2849.83	1.06653	1.00017	1.14592	1.06262	1.05524	1.04332	0.905504	f
2849.93	1.04379	0.970547	1.11583	1.03387	1.04912	1.04483	0.923894	f
2850.02	1.02051	0.949197	1.08633	1.00179	1.04278	1.02949	0.962282	f
2850.11	1.0017	0.942822	1.05638	0.972473	1.04027	0.998548	1.01762	f
2850.21	0.990592	0.95679	1.03161	0.947203	1.04349	0.960768	1.07806	f
2850.3	0.988189	0.988662	1.01702	0.925707	1.05099	0.929313	1.12561	f
2850.4	0.994167	1.02963	1.01045	0.910639	1.05646	0.916458	1.14492	f
2850.49	1.00741	1.06935	1.00481	0.908875	1.05201	0.928203	1.13201	f
2850.58	1.02507	1.09811	0.996046	0.928123	1.034	0.960944	1.09485	f
2850.68	1.04146	1.10691	0.986916	0.970993	1.00454	1.00351	1.04572	f
2850.77	1.04919	1.09034	0.982493	1.03112	0.968553	1.04406	0.994179	f
2850.86	1.04275	1.05193	0.983713	1.09303	0.932244	1.07571	0.947781	f
2850.96	1.02202	1.00495	0.986563	1.13711	0.903473	1.09587	0.915455	f
2851.05	0.992442	0.966149	0.98741	1.14852	0.888945	1.10299	0.905638	f
2851.15	0.961743	0.947064	0.98813	1.12525	0.88834	1.09577	0.919847	f
2851.24	0.936786	0.94885	0.99484	1.07961	0.893499	1.07403	0.950554	f
2851.33	0.921898	0.963335	1.01093	1.03137	0.895787	1.03903	0.987032	f
2851.43	0.918449	0.979472	1.0316	0.997352	0.893965	0.995053	1.02271	f
2851.52	0.925508	0.990371	1.04652	0.984919	0.894819	0.951966	1.05662	f
2851.61	0.941565	0.996177	1.04782	0.991676	0.906701	0.923968	1.08773	f
2851.71	0.965162	1.00093	1.03479	1.01011	0.932793	0.922116	1.10837	f
2851.8	0.992548	1.00639	1.0118	1.033	0.968798	0.947442	1.10517	f
2851.9	1.01529	1.00942	0.984365	1.05607	1.00595	0.991808	1.0695	f
2851.99	1.02322	1.00522	0.958676	1.0763	1.0372	1.04497	1.00877	f
2852.08	1.01225	0.99282	0.941906	1.09185	1.0607	1.09938	0.946446	f
2852.18	0.988793	0.97742	0.938141	1.10404	1.07819	1.14914	0.907936	f
2852.27	0.964784	0.967073	0.94343	1.11663	1.09045	1.1864	0.904153	f
2852.36	0.948314	0.966796	0.947463	1.12904	1.09501	1.20075	0.926827	f
2852.46	0.939304	0.975695	0.941942	1.13217	1.08777	1.18402	0.958648	f
2852.55	0.932828	0.988766	0.927015	1.1166	1.06686	1.13815	0.987749	f
2852.65	0.924792	1.00014	0.909258	1.08575	1.03605	1.07824	1.01366	f
2852.74	0.914707	1.00572	0.895732	1.05757	1.00562	1.02629	1.04064	f
2852.83	0.904837	1.0052	0.891975	1.0514	0.990012	0.999764	1.06747	f
2852.93	0.898452	1.00223	0.903294	1.07196	1.00208	1.00328	1.08505	f
2853.02	0.898653	1.0013	0.933647	1.10572	1.04678	1.02965	1.08311	f
2853.11	0.907617	1.00358	0.98063	1.1322	1.11748	1.06709	1.0582	f
2853.21	0.925824	1.00642	1.03214	1.14017	1.19592	1.10458	1.01626	f
2853.3	0.951344	1.00722	1.07076	1.13418	1.25733	1.13226	0.968721	f
2853.4	0.979919	1.00636	1.08443	1.12731	1.28024	1.14114	0.927297	f
2853.49	1.00582	1.00552	1.07385	1.12853	1.25765	1.12714	0.901098	f
2853.58	1.02322	1.00495	1.05016	1.13635	1.20259	1.09648	0.895531	f
2853.68	1.0281	1.00411	1.02523	1.14211	1.14197	1.06452	0.911316	f
2853.77	1.02042	1.00363	1.00505	1.13729	1.10216	1.04597	0.94486	f
2853.86	1.00552	1.00477	0.992055	1.11894	1.09546	1.04488	0.990518	f
2853.96	0.992248	1.00674	0.98966	1.09064	1.1143	1.05254	1.04311	f
2854.05	0.987048	1.00621	1.00091	1.05998	1.13624	1.05416	1.09808	f
2854.15	0.988902	1.00056	1.02303	1.03441	1.13875	1.03944	1.14811	f
2854.24	0.99086	0.991361	1.0462	1.01877	1.11568	1.00996	1.18147	f
2854.33	0.987243	0.984037	1.06014	1.01458	1.08155	0.978116	1.18649	f
2854.43	0.979568	0.984924	1.06175	1.01972	1.05887	0.9573	1.15947	f
2854.52	0.974836	0.998393	1.05574	1.02866	1.05953	0.951554	1.10835	f
2854.61	0.978185	1.02596	1.04918	1.03478	1.07914	0.95532	1.04932	f
2854.71	0.988073	1.06599	1.04667	1.0343	1.10678	0.961452	1.00014	f
2854.8	0.998322	1.11281	1.05004	1.02837	1.13544	0.967127	0.974298	f
2854.9	1.0044	1.15576	1.06099	1.02108	1.16224	0.971608	0.977072	f
2854.99	1.00759	1.18063	1.08115	1.01589	1.18176	0.972813	1.00242	f
2855.08	1.01336	1.17582	1.10822	1.01419	1.18366	0.969071	1.03366	f
2855.18	1.02596	1.1412	1.13403	1.01615	1.15841	0.962146	1.05105	f
2855.27	1.04441	1.09223	1.14821	1.02224	1.10582	0.954743	1.04315	f
2855.36	1.06242	1.05287	1.14437	1.03367	1.03836	0.946114	1.01293	f
2855.46	1.07241	1.04124	1.12294	1.05079	0.975966	0.933729	0.973416	f
2855.55	1.07074	1.05888	1.08973	1.07088	0.935595	0.919311	0.937294	f
2855.65	1.06076	1.09203	1.05342	1.08791	0.922237	0.910059	0.91064	f
2855.74	1.05065	1.1221	1.02317	1.09496	0.928276	0.912468	0.894381	f
2855.83	1.04662	1.13676	1.00523	1.08742	0.940978	0.925973	0.888498	f
2855.93	1.04714	1.13506	1.00054	1.06419	0.952182	0.944158	0.893557	f
2856.02	1.04484	1.12496	1.00559	1.02812	0.962198	0.961643	0.910302	f
2856.11	1.03521	1.11652	1.0148	0.987289	0.974996	0.978556	0.93823	f
2856.21	1.02305	1.11767	1.02263	0.953846	0.990936	0.997892	0.972972	f
2856.3	1.01867	1.13382	1.02611	0.937412	1.00602	1.02142	1.00477	f
2856.4	1.0273	1.16623	1.02726	0.937957	1.01725	1.04819	1.02162	f
2856.49	1.04336	1.20698	1.03176	0.945606	1.02568	1.07463	1.01689	f
2856.58	1.05601	1.23782	1.04329	0.949228	1.03354	1.09464	0.995271	f
2856.68	1.05986	1.23925	1.05949	0.946266	1.04129	1.10135	0.970727	f
2856.77	1.05999	1.20384	1.07445	0.943859	1.0509	1.09228	0.957661	f
2856.86	1.06594	1.14099	1.08442	0.95061	1.06807	1.07322	0.961833	f
2856.96	1.08081	1.07023	1.09035	0.967789	1.09598	1.05441	0.976874	f
2857.05	1.09677	1.01134	1.09631	0.989024	1.1285	1.04185	0.988872	f
2857.15	1.10169	0.978786	1.10692	1.00919	1.15427	1.03289	0.986659	f
2857.24	1.09098	0.979976	1.12533	1.03332	1.16724	1.0195	0.970178	f
2857.33	1.07283	1.01368	1.151	1.07445	1.16973	0.995239	0.950032	f
2857.43	1.06133	1.06803	1.179	1.13951	1.16557	0.959739	0.938002	f
2857.52	1.0647	1.1227	1.20178	1.21594	1.15557	0.917515	0.937085	f
2857.61	1.08006	1.15872	1.21312	1.27421	1.14062	0.875317	0.940646	f
2857.71	1.09835	1.17048	1.21211	1.289	1.123	0.841107	0.940824	f
2857.8	1.1126	1.16853	1.20412	1.26007	1.1018	0.823235	0.937021	f
2857.9	1.12088	1.16897	1.19708	1.21114	1.0716	0.8274	0.935632	f
2857.99	1.12352	1.17938	1.19607	1.16865	1.02974	0.852134	0.94176	f
2858.08	1.12136	1.19448	1.20034	1.14222	0.984379	0.887581	0.953066	f
2858.18	1.11856	1.20454	1.2046	1.12416	0.951314	0.921	0.962512	f
2858.27	1.12371	1.20713	1.20271	1.10262	0.941666	0.944497	0.965853	f
2858.36	1.14357	1.20991	1.19166	1.07244	0.953982	0.957763	0.965086	f
2858.46	1.17394	1.22222	1.1747	1.03625	0.978631	0.964288	0.965528	f
2858.55	1.19959	1.24385	1.16129	1.00043	1.00816	0.966064	0.971649	f
2858.65	1.2062	1.26271	1.1609	0.972048	1.04084	0.962554	0.98592	f
2858.74	1.1915	1.26453	1.17361	0.957078	1.07318	0.953464	1.00919	f
2858.83	1.16409	1.24548	1.18715	0.957894	1.09206	0.940076	1.04038	f
2858.93	1.13372	1.21532	1.1861	0.971059	1.08011	0.923666	1.07525	f
2859.02	1.10536	1.18921	1.16525	0.989158	1.03192	0.905607	1.10535	f
2859.11	1.08039	1.17618	1.1326	1.0065	0.963976	0.890418	1.1193	f
2859.21	1.05886	1.17327	1.09917	1.02233	0.90632	0.885229	1.10894	f
2859.3	1.03951	1.169	1.06837	1.03784	0.883678	0.892729	1.0767	f
2859.4	1.01968	1.15226	1.03733	1.05126	0.902551	0.90513	1.03608	f
2859.49	0.997556	1.11924	1.00543	1.05815	0.950891	0.909434	1.00155	f
2859.58	0.974452	1.07417	0.976548	1.05594	1.00627	0.901047	0.976724	f
2859.68	0.954242	1.02453	0.952938	1.0463	1.04691	0.890211	0.953596	f
2859.77	0.940916	0.976967	0.931344	1.03295	1.0617	0.89297	0.924919	f
2859.86	0.936048	0.937364	0.907651	1.01758	1.05439	0.915944	0.895153	f
2859.96	0.937936	0.911481	0.88335	0.998321	1.03853	0.95118	0.877755	f
2860.05	0.942321	0.902426	0.864731	0.972756	1.02668	0.985086	0.882621	f
2860.15	0.943942	0.907892	0.856096	0.94337	1.02321	1.00979	0.907791	f
2860.24	0.938305	0.921201	0.855724	0.91909	1.02487	1.02538	0.942405	f
2860.33	0.923725	0.935293	0.858681	0.909469	1.02616	1.03349	0.973843	f
2860.43	0.902972	0.944923	0.861537	0.916648	1.0245	1.03286	0.99192	f
2860.52	0.882872	0.946305	0.863208	0.933804	1.02256	1.0225	0.990947	f
2860.61	0.870576	0.937578	0.862604	0.951693	1.02671	1.0067	0.971933	f
2860.71	0.868915	0.920568	0.858006	0.96558	1.04126	0.993926	0.942486	f
2860.8	0.875391	0.900507	0.849307	0.975867	1.06191	0.99155	0.912764	f
2860.9	0.885818	0.882797	0.839483	0.983723	1.07528	1.00357	0.892212	f
2860.99	0.898302	0.869674	0.833076	0.987973	1.06772	1.03136	0.888521	f
2861.08	0.913491	0.860249	0.833315	0.987019	1.03673	1.07272	0.906039	f
2861.18	0.931746	0.853209	0.841028	0.983979	0.994306	1.11914	0.941786	f
2861.27	0.951428	0.848762	0.85512	0.988079	0.95833	1.15706	0.985152	f
2861.36	0.970391	0.848245	0.873209	1.00814	0.939739	1.17646	1.02456	f
2861.46	0.988138	0.852818	0.892262	1.04349	0.93744	1.1788	1.05517	f
2861.55	1.00593	0.862705	0.909382	1.08331	0.944042	1.17545	1.07805	f
2861.65	1.02512	0.877453	0.922708	1.1155	0.954396	1.17627	1.09251	f
2861.74	1.04528	0.895511	0.931966	1.13474	0.967164	1.17937	1.09257	f
2861.83	1.06317	0.913277	0.938141	1.14159	0.98051	1.17317	1.07282	f
2861.93	1.0729	0.925855	0.94239	1.1367	0.991056	1.14907	1.03871	f
2862.02	1.06869	0.930288	0.945462	1.11964	0.997789	1.11173	1.00856	f
2862.11	1.04953	0.92861	0.948556	1.09261	1.00396	1.07643	1.00172	f
2862.21	1.02192	0.926804	0.954168	1.06234	1.01265	1.05627	1.02359	f
2862.3	0.997232	0.929911	0.965161	1.03747	1.02189	1.05132	1.06141	f
2862.4	0.984766	0.938313	0.981405	1.02457	1.02687	1.04956	1.0943	f
2862.49	0.986052	0.948389	0.997947	1.02636	1.02699	1.03869	1.10755	f
2862.58	0.994682	0.954914	1.0084	1.04088	1.02835	1.01855	1.09873	f
2862.68	1.00114	0.952815	1.01171	1.06108	1.03955	1.00266	1.07339	f
2862.77	0.999074	0.939494	1.01494	1.07744	1.06464	1.00586	1.03897	f
2862.86	0.988784	0.918316	1.02758	1.08491	1.0989	1.02986	1.00249	f
2862.96	0.976639	0.898883	1.0524	1.08772	1.13076	1.0604	0.972451	f
2863.05	0.971357	0.891242	1.08235	1.09511	1.14925	1.07792	0.958942	f
2863.15	0.979535	0.899386	1.10625	1.11119	1.15171	1.0725	0.967692	f
2863.24	1.00285	0.920615	1.11689	1.13189	1.14359	1.05171	0.993757	f
2863.33	1.03784	0.949346	1.11495	1.15225	1.12949	1.03539	1.02358	f
2863.43	1.077	0.979706	1.10745	1.1732	1.1066	1.04077	1.04573	f
2863.52	1.11045	1.0059	1.1022	1.19851	1.07038	1.06901	1.0592	f
2863.61	1.1285	1.02341	1.10144	1.22746	1.02482	1.10402	1.07	f
2863.71	1.1249	1.0311	1.10004	1.25315	0.983078	1.12381	1.08071	f
2863.8	1.09955	1.03136	1.09149	1.26737	0.958566	1.11372	1.08679	f
2863.9	1.05922	1.02781	1.07578	1.26494	0.958137	1.07313	1.08318	f
2863.99	1.01586	1.02366	1.0599	1.24426	0.982755	1.01469	1.07093	f
2864.08	0.983411	1.02079	1.05048	1.20764	1.02908	0.958015	1.05496	f
2864.18	0.973186	1.01936	1.04778	1.16213	1.08724	0.919571	1.03698	f
2864.27	0.989425	1.01819	1.04797	1.11793	1.14038	0.903569	1.01453	f
2864.36	1.02688	1.01612	1.04875	1.08429	1.17072	0.901318	0.986646	f
2864.46	1.07198	1.01332	1.05107	1.0652	1.16885	0.90055	0.958179	f
2864.55	1.10815	1.01042	1.05611	1.05733	1.1397	0.896224	0.937564	f
2864.65	1.12341	1.00688	1.06231	1.05158	1.10262	0.89385	0.929866	f
2864.74	1.11527	1.00158	1.06556	1.03869	1.084	0.902791	0.932713	f
2864.83	1.0894	0.995104	1.06166	1.01576	1.10493	0.926049	0.937874	f
2864.93	1.05426	0.990509	1.0494	0.988858	1.17058	0.955321	0.938201	f
2865.02	1.01747	0.991846	1.03164	0.968702	1.26644	0.975339	0.934818	f
2865.11	0.985503	1.00225	1.01335	0.962812	1.36265	0.974448	0.936889	f
2865.21	0.963867	1.02276	0.9987	0.97096	1.42473	0.95233	0.951961	f
2865.3	0.956295	1.05048	0.989682	0.986427	1.42795	0.918342	0.975767	f
2865.4	0.964293	1.0768	0.986503	1.0011	1.37091	0.884066	0.992773	f
2865.49	0.987634	1.08986	0.98795	1.01092	1.27875	0.85808	0.988931	f
2865.58	1.02439	1.08196	0.991273	1.01941	1.1893	0.846255	0.964614	f
2865.68	1.06977	1.05576	0.993317	1.03643	1.13096	0.853622	0.934305	f
2865.77	1.11577	1.02253	0.99296	1.07034	1.10999	0.882519	0.913813	f
2865.86	1.15396	0.993938	0.992189	1.11803	1.11478	0.927753	0.909264	f
2865.96	1.17932	0.975624	0.994345	1.16205	1.13002	0.976367	0.917516	f
2866.05	1.19112	0.967278	1.00074	1.18001	1.14769	1.01397	0.933801	f
2866.15	1.18942	0.966523	1.00881	1.159	1.16756	1.0329	0.95526	f
2866.24	1.17221	0.972102	1.01399	1.10346	1.19223	1.03501	0.978612	f
2866.33	1.13799	0.984655	1.01361	1.03195	1.22207	1.02768	0.998714	f
2866.43	1.09121	1.00622	1.00908	0.967608	1.25125	1.0184	1.01066	f
2866.52	1.04321	1.0393	1.00532	0.928631	1.26704	1.01216	1.01184	f
2866.61	1.0068	1.08476	1.00795	0.921658	1.25535	1.01075	1.00235	f
2866.71	0.989682	1.13887	1.02028	0.940185	1.21199	1.01294	0.985514	f
2866.8	0.992354	1.19226	1.04202	0.969176	1.14972	1.01463	0.968432	f
2866.9	1.01079	1.23368	1.07007	0.993454	1.08952	1.00988	0.959088	f
2866.99	1.04065	1.25799	1.10004	1.00461	1.04309	0.994299	0.961054	f
2867.08	1.08053	1.27121	1.12656	1.00235	1.00623	0.96888	0.97258	f
2867.18	1.13132	1.28638	1.14459	0.99178	0.968729	0.94092	0.993008	f
2867.27	1.19047	1.31168	1.15477	0.980751	0.9288	0.92053	1.02999	f
2867.36	1.24664	1.34174	1.16729	0.97794	0.895862	0.914776	1.09763	f
2867.46	1.28206	1.3616	1.19647	0.990324	0.879243	0.923749	1.20034	f
2867.55	1.28318	1.36011	1.24843	1.0197	0.87761	0.940682	1.3152	f
2867.65	1.25019	1.33898	1.31581	1.06019	0.88133	0.955679	1.3946	f
2867.74	1.19664	1.30832	1.38527	1.09937	0.883793	0.961009	1.39542	f
2867.83	1.14178	1.27568	1.44709	1.12373	0.888274	0.956625	1.31311	f
2867.93	1.10236	1.24221	1.49538	1.12634	0.902688	0.951809	1.18878	f
2868.02	1.08686	1.20852	1.52364	1.11139	0.928859	0.958956	1.08173	f
2868.11	1.09292	1.18097	1.52592	1.09171	0.958936	0.982224	1.03249	f
2868.21	1.11071	1.16969	1.50273	1.07988	0.982276	1.01173	1.0438	f
2868.3	1.13194	1.1814	1.4626	1.08003	0.994259	1.03118	1.08632	f
2868.4	1.15775	1.21466	1.4174	1.08632	0.997153	1.03253	1.12037	f
2868.49	1.19725	1.2603	1.37685	1.08804	0.99334	1.02239	1.12074	f
2868.58	1.25735	1.30509	1.34612	1.07658	0.982738	1.01387	1.08971	f
2868.68	1.33208	1.33823	1.32445	1.04856	0.968535	1.01373	1.05038	f
2868.77	1.40115	1.35848	1.30527	1.00503	0.960767	1.01865	1.02628	f
2868.86	1.44032	1.37616	1.27983	0.950315	0.968917	1.02231	1.02445	f
2868.96	1.43831	1.40555	1.2438	0.892581	0.990602	1.02336	1.03499	f
2869.05	1.40768	1.45221	1.2022	0.843714	1.01059	1.02523	1.04205	f
2869.15	1.37861	1.50705	1.16715	0.81573	1.0131	1.03002	1.03415	f
2869.24	1.3805	1.55274	1.14815	0.814477	0.994598	1.03445	1.00834	f
2869.33	1.42511	1.5759	1.14238	0.834845	0.966913	1.03208	0.969989	f
2869.43	1.50077	1.57428	1.13523	0.861502	0.949548	1.01955	0.930498	f
2869.52	1.57797	1.55455	1.1131	0.875566	0.956668	1.00085	0.903003	f
2869.61	1.62419	1.52466	1.07558	0.864813	0.987	0.985933	0.897756	f
2869.71	1.62608	1.48822	1.03412	0.830857	1.02419	0.983886	0.918703	f
2869.8	1.59977	1.44429	0.999645	0.787296	1.04685	0.99525	0.961146	f
2869.9	1.57474	1.39131	0.974659	0.750316	1.04076	1.01061	1.0105	f
2869.99	1.56463	1.33213	0.956987	0.729592	1.00464	1.01756	1.04627	f
2870.08	1.5582	1.27569	0.947216	0.725693	0.948254	1.01003	1.05397	f
2870.18	1.53956	1.23282	0.949801	0.733143	0.887885	0.992235	1.0363	f
2870.27	1.50801	1.2098	0.968086	0.745104	0.841998	0.974851	1.01172	f
2870.36	1.47239	1.20374	1.00037	0.75767	0.826272	0.967108	1.0007	f
2870.46	1.43362	1.20354	1.03994	0.774044	0.847661	0.972238	1.01227	f
2870.55	1.38236	1.19434	1.0783	0.806013	0.900118	0.989146	1.04029	f
2870.65	1.31257	1.16388	1.10872	0.867345	0.96589	1.0166	1.06868	f
2870.74	1.23172	1.10936	1.12758	0.960322	1.02422	1.05407	1.0801	f
2870.83	1.15646	1.0402	1.13363	1.06678	1.06351	1.09798	1.06423	f
2870.93	1.09974	0.972298	1.12717	1.1552	1.08705	1.1388	1.02279	f
2871.02	1.06483	0.918435	1.111	1.20121	1.10608	1.16394	0.969388	f
2871.11	1.04838	0.883146	1.09066	1.20384	1.12711	1.16456	0.923063	f
2871.21	1.04566	0.86462	1.07121	1.18287	1.14676	1.14095	0.898595	f
2871.3	1.05265	0.860006	1.0536	1.16105	1.15897	1.10425	0.900517	f
2871.4	1.0648	0.868746	1.03663	1.14891	1.1643	1.07293	0.925695	f
2871.49	1.07697	0.892245	1.02298	1.14457	1.16935	1.06396	0.969965	f
2871.58	1.08584	0.932224	1.02082	1.14371	1.17778	1.08336	1.02891	f
2871.68	1.09115	0.987189	1.0373	1.14602	1.18521	1.12496	1.09147	f
2871.77	1.09463	1.04814	1.07021	1.15202	1.18377	1.17701	1.1385	f
2871.86	1.09747	1.09737	1.10676	1.15966	1.17085	1.22797	1.15284	f
2871.96	1.09854	1.11492	1.13062	1.16845	1.1527	1.26642	1.13084	f
2872.05	1.09397	1.0915	1.13113	1.18234	1.13932	1.28196	1.08274	f
2872.15	1.07905	1.03781	1.10864	1.20248	1.13723	1.27287	1.02504	f
2872.24	1.05209	0.979836	1.07335	1.2174	1.14732	1.2517	0.973085	f
2872.33	1.01656	0.942763	1.0386	1.20831	1.16778	1.23666	0.936542	f
2872.43	0.97938	0.936922	1.01376	1.16726	1.19702	1.23499	0.917443	f
2872.52	0.947817	0.956386	1.00268	1.10663	1.23242	1.23587	0.912176	f
2872.61	0.927389	0.988548	1.0061	1.04818	1.2682	1.22163	0.917178	f
2872.71	0.920995	1.02475	1.02272	1.00607	1.29739	1.18629	0.931945	f
2872.8	0.928869	1.06269	1.04734	0.981813	1.31639	1.14359	0.955776	f
2872.9	0.949784	1.10092	1.07129	0.970256	1.32618	1.11626	0.984208	f
2872.99	0.98219	1.13299	1.08762	0.966263	1.32905	1.11751	1.01003	f
2873.08	1.02289	1.14838	1.09577	0.967997	1.32464	1.14153	1.0267	f
2873.18	1.06406	1.13968	1.10009	0.977457	1.31137	1.17016	1.03027	f
2873.27	1.09378	1.10858	1.10432	0.997765	1.29108	1.18778	1.01985	f
2873.36	1.10185	1.0659	1.10817	1.02687	1.27037	1.19004	0.998346	f
2873.46	1.08556	1.02609	1.1087	1.0551	1.25651	1.18122	0.972445	f
2873.55	1.05112	1.00066	1.1049	1.07245	1.25299	1.16689	0.951824	f
2873.65	1.0112	0.994895	1.10016	1.07703	1.25968	1.14967	0.947464	f
2873.74	0.981461	1.00862	1.09925	1.07339	1.2747	1.13096	0.967344	f
2873.83	0.97646	1.03826	1.10337	1.06297	1.29263	1.11463	1.01006	f
2873.93	1.0053	1.07819	1.10845	1.04035	1.30133	1.10505	1.06323	f
2874.02	1.0686	1.12179	1.10934	1.0012	1.28613	1.10044	1.11149	f
2874.11	1.15777	1.16352	1.1052	0.951813	1.24165	1.09072	1.14699	f
2874.21	1.256	1.20119	1.10048	0.909603	1.17784	1.06559	1.17027	f
2874.3	1.34232	1.23562	1.10133	0.893415	1.1117	1.0253	1.18269	f
2874.4	1.4017	1.26823	1.11014	0.912887	1.05308	0.981947	1.18142	f
2874.49	1.43859	1.29882	1.12182	0.962027	1.00206	0.951379	1.16228	f
2874.58	1.47707	1.32369	1.12448	1.02148	0.957949	0.945113	1.12386	f
2874.68	1.53866	1.33398	1.10497	1.06903	0.92508	0.967394	1.06905	f
2874.77	1.61563	1.31722	1.05736	1.08969	0.908127	1.01522	1.00516	f
2874.86	1.67163	1.26604	0.98849	1.07851	0.905102	1.07908	0.942972	f
2874.96	1.67463	1.18911	0.915439	1.03791	0.907937	1.14489	0.893554	f
2875.05	1.62765	1.1126	0.857089	0.977235	0.908433	1.19817	0.865111	f
2875.15	1.5629	1.06598	0.826922	0.913962	0.902101	1.22953	0.863997	f
2875.24	1.50966	1.06421	0.829823	0.868499	0.888254	1.2379	0.897299	f
2875.33	1.47343	1.10236	0.861849	0.852785	0.869317	1.22897	0.968145	f
2875.43	1.44366	1.16308	0.913662	0.863409	0.85049	1.20988	1.0646	f
2875.52	1.41167	1.22466	0.976053	0.886981	0.837856	1.1853	1.15479	f
2875.61	1.37578	1.26348	1.04288	0.9113	0.835524	1.15814	1.20052	f
2875.71	1.33418	1.2585	1.10769	0.931921	0.844029	1.13157	1.18201	f
2875.8	1.28283	1.2034	1.15945	0.949709	0.861231	1.10941	1.11239	f
2875.9	1.22222	1.11553	1.18661	0.964631	0.884327	1.09527	1.02882	f
2875.99	1.16166	1.02724	1.18586	0.97338	0.911798	1.09187	0.967801	f
2876.08	1.11268	0.96488	1.16337	0.972764	0.943813	1.10037	0.944461	f
2876.18	1.07947	0.935961	1.12789	0.964995	0.980044	1.11967	0.950224	f
2876.27	1.05769	0.934003	1.08616	0.958765	1.01654	1.1457	0.967073	f
2876.36	1.04119	0.950971	1.04488	0.963589	1.04513	1.17048	0.983628	f
2876.46	1.02769	0.981503	1.01301	0.981562	1.05767	1.18303	0.999266	f
2876.55	1.01833	1.01814	0.999224	1.00427	1.05209	1.17489	1.01731	f
2876.65	1.01403	1.04854	1.00687	1.01855	1.03503	1.14701	1.03722	f
2876.74	1.01314	1.06066	1.03164	1.01683	1.01853	1.11152	1.0542	f
2876.83	1.0117	1.05033	1.06173	1.00342	1.0138	1.08524	1.06342	f
2876.93	1.0054	1.02314	1.08062	0.991252	1.02735	1.0798	1.06349	f
2877.02	0.99222	0.989863	1.07405	0.992425	1.06134	1.09605	1.05863	f
2877.11	0.974264	0.960401	1.0389	1.01027	1.11395	1.12457	1.05929	f
2877.21	0.956915	0.940275	0.986888	1.03834	1.17641	1.15074	1.07834	f
2877.3	0.945459	0.930119	0.937666	1.06612	1.23152	1.16146	1.12063	f
2877.4	0.941618	0.927678	0.906685	1.08595	1.25925	1.15085	1.17334	f
2877.49	0.942559	0.930419	0.898394	1.09593	1.24753	1.12275	1.209	f
2877.58	0.943458	0.93658	0.908311	1.09859	1.19937	1.09166	1.20272	f
2877.68	0.94181	0.944364	0.928715	1.09807	1.13036	1.07872	1.15079	f
2877.77	0.941045	0.95158	0.952509	1.0982	1.05942	1.0986	1.07419	f
2877.86	0.950824	0.958035	0.974848	1.10048	0.999494	1.14499	1.00451	f
2877.96	0.983193	0.968857	0.994143	1.10171	0.9539	1.19098	0.965074	f
2878.05	1.04617	0.994005	1.01231	1.09447	0.920753	1.2091	0.960663	f
2878.15	1.13783	1.04229	1.03332	1.07242	0.899717	1.19253	0.979543	f
2878.24	1.246	1.11391	1.05997	1.03653	0.892223	1.15594	1.00374	f
2878.33	1.35397	1.19685	1.08988	0.995337	0.895923	1.11884	1.0201	f
2878.43	1.44737	1.27022	1.11297	0.957691	0.902793	1.09094	1.02468	f
2878.52	1.5156	1.31378	1.11477	0.925951	0.905971	1.07034	1.01811	f
2878.61	1.54936	1.31899	1.08609	0.896443	0.90746	1.04947	0.999031	f
2878.71	1.54231	1.29506	1.03139	0.865437	0.914853	1.02296	0.965753	f
2878.8	1.49744	1.264	0.967294	0.83376	0.92953	0.992888	0.92573	f
2878.9	1.42896	1.24589	0.912081	0.80654	0.941089	0.968336	0.899839	f
2878.99	1.35535	1.24596	0.875766	0.78977	0.93596	0.958658	0.912453	f
2879.08	1.29186	1.25517	0.859019	0.787359	0.912483	0.966277	0.973399	f
2879.18	1.24922	1.26259	0.859857	0.799347	0.886946	0.985813	1.06767	f
2879.27	1.23535	1.26646	0.879572	0.821644	0.883007	1.00881	1.16291	f
2879.36	1.25165	1.27339	0.920951	0.848739	0.915581	1.02871	1.22858	f
2879.46	1.28728	1.2887	0.981168	0.878796	0.984547	1.04345	1.25255	f
2879.55	1.32029	1.30917	1.04719	0.916569	1.07993	1.05578	1.24362	f
2879.65	1.3279	1.3249	1.09991	0.969383	1.18889	1.0714	1.21976	f
2879.74	1.2993	1.32635	1.12492	1.03835	1.2969	1.09369	1.1943	f
2879.83	1.24063	1.30955	1.12114	1.11369	1.38525	1.11871	1.17062	f
2879.93	1.16867	1.27627	1.10031	1.17941	1.43339	1.13615	1.14695	f
2880.02	1.10089	1.23217	1.07795	1.22276	1.4282	1.13757	1.12384	f
2880.11	1.04862	1.18524	1.063	1.24055	1.37382	1.12563	1.1058	f
2880.21	1.01461	1.14311	1.0542	1.23924	1.29282	1.11292	1.09673	f
2880.3	0.993642	1.1098	1.04497	1.23073	1.21541	1.10914	1.09579	f
2880.4	0.976489	1.085	1.03035	1.22563	1.16433	1.11079	1.09847	f
2880.49	0.955766	1.06744	1.00992	1.22635	1.14734	1.1065	1.10106	f
2880.58	0.930889	1.05809	0.986742	1.22517	1.15977	1.09189	1.10359	f
2880.68	0.907248	1.05896	0.965237	1.21067	1.1898	1.07625	1.10964	f
2880.77	0.891642	1.06845	0.949093	1.17858	1.22183	1.0743	1.12374	f
2880.86	0.888216	1.07803	0.939233	1.1359	1.24114	1.09345	1.14643	f
2880.96	0.896673	1.07511	0.933397	1.09398	1.24241	1.12966	1.16983	f
2881.05	0.91249	1.05092	0.928786	1.05942	1.23567	1.17064	1.17902	f
2881.15	0.92888	1.00792	0.925498	1.03205	1.23924	1.20192	1.16105	f
2881.24	0.940353	0.959897	0.926842	1.00889	1.26324	1.21353	1.11539	f
2881.33	0.946155	0.923829	0.936787	0.988213	1.29844	1.20481	1.0559	f
2881.43	0.952247	0.911333	0.957456	0.971454	1.32169	1.18387	1.00357	f
2881.52	0.97026	0.927015	0.98862	0.963627	1.31253	1.16097	0.976578	f
2881.61	1.012	0.970595	1.02957	0.97105	1.2685	1.14138	0.983028	f
2881.71	1.08209	1.03552	1.08029	0.994608	1.20801	1.12392	1.01779	f
2881.8	1.17499	1.10661	1.13868	1.02333	1.15796	1.10461	1.06479	f
2881.9	1.28053	1.16505	1.19462	1.0375	1.13416	1.08173	1.10415	f
2881.99	1.39109	1.20115	1.22845	1.0208	1.13106	1.05888	1.12123	f
2882.08	1.50036	1.22213	1.22077	0.971271	1.13055	1.04408	1.11202	f
2882.18	1.59584	1.24413	1.16894	0.901885	1.11914	1.04426	1.08225	f
2882.27	1.66033	1.27626	1.09499	0.831908	1.09544	1.05971	1.04311	f
2882.36	1.68636	1.3129	1.03394	0.777888	1.06609	1.08351	1.00558	f
2882.46	1.68613	1.34063	1.0112	0.749864	1.04039	1.10657	0.976204	f
2882.55	1.68086	1.35208	1.02731	0.751454	1.02829	1.12357	0.957807	f
2882.65	1.6779	1.35261	1.06127	0.781989	1.03685	1.13412	0.953281	f
2882.74	1.66171	1.3521	1.08804	0.84082	1.06592	1.13924	0.967437	f
2882.83	1.61023	1.35095	1.09472	0.929135	1.10797	1.13762	1.00257	f
2882.93	1.518	1.33724	1.08412	1.04385	1.15359	1.1262	1.05064	f
2883.02	1.40255	1.30013	1.06644	1.16746	1.19633	1.10498	1.09242	f
2883.11	1.29023	1.24407	1.04864	1.26744	1.23102	1.08013	1.10899	f
2883.21	1.1977	1.18642	1.03089	1.31341	1.24974	1.06075	1.09641	f
2883.3	1.12498	1.1416	1.01078	1.29874	1.24248	1.05215	1.06869	f
2883.4	1.06273	1.1107	0.98864	1.24548	1.20498	1.05285	1.0451	f
2883.49	1.00351	1.08462	0.968361	1.18821	1.14637	1.05642	1.0346	f
2883.58	0.946883	1.0539	0.954675	1.1518	1.08725	1.05541	1.03276	f
2883.68	0.896979	1.0159	0.949895	1.13998	1.04873	1.04599	1.03116	f
2883.77	0.857914	0.974954	0.952489	1.13959	1.04277	1.03156	1.02596	f
2883.86	0.831521	0.93762	0.958671	1.13426	1.06978	1.02257	1.01826	f
2883.96	0.817031	0.90773	0.965568	1.11743	1.1201	1.03043	1.00903	f
2884.05	0.811383	0.885238	0.972385	1.09619	1.17697	1.05953	0.996222	f
2884.15	0.810964	0.868956	0.978273	1.08335	1.22196	1.10291	0.977121	f
2884.24	0.814283	0.858867	0.979789	1.08571	1.24233	1.14451	0.953092	f
2884.33	0.823418	0.855541	0.972601	1.09934	1.23444	1.16642	0.931032	f
2884.43	0.842138	0.8591	0.956632	1.11423	1.20126	1.15847	0.918924	f
2884.52	0.872122	0.870395	0.9382	1.12114	1.14972	1.12525	0.919348	f
2884.61	0.910934	0.892573	0.925812	1.11365	1.0912	1.08273	0.927501	f
2884.71	0.954386	0.929498	0.923887	1.08667	1.0404	1.04524	0.936506	f
2884.8	1.00206	0.981891	0.929434	1.03744	1.0091	1.01597	0.943048	f
2884.9	1.06002	1.04415	0.934139	0.969472	0.998493	0.990973	0.94721	f
2884.99	1.13661	1.10478	0.929932	0.893629	0.997756	0.969894	0.94933	f
2885.08	1.23328	1.14968	0.914112	0.823415	0.99168	0.958397	0.949834	f
2885.18	1.33678	1.1675	0.890895	0.768131	0.972248	0.960667	0.951523	f
2885.27	1.41992	1.15647	0.868641	0.730244	0.943511	0.972869	0.95946	f
2885.36	1.45385	1.12934	0.855402	0.708181	0.915257	0.985067	0.977043	f
2885.46	1.42649	1.11141	0.856322	0.70142	0.892751	0.987124	1.00141	f
2885.55	1.35309	1.12861	0.874091	0.711716	0.87476	0.973396	1.02393	f
2885.65	1.26703	1.19194	0.912137	0.739816	0.862023	0.946264	1.03607	f
2885.74	1.19757	1.28787	0.974525	0.782105	0.862813	0.916722	1.03603	f
2885.83	1.15454	1.38276	1.06046	0.830694	0.885647	0.899565	1.03039	f
2885.93	1.131	1.43921	1.15752	0.877691	0.928203	0.904524	1.02752	f
2886.02	1.11467	1.434	1.24248	0.91897	0.978422	0.930642	1.02882	f
2886.11	1.09579	1.36823	1.29172	0.95453	1.02888	0.968452	1.02675	f
2886.21	1.06852	1.26586	1.2927	0.987628	1.08724	1.00706	1.01252	f
2886.3	1.03095	1.16176	1.24824	1.02427	1.16799	1.04057	0.985189	f
2886.4	0.986317	1.08432	1.17463	1.06996	1.27421	1.07025	0.953489	f
2886.49	0.942141	1.04186	1.09572	1.12329	1.38884	1.10025	0.92862	f
2886.58	0.906715	1.022	1.03218	1.17209	1.48487	1.12922	0.916181	f
2886.68	0.885346	1.00463	0.991954	1.19905	1.54355	1.1458	0.915241	f
2886.77	0.879225	0.978669	0.970624	1.19521	1.5627	1.13562	0.923129	f
2886.86	0.886185	0.948722	0.960068	1.16879	1.55028	1.09684	0.938657	f
2886.96	0.901362	0.928049	0.956269	1.13995	1.51321	1.04802	0.960866	f
2887.05	0.918162	0.925227	0.958053	1.12641	1.4532	1.01663	0.986469	f
2887.15	0.930964	0.93596	0.962338	1.13129	1.37131	1.01906	1.01303	f
2887.24	0.938304	0.94656	0.964504	1.14288	1.27518	1.05239	1.04518	f
2887.33	0.943212	0.945935	0.962912	1.14599	1.1824	1.10235	1.09401	f
2887.43	0.950461	0.935425	0.960631	1.13484	1.11766	1.15486	1.16627	f
2887.52	0.963867	0.927371	0.962564	1.11569	1.10516	1.2008	1.25368	f
2887.61	0.986474	0.934183	0.971486	1.09771	1.15448	1.23569	1.3338	f
2887.71	1.02236	0.958854	0.986463	1.08248	1.24702	1.2591	1.38222	f
2887.8	1.07767	0.995284	1.00298	1.0626	1.33623	1.27144	1.38587	f
2887.9	1.15868	1.03692	1.01356	1.02855	1.37028	1.26882	1.34897	f
2887.99	1.26551	1.08416	1.0104	0.976298	1.32514	1.2441	1.28824	f
2888.08	1.3846	1.14437	0.990922	0.911356	1.21975	1.19683	1.22137	f
2888.18	1.48862	1.22499	0.96149	0.848678	1.10023	1.14081	1.15681	f
2888.27	1.54867	1.32538	0.934091	0.807337	1.01082	1.09841	1.09431	f
2888.36	1.55071	1.43469	0.918558	0.801865	0.975959	1.08622	1.03325	f
2888.46	1.50163	1.53755	0.91737	0.835892	0.998085	1.10544	0.978131	f
2888.55	1.42049	1.61797	0.927178	0.902572	1.06372	1.14435	0.936622	f
2888.65	1.32582	1.65803	0.943733	0.989302	1.15356	1.18768	0.914712	f
2888.74	1.23072	1.63887	0.964253	1.08166	1.25207	1.22483	0.913809	f
2888.83	1.14578	1.55238	0.986684	1.166	1.34965	1.25288	0.929551	f
2888.93	1.08077	1.41497	1.00887	1.23186	1.43564	1.27537	0.952317	f
2889.02	1.04075	1.26398	1.02885	1.27531	1.49333	1.29775	0.971851	f
2889.11	1.02125	1.13595	1.04529	1.29998	1.50738	1.32145	0.983365	f
2889.21	1.00949	1.04822	1.05726	1.31247	1.47567	1.34091	0.989734	f
2889.3	0.992413	0.997318	1.06383	1.31423	1.41162	1.34695	0.996982	f
2889.4	0.964822	0.968913	1.0651	1.29827	1.33709	1.33387	1.00856	f
2889.49	0.930731	0.948205	1.06413	1.25724	1.27343	1.30345	1.02319	f
2889.58	0.899181	0.926029	1.06642	1.19518	1.23434	1.26275	1.03557	f
2889.68	0.878959	0.900464	1.07587	1.1313	1.22092	1.22122	1.03875	f
2889.77	0.874825	0.876018	1.09064	1.09179	1.22224	1.18977	1.02721	f
2889.86	0.885454	0.859758	1.10283	1.09564	1.22332	1.17688	1.0007	f
2889.96	0.904626	0.857692	1.10328	1.14326	1.21583	1.18048	0.966168	f
2890.05	0.927332	0.872073	1.0888	1.21477	1.20264	1.18605	0.933918	f
2890.15	0.956616	0.899937	1.06434	1.28057	1.19205	1.17649	0.910425	f
2890.24	1.0061	0.934273	1.03803	1.3165	1.18861	1.14527	0.895025	f
2890.33	1.09266	0.967069	1.01379	1.31054	1.18795	1.09935	0.884019	f
2890.43	1.22068	0.993275	0.989707	1.2588	1.17809	1.05112	0.876789	f
2890.52	1.36699	1.01227	0.964293	1.16329	1.14619	1.01066	0.877826	f
2890.61	1.48319	1.02587	0.942973	1.03828	1.08783	0.985062	0.892658	f
2890.71	1.52323	1.03484	0.935448	0.914018	1.0138	0.979978	0.921643	f
2890.8	1.47752	1.03849	0.946641	0.82639	0.949123	0.998113	0.956865	f
2890.9	1.38072	1.03979	0.971802	0.797914	0.921144	1.03605	0.985415	f
2890.99	1.28492	1.05006	1.00125	0.826781	0.944016	1.0841	0.998196	f
2891.08	1.2244	1.08452	1.02928	0.891572	1.0105	1.13074	0.996674	f
2891.18	1.201	1.14926	1.05719	0.964115	1.09619	1.16751	0.990213	f
2891.27	1.19399	1.23154	1.08763	1.02045	1.17177	1.18973	0.98632	f
2891.36	1.17929	1.30259	1.11841	1.04758	1.21646	1.19501	0.984108	f
2891.46	1.14326	1.33215	1.14318	1.04696	1.22769	1.18334	0.977737	f
2891.55	1.08872	1.3052	1.15776	1.03328	1.22337	1.15876	0.965227	f
2891.65	1.03119	1.2295	1.16474	1.02635	1.2313	1.12941	0.953507	f
[truncated: 270 more rows]

## Sheet: underlying d
phase	voi1_fwd	voi2_fwd	voi3_fwd	voi4_fwd	voi5_fwd	voi6_fwd	voi7_fwd
0	1.06331	1.06788	1.04578	1.19043	1.17523	1.09945	1.11549
10	1.07519	1.0904	1.05789	1.17988	1.17153	1.09478	1.10955
20	1.07487	1.10084	1.05623	1.17447	1.16604	1.08869	1.09668
30	1.0665	1.10057	1.05035	1.16781	1.14897	1.07665	1.07507
40	1.05467	1.08274	1.05306	1.16021	1.13526	1.06639	1.06103
50	1.03605	1.05779	1.05269	1.1582	1.13771	1.06461	1.05759
60	1.01985	1.03758	1.04237	1.17162	1.15133	1.06645	1.055
70	1.01073	1.0252	1.02943	1.18992	1.15219	1.06103	1.05571
80	1.00636	1.01871	1.02093	1.1965	1.13629	1.04855	1.04934
90	1.00647	1.01985	1.02193	1.19003	1.12017	1.04185	1.03631
100	1.00723	1.02748	1.03243	1.17593	1.11318	1.0507	1.0317
110	1.00303	1.02791	1.04253	1.16641	1.11382	1.06094	1.03986
120	1	1.01641	1.04693	1.16337	1.11507	1.06381	1.05187
130	1.00143	1.00472	1.04896	1.15938	1.10873	1.06203	1.05574
140	1.00663	1	1.04485	1.15883	1.0926	1.05468	1.05211
150	1.02197	1.00249	1.03552	1.16146	1.07243	1.04716	1.04846
160	1.03881	1.0068	1.02935	1.16358	1.05847	1.05018	1.04297
170	1.06067	1.01857	1.03329	1.16194	1.05787	1.05903	1.03878
180	1.09329	1.04974	1.04269	1.15747	1.0584	1.0653	1.0398
190	1.127	1.08723	1.05206	1.15946	1.04103	1.06367	1.04357
200	1.15545	1.11506	1.0653	1.16487	1.02117	1.05524	1.04945
210	1.19083	1.13686	1.08701	1.156	1.01327	1.0452	1.05728
220	1.24772	1.15629	1.10731	1.14131	1.0114	1.04444	1.0595
230	1.32613	1.17614	1.10279	1.12376	1.01606	1.05074	1.052
240	1.40758	1.19485	1.07394	1.09788	1.01508	1.04796	1.04307
250	1.45558	1.20782	1.03996	1.0659	1.00466	1.03667	1.04266
260	1.4423	1.21701	1.01037	1.03487	1	1.02608	1.04574
270	1.38135	1.22619	1	1.01236	1.00814	1.01678	1.04807
280	1.32444	1.22334	1.0119	1	1.02275	1.00723	1.04719
290	1.28738	1.20397	1.03416	1.00511	1.04005	1	1.03626
300	1.23795	1.16884	1.06064	1.03249	1.06484	1.00515	1.01429
310	1.17685	1.1312	1.08008	1.06672	1.09072	1.02608	1
320	1.11887	1.10436	1.08431	1.09683	1.11534	1.05197	1.00673
330	1.07445	1.08524	1.07924	1.12574	1.13728	1.0665	1.02523
340	1.05235	1.06533	1.07011	1.15216	1.15086	1.07282	1.05556
350	1.04674	1.0439	1.05156	1.17826	1.16248	1.08937	1.0903
360	1.05017	1.04049	1.03732	1.1957	1.17365	1.1035	1.11258

## Sheet: underlying i
time_fwd	voi1	voi2
2820.02	1.00885	1.30407
2820.11	1.03212	1.28642
2820.21	1.05456	1.27569
2820.3	1.07974	1.27763
2820.4	1.10465	1.29152
2820.49	1.12265	1.30823
2820.58	1.13008	1.31522
2820.68	1.12993	1.30472
2820.77	1.12866	1.27927
2820.86	1.12961	1.25136
2820.96	1.12968	1.23896
2821.05	1.12256	1.25639
2821.15	1.10491	1.30364
2821.24	1.08002	1.36214
2821.33	1.05683	1.40468
2821.43	1.04646	1.41509
2821.52	1.05762	1.39927
2821.61	1.09067	1.37607
2821.71	1.13492	1.36017
2821.8	1.17414	1.35537
2821.9	1.19807	1.35938
2821.99	1.20816	1.36935
2822.08	1.21156	1.38283
2822.18	1.21032	1.3961
2822.27	1.19823	1.40432
2822.36	1.16732	1.40288
2822.46	1.11686	1.39012
2822.55	1.05742	1.36988
2822.65	1.00657	1.34991
2822.74	0.978932	1.3362
2822.83	0.978694	1.32991
2822.93	0.998245	1.33055
2823.02	1.0221	1.34004
2823.11	1.0335	1.36176
2823.21	1.02262	1.3949
2823.3	0.993028	1.43178
2823.4	0.959931	1.46104
2823.49	0.93935	1.47449
2823.58	0.938675	1.47389
2823.68	0.957252	1.47225
2823.77	0.991162	1.48353
2823.86	1.03334	1.50762
2823.96	1.06971	1.52622
2824.05	1.08208	1.51787
2824.15	1.06269	1.47789
2824.24	1.02428	1.42284
2824.33	0.991808	1.37723
2824.43	0.981795	1.35741
2824.52	0.990466	1.36418
2824.61	1.00137	1.38444
2824.71	1.00106	1.39923
2824.8	0.988274	1.39483
2824.9	0.973623	1.36998
2824.99	0.972978	1.33276
2825.08	0.996726	1.28983
2825.18	1.04172	1.2405
2825.27	1.09395	1.1831
2825.36	1.13871	1.1271
2825.46	1.16812	1.09591
2825.55	1.18044	1.11242
2825.65	1.17741	1.17804
2825.74	1.164	1.26418
2825.83	1.14704	1.32735
2825.93	1.13052	1.33748
2826.02	1.11279	1.29656
2826.11	1.09036	1.2347
2826.21	1.06441	1.189
2826.3	1.04273	1.1817
2826.4	1.03536	1.21016
2826.49	1.0472	1.25195
2826.58	1.07254	1.27999
2826.68	1.09543	1.27739
2826.77	1.09756	1.24434
2826.86	1.06951	1.19524
2826.96	1.01675	1.15049
2827.05	0.95548	1.12627
2827.15	0.902174	1.12672
2827.24	0.86516	1.14334
2827.33	0.843343	1.16277
2827.43	0.831236	1.17744
2827.52	0.824978	1.18902
2827.61	0.823591	1.20278
2827.71	0.826211	1.22128
2827.8	0.830981	1.24449
2827.9	0.838197	1.27494
2827.99	0.853939	1.31937
2828.08	0.888218	1.38331
2828.18	0.946438	1.46344
2828.27	1.02006	1.54644
2828.36	1.08587	1.61457
2828.46	1.11853	1.65289
2828.55	1.10867	1.65375
2828.65	1.06955	1.61848
2828.74	1.02461	1.5572
2828.83	0.989702	1.48484
2828.93	0.967214	1.41528
2829.02	0.953121	1.35701
2829.11	0.944573	1.3122
2829.21	0.940983	1.27858
2829.3	0.941625	1.25314
2829.4	0.944778	1.23532
2829.49	0.949916	1.22532
2829.58	0.959807	1.22014
2829.68	0.978754	1.21492
2829.77	1.00678	1.20893
2829.86	1.03549	1.20721
2829.96	1.05184	1.21376
2830.05	1.04811	1.22579
2830.15	1.02859	1.23853
2830.24	1.00595	1.25324
2830.33	0.991312	1.27555
2830.43	0.987277	1.30572
2830.52	0.989026	1.33482
2830.61	0.99085	1.35207
2830.71	0.990473	1.35566
2830.8	0.989205	1.35509
2830.9	0.990365	1.36184
2830.99	0.997037	1.3773
2831.08	1.00879	1.38937
2831.18	1.01925	1.38322
2831.27	1.01894	1.35763
2831.36	1.00313	1.3291
2831.46	0.97738	1.319
2831.55	0.954079	1.33735
2831.65	0.943366	1.37745
2831.74	0.94704	1.42149
2831.83	0.960949	1.45007
2831.93	0.982176	1.45238
2832.02	1.01204	1.43307
2832.11	1.05089	1.40903
2832.21	1.09132	1.39559
2832.3	1.11895	1.39447
2832.4	1.12207	1.39724
2832.49	1.10046	1.39832
2832.58	1.06505	1.40049
2832.68	1.02953	1.40681
2832.77	1.00237	1.41131
2832.86	0.984602	1.40229
2832.96	0.972967	1.37424
2833.05	0.964507	1.33467
2833.15	0.959151	1.29984
2833.24	0.958782	1.28601
2833.33	0.964992	1.30129
2833.43	0.978857	1.34
2833.52	1.00371	1.38334
2833.61	1.04482	1.40885
2833.71	1.10261	1.40417
2833.8	1.16526	1.37391
2833.9	1.21052	1.33379
2833.99	1.21847	1.29927
2834.08	1.18459	1.27945
2834.18	1.12229	1.27745
2834.27	1.05477	1.292
2834.36	1.00372	1.31676
2834.46	0.981173	1.34091
2834.55	0.986738	1.35623
2834.65	1.00962	1.36513
2834.74	1.03416	1.3793
2834.83	1.04832	1.40812
2834.93	1.05022	1.44751
2835.02	1.04741	1.48064
2835.11	1.04973	1.49057
2835.21	1.06217	1.47266
2835.3	1.08372	1.43737
2835.4	1.11127	1.4036
2835.49	1.14125	1.38799
2835.58	1.16721	1.39794
2835.68	1.17964	1.43376
2835.77	1.17318	1.49121
2835.86	1.15433	1.5587
2835.96	1.13906	1.61267
2836.05	1.13994	1.62358
2836.15	1.1561	1.57538
2836.24	1.17644	1.48012
2836.33	1.18977	1.37024
2836.43	1.19013	1.27803
2836.52	1.17491	1.22441
2836.61	1.143	1.22005
2836.71	1.09776	1.26543
2836.8	1.04966	1.34578
2836.9	1.01297	1.43158
2836.99	0.997392	1.49409
2837.08	1.00205	1.52194
2837.18	1.0177	1.5224
2837.27	1.03532	1.50925
2837.36	1.05252	1.49231
2837.46	1.07105	1.47656
2837.55	1.08927	1.46501
2837.65	1.10005	1.45779
2837.74	1.09777	1.44811
2837.83	1.08575	1.42296
2837.93	1.07423	1.37304
2838.02	1.06988	1.30483
2838.11	1.06821	1.2415
2838.21	1.05755	1.20787
2838.3	1.03131	1.21216
2838.4	0.99644	1.24133
2838.49	0.969587	1.27283
2838.58	0.964297	1.29036
2838.68	0.981155	1.29012
2838.77	1.00884	1.27646
2838.86	1.03292	1.25576
2838.96	1.04382	1.2338
2839.05	1.03922	1.21579
2839.15	1.02289	1.2062
2839.24	1.00338	1.20777
2839.33	0.991644	1.22056
2839.43	0.996321	1.24105
2839.52	1.01927	1.26138
2839.61	1.05413	1.27355
2839.71	1.08859	1.27591
2839.8	1.10932	1.27367
2839.9	1.10812	1.27148
2839.99	1.08695	1.2674

## Sheet: underlying j
phase_fwd	green pca_solid	green pca_dashed	red pca_solid	red pca_dashed
7.5	-0.141929	-0.0546347	-0.0260838	0.0372818
22.5	0.021772	-0.110885	-0.0313968	-0.16972
37.5	0.0303849	-0.158606	-0.0944987	-0.156476
52.5	-0.00200432	-0.199672	-0.172686	-0.0705943
67.5	-0.00299575	-0.203637	-0.199841	-0.0432384
82.5	0.0133248	-0.20282	-0.202575	-0.0497157
97.5	0.035663	-0.194795	-0.197717	-0.0499192
112.5	0.0446778	-0.19086	-0.192426	-0.0445143
127.5	0.0311081	-0.179081	-0.200001	-0.0293426
142.5	0.0157245	-0.172844	-0.190994	-0.0206856
157.5	0.00519238	-0.151523	-0.179194	0.00959366
172.5	-0.00309021	-0.118369	-0.148153	0.0222988
187.5	0.00790673	-0.0781597	-0.0919815	0.00890483
202.5	0.0189676	-0.0420518	-0.0571597	0.00338912
217.5	0.0252458	-0.00262024	-0.00786803	-0.0042834
232.5	0.0740406	0.0294066	0.0526619	-0.0798833
247.5	0.179693	0.0682688	0.139192	-0.181854
262.5	0.383431	0.163583	0.260169	-0.344031
277.5	0.468112	0.397494	0.464221	-0.348483
292.5	0.2217	0.442886	0.480646	-0.0809945
307.5	-0.279454	0.368671	0.288388	0.40357
322.5	-0.401889	0.288835	0.170025	0.456077
337.5	-0.404911	0.199259	0.102596	0.413655
352.5	-0.34067	0.102155	0.0346771	0.318966
