# Supplementary material for: Closed-loop two-photon functional imaging in a freely moving animal
Source: Nat Commun. 2025 Jul 1;16:5950. doi: 10.1038/s41467-025-60648-x (PMC12214772; doi:10.1038/s41467-025-60648-x)
Supplement: Supplementary file 19 — Source Data [file 41467_2025_60648_MOESM19_ESM.zip › excel raw data/figureS4_gcamp7f.xlsx]

## Sheet: Sheet1
nstride = 32 :phase	voi1	voi2	voi3	voi4	voi5	voi6	voi7
7.5	1.07468	1.15602	1.017	1	1.06706	1.17156	1.34345
22.5	1.1148	1.17197	1.02886	1.00054	1.0735	1.16409	1.31657
37.5	1.14582	1.20618	1.03903	1.0167	1.08802	1.159	1.31115
52.5	1.21073	1.2345	1.06795	1.02564	1.09847	1.15259	1.2923
67.5	1.25717	1.24826	1.07845	1.03384	1.08347	1.15654	1.27449
82.5	1.30173	1.26337	1.0739	1.03471	1.08752	1.15794	1.25076
97.5	1.32768	1.29282	1.11056	1.01901	1.06109	1.13824	1.21654
112.5	1.32092	1.29628	1.16914	1.01271	1.069	1.10696	1.18478
127.5	1.29072	1.29986	1.23505	1.02731	1.06504	1.12156	1.1612
142.5	1.25597	1.27448	1.29437	1.04859	1.05085	1.11526	1.15215
157.5	1.20766	1.25239	1.30884	1.09476	1.03728	1.09022	1.11982
172.5	1.15199	1.24453	1.3035	1.16297	1.03938	1.05465	1.08901
187.5	1.10659	1.18521	1.26744	1.20993	1.03158	1.04157	1.06839
202.5	1.06045	1.10949	1.20758	1.20588	1.02022	1.01655	1.02642
217.5	1.02272	1.06827	1.13961	1.19732	1.02546	1	1
232.5	1.01249	1.03091	1.08171	1.15713	1.03537	1.02411	1.00469
247.5	1.00268	1	1.01749	1.1127	1.04142	1.07238	1.0504
262.5	1	1.00006	1.00334	1.09152	1.06838	1.15033	1.14985
277.5	1.02595	1.0209	1.00095	1.08581	1.07141	1.19372	1.20103
292.5	1.0242	1.03339	1	1.06368	1.06303	1.21366	1.19282
307.5	1.01732	1.05847	1.01471	1.06587	1.04831	1.20658	1.21143
322.5	1.01428	1.07432	1.00848	1.04197	1.0316	1.1816	1.26017
337.5	1.01722	1.09968	1.04106	1.03203	1.01245	1.14762	1.28979
352.5	1.04715	1.14722	1.06172	1.02972	1	1.1345	1.31136

## Sheet: Sheet2
nstride = 43 :phase	voi1	voi2	voi3	voi4	voi5	voi6	voi7
7.5	1.01401	1.04296	1.04509	1.08865	1.1506	1.32667	1.20598
22.5	1	1.02998	1.049	1.08429	1.13446	1.29106	1.21779
37.5	1.03637	1.0169	1.0388	1.07227	1.11784	1.25868	1.20071
52.5	1.07562	1	1.02505	1.06601	1.1079	1.23451	1.18111
67.5	1.12886	1.00452	1.02128	1.04734	1.08715	1.20848	1.16365
82.5	1.19211	1.00462	1.00152	1.02527	1.06479	1.17748	1.13437
97.5	1.25938	1.02494	1	1.01651	1.04942	1.16043	1.09437
112.5	1.30864	1.06247	1.01119	1.01489	1.03324	1.12062	1.06426
127.5	1.34521	1.11621	1.03087	1.00484	1.02194	1.08723	1.05239
142.5	1.36535	1.17986	1.06975	1	1.01349	1.06455	1.03917
157.5	1.35396	1.23386	1.1136	1.01112	1.00232	1.04769	1.04153
172.5	1.31957	1.28473	1.1676	1.04352	1.00331	1.03268	1.0181
187.5	1.27341	1.30808	1.20357	1.09084	1	1.02273	1.00709
202.5	1.2338	1.29877	1.22945	1.14715	1.00086	1.00692	1.011
217.5	1.19169	1.25862	1.23492	1.20626	1.02139	1	1
232.5	1.14512	1.21281	1.21587	1.25414	1.04454	1.00699	1.0148
247.5	1.10509	1.14518	1.1768	1.26385	1.07109	1.01226	1.01348
262.5	1.06703	1.08173	1.12544	1.22468	1.09068	1.03163	1.0073
277.5	1.06147	1.04576	1.08734	1.17543	1.10591	1.08018	1.02692
292.5	1.06931	1.02363	1.0587	1.12711	1.11445	1.14312	1.03694
307.5	1.07677	1.03157	1.04462	1.09519	1.10988	1.19761	1.02883
322.5	1.0864	1.04385	1.03903	1.07045	1.09253	1.22984	1.06212
337.5	1.0827	1.05117	1.02898	1.04796	1.09177	1.26761	1.0977
352.5	1.0692	1.05931	1.02997	1.04017	1.09844	1.29594	1.13081

## Sheet: Sheet3
nstride = 16 :phase	voi1	voi2	voi3	voi4	voi5	voi6	voi7
7.5	1.1912	1	1.03108	1.08724	1.07913	1.07974	1.24937
22.5	1.08724	1.01522	1.03223	1.07573	1.08292	1.07086	1.21353
37.5	1	1.00193	1.0103	1.05124	1.07751	1.07691	1.20563
52.5	1.00888	1.00415	1.00939	1.03711	1.05565	1.06158	1.19649
67.5	1.05012	1.05119	1	1.01652	1.04261	1.06359	1.19071
82.5	1.09785	1.12343	1.00584	1.00511	1.02723	1.05569	1.16979
97.5	1.12991	1.2021	1.02595	1	1.00996	1.05061	1.14379
112.5	1.11481	1.27546	1.0663	1.00865	1	1.03973	1.12774
127.5	1.11964	1.34259	1.13013	1.05033	1.00779	1.032	1.09988
142.5	1.07927	1.39805	1.18991	1.09251	1.01437	1.02845	1.06974
157.5	1.05734	1.4171	1.24387	1.13569	1.03643	1.01018	1.04879
172.5	1.03671	1.41493	1.27147	1.16564	1.07906	1.00781	1.01705
187.5	1.04945	1.42724	1.32946	1.22602	1.11178	1	1
202.5	1.06777	1.36294	1.33936	1.27403	1.13655	1.01388	1.00446
217.5	1.0858	1.315	1.31028	1.28035	1.17123	1.01273	1.01453
232.5	1.07111	1.27708	1.29369	1.30077	1.20226	1.00963	1.03596
247.5	1.10749	1.25571	1.26467	1.27768	1.225	1.02035	1.06222
262.5	1.1608	1.22376	1.22148	1.22847	1.23555	1.02629	1.07879
277.5	1.15626	1.21701	1.1741	1.17512	1.18913	1.02299	1.09631
292.5	1.14208	1.20536	1.13949	1.14406	1.12677	1.01841	1.12975
307.5	1.11882	1.21293	1.14672	1.12742	1.06866	1.01829	1.141
322.5	1.17586	1.16643	1.16248	1.10687	1.05955	1.00692	1.16796
337.5	1.22083	1.17108	1.17954	1.10248	1.06766	1.03988	1.19861
352.5	1.17479	1.15944	1.13511	1.11325	1.06508	1.06946	1.21043

## Sheet: Sheet4
nstride = 11 :phase	voi1	voi2	voi3	voi4	voi5	voi6
7.5	1.03274	1	1	1.00143	1.07211	1.07466
22.5	1.05968	1.02167	1.00363	1.03612	1.09974	1.12509
37.5	1.05221	1.02302	1.02376	1.02215	1.06677	1.10554
52.5	1.04472	1.0319	1.04614	1.00821	1.04104	1.10198
67.5	1.05407	1.05593	1.02151	1.01259	1.04444	1.08899
82.5	1.14558	1.07144	1.01357	1.00671	1.02594	1.09093
97.5	1.18755	1.05625	1.02362	1.00961	1.0173	1.04106
112.5	1.25094	1.06466	1.02476	1.00866	1.01643	1.02497
127.5	1.29396	1.10137	1.03608	1.00696	1.02133	1.03439
142.5	1.31013	1.16846	1.03246	1	1.01664	1.01547
157.5	1.27709	1.22993	1.07971	1.02144	1.02928	1.00101
172.5	1.20281	1.27656	1.14647	1.02268	1.03909	1.00264
187.5	1.17609	1.25524	1.2088	1.01874	1.03523	1
202.5	1.10186	1.17377	1.23963	1.0481	1.04245	1.00985
217.5	1.04089	1.10346	1.19612	1.06666	1.02646	1.014
232.5	1.00996	1.07338	1.15462	1.06677	1.03612	1.02839
247.5	1	1.04477	1.1025	1.05017	1.05224	1.02154
262.5	1.02759	1.03548	1.08274	1.03437	1.03423	1.03591
277.5	1.02202	1.04115	1.05366	1.02287	1.005	1.02608
292.5	1.04256	1.03592	1.05704	1.02958	1	1.03198
307.5	1.08796	1.07987	1.04483	1.02617	1.02776	1.0255
322.5	1.04817	1.0318	1.04048	1.01758	1.05569	1.03564
337.5	1.03438	1.0099	1.00984	1.0408	1.07199	1.05178
352.5	1.02138	1.022	1.01737	1.01592	1.03772	1.09691

## Sheet: Sheet5
nstride = 80 :phase	voi1	voi2	voi3	voi4	voi5	voi6	voi7
7.5	1.01452	1.03041	1.01865	1.03805	1.04722	1.10538	1.29379
22.5	1.08008	1.0495	1.01847	1.03547	1.0407	1.08452	1.25088
37.5	1.12792	1.06253	1.03006	1.03144	1.04076	1.08316	1.2349
52.5	1.16985	1.09685	1.03655	1.02694	1.03269	1.0715	1.21481
67.5	1.2341	1.12478	1.04045	1.03595	1.04447	1.06535	1.19804
82.5	1.30127	1.16655	1.03933	1.03415	1.03822	1.06895	1.18686
97.5	1.37709	1.22784	1.05636	1.02034	1.03744	1.05698	1.16545
112.5	1.42858	1.31065	1.06523	1.0237	1.03368	1.04234	1.16536
127.5	1.43484	1.39615	1.08091	1.01997	1.01776	1.03466	1.13502
142.5	1.41741	1.45188	1.11283	1.01485	1.01822	1.03017	1.12154
157.5	1.39654	1.46544	1.17257	1.01096	1.01673	1.01729	1.11645
172.5	1.37181	1.42405	1.22924	1.0287	1	1.00909	1.10111
187.5	1.30557	1.36723	1.25215	1.06342	1.01584	1.00273	1.0912
202.5	1.25635	1.30727	1.24681	1.10178	1.07008	1	1.08377
217.5	1.22714	1.24848	1.21182	1.11036	1.14643	1.00338	1.07275
232.5	1.18087	1.1796	1.15935	1.11406	1.19107	1.00003	1.04915
247.5	1.14214	1.11967	1.11236	1.09441	1.20055	1.0048	1.00999
262.5	1.09983	1.06553	1.04936	1.06192	1.18665	1.01391	1
277.5	1.06417	1.03207	1.01944	1.04234	1.15592	1.05066	1.04122
292.5	1.06477	1.04417	1.02911	1.04416	1.13362	1.09394	1.12694
307.5	1.04576	1.0503	1.05721	1.04894	1.13363	1.13193	1.24315
322.5	1.03067	1.05508	1.0445	1.02721	1.09696	1.14422	1.30908
337.5	1.00789	1.02887	1.0018	1	1.06369	1.14775	1.32585
352.5	1	1	1	1.01169	1.05025	1.14662	1.31347
