# Supplementary material for: Closed-loop two-photon functional imaging in a freely moving animal
Source: Nat Commun. 2025 Jul 1;16:5950. doi: 10.1038/s41467-025-60648-x (PMC12214772; doi:10.1038/s41467-025-60648-x)
Supplement: Supplementary file 19 — Source Data [file 41467_2025_60648_MOESM19_ESM.zip › excel raw data/figureS2.xlsx]

## Sheet: d,fwd
phase_fwd	pca_solid	pca_dashed
7.5	-0.0659209	0.0885279
22.5	-0.0637869	0.0364792
37.5	-0.0773703	-0.0257022
52.5	-0.103826	-0.0899451
67.5	-0.14418	-0.143798
82.5	-0.189652	-0.189937
97.5	-0.180195	-0.207369
112.5	-0.167081	-0.226317
127.5	-0.13469	-0.220635
142.5	-0.0747395	-0.221515
157.5	-0.0621167	-0.214849
172.5	-0.00511453	-0.206552
187.5	0.0842958	-0.186638
202.5	0.210425	-0.122803
217.5	0.304286	-0.0506981
232.5	0.391551	0.0109259
247.5	0.423386	0.0675642
262.5	0.338427	0.114076
277.5	0.230516	0.166387
292.5	0.0848274	0.259977
307.5	-0.0822078	0.365891
322.5	-0.244831	0.40869
337.5	-0.252804	0.34492
352.5	-0.219199	0.243323

## Sheet: d,backward
phase_bck	pca_solid	pca_dashed
7.5	-0.0888433	-0.0847356
22.5	-0.234992	-0.150477
37.5	-0.273764	-0.187327
52.5	-0.279806	-0.19563
67.5	-0.256989	-0.144784
82.5	-0.250519	-0.0576204
97.5	-0.205494	0.111108
112.5	-0.0729498	0.354177
127.5	0.11985	0.554384
142.5	0.0661016	0.478903
157.5	-0.0985156	0.242568
172.5	-0.173451	0.116733
187.5	-0.13985	0.0449455
202.5	-0.0871315	-0.0293357
217.5	-0.0237162	-0.0994082
232.5	0.0578938	-0.136541
247.5	0.131968	-0.145081
262.5	0.206954	-0.139137
277.5	0.259526	-0.138032
292.5	0.310056	-0.119126
307.5	0.319097	-0.0980509
322.5	0.321874	-0.0756605
337.5	0.27198	-0.0523881
352.5	0.12072	-0.0494841

## Sheet: e,forward
time_fwd	voi1	voi2	voi3	voi4	voi5	voi6	voi7
4028.02	2.17379	2.63283	3.0384	3.28313	2.55053	2.06677	1.74331
4028.11	2.07949	2.55064	2.94856	3.1917	2.46289	2.05114	1.82373
4028.2	1.9606	2.4404	2.82316	3.13963	2.40119	2.01472	1.86918
4028.3	1.84029	2.32387	2.70277	3.14949	2.37995	2.01101	1.87924
4028.39	1.7355	2.23464	2.60636	3.20339	2.41825	2.0865	1.88344
4028.49	1.66112	2.20442	2.54773	3.26735	2.52271	2.23875	1.91645
4028.58	1.63406	2.25152	2.55032	3.32876	2.68861	2.41679	1.99213
4028.67	1.66869	2.37992	2.63223	3.39502	2.89699	2.5549	2.09774
4028.77	1.75784	2.58438	2.78874	3.4774	3.10952	2.61619	2.19909
4028.86	1.86824	2.84107	2.9981	3.58339	3.27441	2.60072	2.26263
4028.95	1.95583	3.11112	3.24029	3.72156	3.36	2.53614	2.28272
4029.05	1.99983	3.34797	3.50016	3.89233	3.38015	2.45432	2.28682
4029.14	2.0164	3.52251	3.74894	4.07733	3.38756	2.37753	2.30841
4029.24	2.03956	3.64104	3.95197	4.23858	3.44017	2.31281	2.35693
4029.33	2.08642	3.73535	4.07438	4.334	3.56379	2.26776	2.41097
4029.42	2.14856	3.83004	4.10577	4.33781	3.74505	2.25515	2.42726
4029.52	2.20696	3.89707	4.06095	4.24771	3.93795	2.28824	2.37389
4029.61	2.23746	3.86074	3.95778	4.09158	4.06751	2.36549	2.25666
4029.7	2.21017	3.64192	3.78336	3.88521	4.04798	2.4561	2.11769
4029.8	2.09612	3.22788	3.51283	3.62199	3.83977	2.51225	2.00007
4029.89	1.90605	2.72005	3.16136	3.31967	3.50181	2.52066	1.91187
4029.99	1.70233	2.28121	2.83892	3.06165	3.16418	2.49776	1.83202
4030.08	1.55634	2.02313	2.6837	2.9492	2.94584	2.48425	1.75257
4030.17	1.51255	1.96895	2.73077	2.98701	2.88584	2.50559	1.70312
4030.27	1.58947	2.09647	2.88538	3.07605	2.93241	2.55283	1.72115
4030.36	1.79669	2.3739	3.04378	3.13292	3.00209	2.58847	1.81035
4030.45	2.10863	2.74941	3.16665	3.16357	3.04726	2.58478	1.9408
4030.55	2.44836	3.14602	3.26869	3.22232	3.07471	2.55682	2.0828
4030.64	2.74079	3.48899	3.38002	3.35107	3.11013	2.5381	2.21663
4030.74	2.96599	3.74501	3.51026	3.54339	3.17729	2.5395	2.32278
4030.83	3.13513	3.91236	3.65237	3.73838	3.29011	2.52617	2.37541
4030.92	3.25311	4.01283	3.80235	3.8738	3.45106	2.46133	2.3572
4031.02	3.31141	4.07302	3.94595	3.92341	3.63152	2.35956	2.28428
4031.11	3.29163	4.09714	4.0525	3.91895	3.783	2.27869	2.20945
4031.2	3.19017	4.06352	4.07141	3.91638	3.86789	2.2779	2.1851
4031.3	3.02408	3.93532	3.97822	3.95012	3.88233	2.36099	2.21869
4031.39	2.8117	3.68953	3.77268	3.97618	3.83944	2.4784	2.26935
4031.49	2.54264	3.32852	3.47501	3.91624	3.73718	2.55908	2.28617
4031.58	2.20024	2.88761	3.1133	3.73036	3.5615	2.5608	2.25143
4031.67	1.82683	2.4422	2.74412	3.4483	3.31831	2.48708	2.18615
4031.77	1.51948	2.08234	2.45864	3.16477	3.0566	2.37157	2.12457
4031.86	1.35776	1.87176	2.33303	2.99036	2.84113	2.25943	2.09318
4031.95	1.35947	1.82374	2.38313	2.97073	2.7096	2.18666	2.10059
4032.05	1.50633	1.91049	2.56009	3.06373	2.65569	2.16297	2.13687
4032.14	1.76497	2.08016	2.78885	3.18783	2.6551	2.16774	2.17897
4032.24	2.08981	2.29512	3.00586	3.29847	2.69542	2.16799	2.2041
4032.33	2.42072	2.54167	3.17613	3.38758	2.77462	2.16234	2.21622
4032.42	2.6967	2.81275	3.29624	3.47317	2.89053	2.18994	2.23343
4032.52	2.88479	3.08055	3.36185	3.56261	3.03651	2.29087	2.26995
4032.61	2.97528	3.3121	3.3728	3.64191	3.20037	2.46056	2.3224
4032.7	2.98527	3.48628	3.35217	3.69918	3.35979	2.64143	2.37895
4032.8	2.94106	3.5927	3.35056	3.73942	3.4847	2.7609	2.41963
4032.89	2.87443	3.62866	3.40612	3.77951	3.55609	2.7713	2.42719
4032.99	2.81165	3.60345	3.51286	3.82083	3.57498	2.68498	2.39382
4033.08	2.76488	3.54336	3.62222	3.84052	3.5626	2.56077	2.3381
4033.17	2.73451	3.47688	3.67764	3.82151	3.54942	2.46318	2.28916
4033.27	2.70229	3.41137	3.64155	3.77458	3.5585	2.42883	2.25522
4033.36	2.6344	3.32943	3.50537	3.72368	3.57646	2.45178	2.20989
4033.45	2.49039	3.1958	3.2788	3.66608	3.5504	2.48863	2.12341
4033.55	2.25683	2.98479	2.98975	3.57613	3.42786	2.49343	1.99722
4033.64	1.97809	2.70316	2.69028	3.44582	3.21173	2.45492	1.87211
4033.74	1.73415	2.41431	2.46748	3.3142	2.96747	2.41424	1.79714
4033.83	1.58957	2.20172	2.40047	3.24468	2.78406	2.42122	1.78803
4033.92	1.56832	2.11039	2.4798	3.25334	2.71258	2.47592	1.80694
4034.02	1.66001	2.12468	2.60436	3.30262	2.73442	2.52254	1.81188
4034.11	1.81388	2.19715	2.67775	3.34142	2.78453	2.51427	1.79559
4034.2	1.96616	2.28795	2.69195	3.34648	2.80736	2.44154	1.79082
4034.3	2.08944	2.37382	2.70742	3.33323	2.79315	2.33625	1.8337
4034.39	2.19568	2.45343	2.77787	3.33809	2.76435	2.24907	1.93901
4034.49	2.29568	2.534	2.90874	3.37424	2.75897	2.22733	2.09456
4034.58	2.37205	2.61784	3.07132	3.42804	2.80976	2.28183	2.26585
4034.67	2.40711	2.69816	3.23021	3.48272	2.92814	2.38166	2.41157
4034.77	2.42452	2.75989	3.35738	3.54246	3.09459	2.47607	2.5079
4034.86	2.46929	2.80712	3.44119	3.61405	3.2739	2.53387	2.56459
4034.95	2.5515	2.85792	3.48441	3.69863	3.43064	2.55678	2.59811
4035.05	2.62623	2.9218	3.4939	3.78692	3.54659	2.56553	2.60963
4035.14	2.62846	2.98542	3.47574	3.86823	3.62318	2.56769	2.58657
4035.24	2.53627	3.02536	3.43315	3.93174	3.67034	2.55825	2.52361
4035.33	2.40148	3.03061	3.37666	3.95076	3.69586	2.53644	2.43917
4035.42	2.29509	3.00629	3.31776	3.9046	3.69518	2.5125	2.35701
4035.52	2.24531	2.95989	3.25796	3.78053	3.64712	2.50772	2.28411
4035.61	2.22356	2.875	3.17949	3.56266	3.52583	2.53371	2.215
4035.7	2.15809	2.72522	3.05535	3.24574	3.32004	2.57118	2.14702
4035.8	2.0004	2.50928	2.87279	2.86468	3.06411	2.58431	2.08933
4035.89	1.7918	2.2803	2.6614	2.51528	2.83746	2.55646	2.04993
4035.99	1.62313	2.1194	2.50515	2.30301	2.7205	2.51783	2.0256
4036.08	1.55501	2.07682	2.48721	2.29642	2.73268	2.51644	2.00215
4036.17	1.60653	2.14472	2.61183	2.47732	2.81407	2.56336	1.98262
4036.27	1.7787	2.26898	2.8096	2.74072	2.86898	2.61606	1.98604
4036.36	2.05315	2.39481	3.0128	2.96502	2.84894	2.62599	2.02833
4036.45	2.35883	2.50048	3.18465	3.1097	2.79418	2.58532	2.10849
4036.55	2.58784	2.59909	3.30082	3.22368	2.78681	2.52526	2.21313
4036.64	2.6823	2.716	3.35951	3.35879	2.87031	2.47911	2.326
4036.74	2.65567	2.85865	3.39039	3.51885	3.013	2.45273	2.42943
4036.83	2.55448	3.00953	3.43266	3.66727	3.1527	2.43525	2.50154
4036.92	2.43514	3.1355	3.49699	3.75708	3.24998	2.41948	2.52942
4037.02	2.3435	3.20603	3.54721	3.75405	3.29886	2.40612	2.52749
4037.11	2.29258	3.19875	3.53093	3.64835	3.31059	2.39459	2.51723
4037.2	2.26068	3.11077	3.4196	3.47306	3.29569	2.37693	2.50214
4037.3	2.20466	2.95088	3.21929	3.27648	3.25757	2.348	2.46448
4037.39	2.09082	2.72885	2.96226	3.08653	3.18737	2.30895	2.38677
4037.49	1.92065	2.46378	2.70073	2.9045	3.07761	2.2657	2.26888
4037.58	1.74981	2.19853	2.48614	2.74862	2.94459	2.23099	2.12772
4037.67	1.65626	2.0006	2.35744	2.67355	2.83265	2.22549	1.9972
4037.77	1.67887	1.93599	2.33705	2.73498	2.78609	2.26879	1.92266
4037.86	1.79231	2.02495	2.41372	2.93084	2.80446	2.35217	1.93716
4037.95	1.94127	2.23276	2.54587	3.16406	2.85023	2.44447	2.0289
4038.05	2.08803	2.48645	2.67792	3.31409	2.88646	2.51534	2.14897
4038.14	2.2249	2.69919	2.78109	3.35187	2.90982	2.54528	2.25357
4038.24	2.34856	2.80414	2.85809	3.34179	2.94138	2.52793	2.32854
4038.33	2.43698	2.79723	2.91932	3.33158	2.994	2.46693	2.38384
4038.42	2.46474	2.73029	2.9681	3.32836	3.05615	2.38027	2.42925
4038.52	2.43696	2.65989	3.00134	3.32835	3.10589	2.30112	2.47372
4038.61	2.38317	2.60702	3.01653	3.34082	3.13815	2.25961	2.5201
4038.7	2.3281	2.55675	3.01487	3.36903	3.16968	2.26339	2.56667
4038.8	2.27114	2.50247	3.00366	3.38215	3.22554	2.28711	2.60664
4038.89	2.20393	2.46437	2.98917	3.34833	3.31778	2.29533	2.63411
4038.99	2.12942	2.46299	2.96825	3.28056	3.4321	2.27291	2.64147
4039.08	2.05941	2.49166	2.92898	3.22469	3.53768	2.22982	2.61357
4039.17	1.99469	2.51315	2.85489	3.20731	3.60437	2.18271	2.53312
4039.27	1.92185	2.48342	2.7412	3.19586	3.60301	2.13864	2.39028
4039.36	1.82706	2.38417	2.5951	3.13935	3.49542	2.09613	2.20229
4039.45	1.7251	2.23903	2.44359	3.02645	3.25973	2.05353	2.01106
4039.55	1.66291	2.10336	2.32352	2.89876	2.94591	2.01669	1.85862
4039.64	1.68484	2.0409	2.26611	2.806	2.67686	2.00043	1.76178
4039.74	1.79141	2.08239	2.27471	2.77769	2.55642	2.01619	1.71396
4039.83	1.94634	2.20916	2.32604	2.80921	2.5981	2.05947	1.71489
4039.92	2.10966	2.37632	2.39387	2.87695	2.73869	2.10143	1.79514
4040.02	2.25878	2.5386	2.47443	2.96368	2.88771	2.10928	1.9775
4040.11	2.38594	2.67136	2.57976	3.07376	2.97403	2.08101	2.23064
4040.2	2.48724	2.76616	2.70817	3.2217	2.97882	2.05525	2.46633
4040.3	2.55646	2.82128	2.82984	3.3976	2.93866	2.0763	2.60908
4040.39	2.58499	2.83254	2.9	3.55095	2.90668	2.15095	2.65004
4040.49	2.56244	2.80829	2.89652	3.63221	2.92156	2.25146	2.63093
4040.58	2.47799	2.77833	2.84311	3.64355	2.98845	2.34426	2.58692
4040.67	2.33492	2.7791	2.79602	3.61713	3.08266	2.41776	2.54013
4040.77	2.17057	2.8242	2.79838	3.57848	3.17823	2.48149	2.50067
4040.86	2.03129	2.89575	2.85301	3.53089	3.26023	2.5497	2.46635
4040.95	1.94029	2.96011	2.93531	3.48435	3.31184	2.62215	2.42257
4041.05	1.89277	2.98513	3.00813	3.45818	3.31076	2.67907	2.35168
4041.14	1.86933	2.9464	3.02401	3.44384	3.24241	2.68769	2.24496
4041.24	1.84107	2.81436	2.93933	3.38092	3.11385	2.6279	2.11504
4041.33	1.77889	2.58052	2.74982	3.20149	2.95258	2.51122	1.988
4041.42	1.67826	2.28891	2.50342	2.91161	2.79471	2.38999	1.88886
4041.52	1.57136	2.0252	2.27571	2.6189	2.6688	2.3268	1.82814
4041.61	1.50527	1.85745	2.13885	2.46006	2.59695	2.34739	1.80013
4041.7	1.51666	1.79974	2.12802	2.48981	2.59525	2.41846	1.79315
4041.8	1.61351	1.83216	2.21923	2.64148	2.66227	2.47781	1.8189
4041.89	1.76198	1.92728	2.35336	2.80603	2.76698	2.47851	1.90093
4041.99	1.90988	2.06524	2.48461	2.91279	2.86497	2.41228	2.04528
4042.08	2.03295	2.22227	2.59832	2.96448	2.92958	2.30489	2.20476
4042.17	2.13942	2.37527	2.69837	3.00057	2.96488	2.2057	2.32238
4042.27	2.23402	2.50055	2.77807	3.05071	2.98661	2.16853	2.38194
4042.36	2.29117	2.58836	2.82785	3.11953	3.00599	2.21668	2.40343
4042.45	2.28545	2.65031	2.85406	3.20413	3.02607	2.32662	2.40767
4042.55	2.23154	2.69341	2.87547	3.30732	3.05573	2.44386	2.39818
4042.64	2.17693	2.71182	2.90361	3.42503	3.10477	2.52495	2.36651
4042.74	2.14994	2.70563	2.93357	3.53365	3.17325	2.56085	2.30961
4042.83	2.14044	2.69502	2.95094	3.60672	3.24755	2.57167	2.24479
4042.92	2.12351	2.69844	2.94161	3.63223	3.30272	2.58063	2.19939
4043.02	2.09168	2.69509	2.89705	3.61527	3.31163	2.59633	2.17935
4043.11	2.05556	2.65353	2.81663	3.56581	3.25119	2.60343	2.16444
4043.2	2.02693	2.56707	2.7092	3.4883	3.10917	2.57509	2.12346
4043.3	2.00962	2.46583	2.59894	3.37811	2.88327	2.49746	2.05111
4043.39	2.00466	2.37802	2.51979	3.24182	2.58967	2.38321	1.97349
4043.49	2.01371	2.30668	2.50187	3.1	2.27101	2.26286	1.92475
4043.58	2.03094	2.23676	2.54503	2.97845	1.99926	2.18887	1.91747
4043.67	2.05019	2.17455	2.61824	2.89198	1.86296	2.20449	1.94367
4043.77	2.08187	2.14768	2.69518	2.84536	1.91569	2.30844	1.98706
4043.86	2.14289	2.18357	2.77405	2.85026	2.12436	2.43212	2.04322
4043.95	2.23365	2.2913	2.86331	2.91527	2.37565	2.48955	2.11574
4044.05	2.32584	2.45557	2.95973	3.02788	2.55833	2.43826	2.20409
4044.14	2.38543	2.63359	3.04743	3.14945	2.64293	2.3115	2.29521
4044.24	2.38938	2.78076	3.10488	3.24066	2.67807	2.1789	2.37206
4044.33	2.34276	2.85724	3.10245	3.28425	2.72351	2.09517	2.42212
4044.42	2.26797	2.85664	3.02609	3.28379	2.79315	2.06889	2.44996
4044.52	2.1932	2.80628	2.90504	3.25429	2.8589	2.08817	2.47028
4044.61	2.13203	2.74648	2.80403	3.21601	2.89889	2.15089	2.49305
4044.7	2.08281	2.70543	2.76321	3.19404	2.9154	2.2519	2.51459
4044.8	2.03715	2.68377	2.76933	3.20842	2.91645	2.35852	2.51666
4044.89	1.99702	2.65491	2.78238	3.25285	2.89474	2.42102	2.48338
4044.99	1.97277	2.59867	2.77044	3.29416	2.83524	2.41145	2.41699
4045.08	1.96769	2.51472	2.71716	3.28508	2.72852	2.34313	2.33222
4045.17	1.97165	2.41433	2.61829	3.19391	2.57856	2.24666	2.2406
4045.27	1.97124	2.3053	2.49071	3.03015	2.40969	2.15406	2.14697
4045.36	1.95474	2.1977	2.39273	2.85032	2.2646	2.09741	2.06312
4045.45	1.92264	2.11703	2.38757	2.73081	2.19492	2.10695	2.00835
4045.55	1.885	2.10089	2.48311	2.72226	2.22796	2.18243	1.99922
4045.64	1.8556	2.16338	2.61846	2.81826	2.33277	2.28409	2.03482
4045.74	1.84219	2.26893	2.72612	2.94686	2.43486	2.35119	2.10076
4045.83	1.84608	2.36301	2.77907	3.02552	2.47193	2.33688	2.17455
4045.92	1.86839	2.41964	2.8059	3.03039	2.45422	2.24296	2.22956
4046.02	1.92225	2.45499	2.8502	3.00241	2.43946	2.11862	2.24832
4046.11	2.01294	2.49853	2.93509	2.99699	2.47094	2.02697	2.23843
4046.2	2.11898	2.55923	3.04287	3.04673	2.56031	2.00127	2.23044
4046.3	2.1959	2.62845	3.1383	3.15244	2.7005	2.03682	2.25214
4046.39	2.21623	2.69152	3.18817	3.28095	2.87968	2.10734	2.30025
4046.49	2.19424	2.7321	3.17065	3.37965	3.07358	2.18528	2.33679
4046.58	2.17203	2.74465	3.07558	3.42443	3.24145	2.26121	2.32722
4046.67	2.17695	2.74733	2.93495	3.43972	3.35057	2.33239	2.28898
4046.77	2.20754	2.77645	2.81712	3.46964	3.39813	2.3916	2.27739
4046.86	2.24812	2.84627	2.77365	3.53429	3.40976	2.43015	2.33398
4046.95	2.28619	2.92643	2.79007	3.63638	3.41557	2.45271	2.44039
4047.05	2.31789	2.94892	2.82017	3.76307	3.4325	2.47877	2.52289
4047.14	2.34294	2.87293	2.82761	3.88841	3.45216	2.51446	2.51545
4047.24	2.35735	2.71828	2.80323	3.97524	3.4348	2.5413	2.41777
4047.33	2.35018	2.53699	2.74112	3.96898	3.33434	2.52378	2.28211
4047.42	2.30546	2.37724	2.63051	3.82067	3.14178	2.45004	2.16531
4047.52	2.22067	2.26204	2.47298	3.53723	2.89665	2.33738	2.08784
4047.61	2.12387	2.19308	2.31087	3.21532	2.65973	2.22069	2.03987
4047.7	2.06512	2.16841	2.2086	2.98556	2.48634	2.13885	2.00495
4047.8	2.08113	2.19063	2.20482	2.90552	2.40616	2.11326	1.98317
4047.89	2.1764	2.25381	2.29177	2.9413	2.40746	2.13358	1.9864
4047.99	2.32337	2.34129	2.43007	3.0266	2.45349	2.16355	2.01681
4048.08	2.47752	2.43306	2.57157	3.12222	2.50301	2.17691	2.05251
4048.17	2.60035	2.51336	2.67962	3.2206	2.52609	2.18381	2.07328
4048.27	2.67775	2.57915	2.74273	3.32686	2.51629	2.20537	2.09155
4048.36	2.70864	2.63026	2.77316	3.42699	2.48993	2.24501	2.13677
4048.45	2.68707	2.67157	2.78943	3.48642	2.48678	2.29119	2.21734
4048.55	2.60915	2.71502	2.79942	3.48419	2.54581	2.34106	2.31155
4048.64	2.49488	2.76146	2.79868	3.42822	2.67654	2.39906	2.38554
4048.74	2.39379	2.79803	2.78801	3.36688	2.85224	2.46439	2.43255
4048.83	2.34849	2.80952	2.77917	3.35837	3.02421	2.51702	2.47002
4048.92	2.35992	2.80345	2.78029	3.41269	3.14685	2.52991	2.51066
4049.02	2.39528	2.80214	2.78531	3.48647	3.20242	2.49622	2.54042
4049.11	2.41904	2.82107	2.78403	3.53639	3.20946	2.43222	2.53913
4049.2	2.40775	2.84169	2.78007	3.55538	3.20338	2.36114	2.50848
4049.3	2.35283	2.83025	2.78652	3.55963	3.21085	2.30371	2.47075
4049.39	2.26501	2.77106	2.81242	3.56931	3.23591	2.27506	2.44547
4049.49	2.166	2.6832	2.84826	3.58378	3.2649	2.2883	2.42774
4049.58	2.08268	2.60463	2.87685	3.58684	3.2776	2.34351	2.40147
4049.67	2.03364	2.55243	2.88855	3.56138	3.25214	2.42413	2.36434
4049.77	2.01517	2.52095	2.87718	3.48846	3.17856	2.50946	2.3363
4049.86	2.00192	2.49387	2.83474	3.35851	3.06069	2.58312	2.34142
4049.95	1.96243	2.45131	2.73819	3.1707	2.90724	2.6242	2.36939
4050.05	1.88535	2.37775	2.57735	2.93853	2.72546	2.60863	2.37766
4050.14	1.78709	2.27423	2.37863	2.70103	2.53608	2.53148	2.32387
4050.24	1.70999	2.17396	2.21084	2.52811	2.381	2.42144	2.20267
4050.33	1.69061	2.12454	2.14049	2.48569	2.31431	2.32784	2.04864
4050.42	1.7328	2.15678	2.1872	2.58019	2.36605	2.28609	1.90703
4050.52	1.81141	2.26502	2.31953	2.739	2.51716	2.28949	1.81749
4050.61	1.89736	2.40606	2.48047	2.85743	2.70717	2.30553	1.80476
4050.7	1.98188	2.5254	2.62064	2.90526	2.87774	2.30244	1.8767
4050.8	2.06713	2.59429	2.71753	2.9383	2.99877	2.27727	2.0054
4050.89	2.15666	2.61893	2.77403	3.02296	3.06412	2.25454	2.13911
4050.99	2.25001	2.61856	2.80595	3.16943	3.0802	2.25961	2.24042
4051.08	2.34563	2.61529	2.82803	3.33306	3.06705	2.28764	2.30471
4051.17	2.43859	2.63352	2.85359	3.46177	3.05625	2.3115	2.34758
4051.27	2.50691	2.69562	2.88348	3.53781	3.07683	2.31396	2.38996
4051.36	2.52715	2.79792	2.9133	3.57585	3.13281	2.31008	2.44294
4051.45	2.49244	2.90406	2.92599	3.59692	3.20552	2.32829	2.50403
4051.55	2.41868	2.97002	2.91526	3.61486	3.26969	2.37159	2.5502
4051.64	2.33393	2.97471	2.89529	3.64517	3.31213	2.41768	2.56701
4051.74	2.25998	2.92664	2.89045	3.6993	3.32984	2.44238	2.56003
4051.83	2.19868	2.84988	2.89989	3.76359	3.32446	2.44483	2.54805
4051.92	2.12808	2.76117	2.88636	3.7929	3.2841	2.43755	2.52973
4052.02	2.0215	2.6542	2.80103	3.72869	3.18735	2.42434	2.48721
4052.11	1.87264	2.51271	2.6305	3.54121	3.02113	2.39878	2.40449
4052.2	1.71279	2.34414	2.42516	3.25712	2.81074	2.36372	2.29194
4052.3	1.59589	2.19908	2.2649	2.95801	2.61623	2.3479	2.17349
4052.39	1.55406	2.12911	2.20923	2.75569	2.4916	2.3797	2.06783
4052.49	1.58759	2.13673	2.27266	2.72553	2.44577	2.45305	1.98827
4052.58	1.67575	2.17694	2.42813	2.8528	2.4526	2.52216	1.95586
4052.67	1.79175	2.20097	2.62267	3.04042	2.48263	2.53372	1.98041
4052.77	1.9142	2.19149	2.79461	3.18227	2.53373	2.46222	2.05423
4052.86	2.03758	2.17176	2.90295	3.21269	2.62439	2.33359	2.15289
4052.95	2.1551	2.18224	2.94472	3.13284	2.76835	2.21577	2.26914
4053.05	2.24188	2.2498	2.94573	3.0039	2.9549	2.16647	2.40586
4053.14	2.27007	2.36497	2.92355	2.90577	3.15269	2.20081	2.55096
4053.24	2.24678	2.49394	2.88471	2.89041	3.32767	2.28174	2.67325
4053.33	2.21322	2.60096	2.8422	2.9649	3.46057	2.35231	2.74523
4053.42	2.20951	2.66876	2.814	3.11783	3.54956	2.38236	2.7575
4053.52	2.24073	2.69334	2.81328	3.32501	3.60577	2.38596	2.72791
4053.61	2.28999	2.68408	2.84011	3.5407	3.6456	2.40362	2.6889
4053.7	2.34133	2.65081	2.8861	3.71478	3.6902	2.46088	2.66726
4053.8	2.38918	2.60562	2.93634	3.81317	3.75031	2.54959	2.65508
4053.89	2.43035	2.5612	2.96867	3.83668	3.81544	2.62482	2.62294
4053.99	2.45505	2.53269	2.95555	3.81318	3.84845	2.64722	2.5517
4054.08	2.44546	2.52502	2.87994	3.78235	3.81582	2.61198	2.45406
4054.17	2.38581	2.52803	2.74908	3.75734	3.71393	2.54754	2.35318
4054.27	2.26734	2.51015	2.58308	3.70378	3.55064	2.48372	2.26218
4054.36	2.09114	2.43395	2.4018	3.57332	3.33163	2.41255	2.17652
4054.45	1.88055	2.28384	2.22091	3.37374	3.06681	2.31942	2.10022
4054.55	1.69961	2.09612	2.06575	3.17518	2.79538	2.22269	2.04542
4054.64	1.61399	1.93972	1.97906	3.05568	2.57403	2.16502	2.00319
4054.74	1.64221	1.87567	1.9893	3.03451	2.433	2.16376	1.95545
4054.83	1.75758	1.92284	2.08184	3.05287	2.36795	2.19131	1.90537
4054.92	1.91536	2.07177	2.20696	3.0253	2.36135	2.20896	1.88032
4055.02	2.06387	2.28523	2.31688	2.93107	2.39176	2.194	1.90552
4055.11	2.15962	2.49234	2.38764	2.80959	2.43133	2.15382	1.97102
4055.2	2.18842	2.61451	2.41459	2.72606	2.46967	2.11212	2.05507
4055.3	2.16868	2.63022	2.40418	2.7262	2.52427	2.09012	2.15432
4055.39	2.13366	2.58226	2.36448	2.8177	2.62569	2.09531	2.2768
4055.49	2.11119	2.52875	2.3103	2.97178	2.77655	2.12252	2.41517
4055.58	2.11433	2.4902	2.26156	3.14837	2.93638	2.16935	2.54375
4055.67	2.1384	2.46523	2.24632	3.32321	3.05695	2.24015	2.62979
4055.77	2.17049	2.46259	2.29406	3.49147	3.12289	2.34521	2.65898
4055.86	2.20528	2.50627	2.40857	3.64032	3.15239	2.48311	2.64422
4055.95	2.24302	2.59539	2.56119	3.75216	3.18109	2.62281	2.61204
4056.05	2.27353	2.69601	2.71473	3.81049	3.22929	2.71282	2.57391
4056.14	2.27754	2.75575	2.84766	3.81091	3.29268	2.71563	2.51768
4056.24	2.24512	2.75877	2.9579	3.76386	3.34423	2.64132	2.42225
4056.33	2.19095	2.72766	3.04356	3.69798	3.35136	2.53683	2.29676
4056.42	2.1453	2.69843	3.09207	3.6357	3.29335	2.44751	2.18328
4056.52	2.1277	2.68523	3.08654	3.57895	3.18061	2.38247	2.12475
4056.61	2.12502	2.67046	3.01001	3.4953	3.0371	2.31826	2.12202
4056.7	2.10475	2.61279	2.85324	3.34773	2.87382	2.23302	2.13669
4056.8	2.04047	2.48736	2.63177	3.13217	2.69106	2.14382	2.12667
4056.89	1.93823	2.32062	2.39493	2.8969	2.50958	2.09372	2.08213
4056.99	1.83306	2.17987	2.21006	2.70696	2.3733	2.10801	2.03463
4057.08	1.76335	2.12086	2.12295	2.62052	2.32907	2.16967	2.02839
4057.17	1.74551	2.14999	2.12026	2.65735	2.39008	2.23779	2.08053
4057.27	1.77292	2.22507	2.15585	2.79198	2.52396	2.28393	2.17284
4057.36	1.82414	2.29892	2.20535	2.95566	2.66268	2.29662	2.2708
4057.45	1.87995	2.34956	2.2699	3.08043	2.74487	2.27828	2.3475
4057.55	1.93983	2.38117	2.35092	3.15455	2.75108	2.25182	2.39185
4057.64	2.01438	2.39513	2.4353	3.21074	2.71887	2.25301	2.411
4057.74	2.1016	2.39334	2.51037	3.26786	2.71352	2.3013	2.41555
4057.83	2.18213	2.38979	2.57297	3.3177	2.78715	2.37467	2.41231
4057.92	2.23698	2.39692	2.62426	3.34442	2.95695	2.44078	2.40487
4058.02	2.26113	2.40322	2.664	3.35405	3.21049	2.49329	2.39868
4058.11	2.26306	2.38104	2.7057	3.35874	3.50459	2.54541	2.40009
4058.2	2.26119	2.33238	2.77074	3.36608	3.77459	2.58983	2.40873
4058.3	2.27647	2.29678	2.86865	3.37502	3.95714	2.59654	2.42008
4058.39	2.31535	2.31285	2.97624	3.39902	4.02619	2.55566	2.43272
4058.49	2.35429	2.38191	3.05732	3.45897	3.99218	2.49173	2.44883
4058.58	2.35788	2.4648	3.08273	3.56545	3.87852	2.44432	2.46942
4058.67	2.30876	2.51803	3.04486	3.69405	3.72273	2.42716	2.48763
4058.77	2.21779	2.52224	2.96469	3.80549	3.55907	2.42235	2.49435
4058.86	2.10748	2.48015	2.88004	3.86353	3.40528	2.40302	2.48276
4058.95	1.99175	2.40533	2.80903	3.85041	3.26082	2.35916	2.45459
4059.05	1.88109	2.3206	2.74024	3.74735	3.11973	2.30169	2.41492
4059.14	1.78626	2.251	2.65192	3.54324	2.9694	2.25131	2.36986
4059.24	1.7217	2.20778	2.54124	3.25808	2.79256	2.21749	2.31946
4059.33	1.70167	2.18761	2.43021	2.95451	2.5845	2.19042	2.25458
4059.42	1.74052	2.1789	2.34933	2.70861	2.37602	2.15443	2.16333
4059.52	1.83313	2.17702	2.31471	2.5738	2.21896	2.10243	2.04531
4059.61	1.95264	2.17366	2.32757	2.55187	2.14403	2.04277	1.92694
4059.7	2.05565	2.15638	2.36658	2.58727	2.15056	1.98862	1.85071
4059.8	2.10251	2.12873	2.40654	2.61286	2.22602	1.95114	1.83953
4059.89	2.09211	2.11869	2.43649	2.60587	2.35145	1.93652	1.88252
4059.99	2.06006	2.15817	2.46864	2.58444	2.49115	1.95464	1.94418
4060.08	2.04666	2.24586	2.52637	2.57692	2.61022	2.00864	2.0071
4060.17	2.0698	2.34628	2.62402	2.59261	2.70349	2.08101	2.07757
4060.27	2.11504	2.42191	2.7405	2.62456	2.79443	2.14572	2.17036
4060.36	2.15651	2.45407	2.82152	2.67069	2.90727	2.18431	2.2789
4060.45	2.18122	2.44143	2.82734	2.74588	3.0315	2.20253	2.38223
4060.55	2.19608	2.39816	2.77223	2.86688	3.1395	2.21787	2.46292
4060.64	2.20334	2.35624	2.71517	3.04164	3.21852	2.24745	2.51575
4060.74	2.19821	2.34419	2.71393	3.25856	3.28553	2.29195	2.53841
4060.83	2.18756	2.37389	2.78139	3.49268	3.35648	2.33304	2.52505
4060.92	2.1987	2.43206	2.88547	3.6959	3.42095	2.35047	2.47519
4061.02	2.24429	2.49218	2.97791	3.81534	3.45074	2.34801	2.40901
4061.11	2.29506	2.53112	3.02764	3.82658	3.42297	2.34556	2.35636
4061.2	2.31127	2.54435	3.01959	3.74304	3.34574	2.35313	2.34202
4061.3	2.27617	2.53416	2.95455	3.61616	3.24755	2.36214	2.36645
4061.39	2.19738	2.49657	2.84459	3.49959	3.14998	2.35612	2.39979
4061.49	2.09569	2.42335	2.71192	3.40927	3.04951	2.31831	2.40452
4061.58	1.9859	2.31581	2.57182	3.31495	2.92923	2.25043	2.36227
4061.67	1.87639	2.18219	2.42782	3.17952	2.77942	2.17064	2.28358
4061.77	1.76821	2.03746	2.2792	2.99959	2.61355	2.1103	2.19275
4061.86	1.67279	1.90415	2.14598	2.81401	2.46	2.09268	2.11487
4061.95	1.61197	1.81395	2.06886	2.68349	2.34018	2.11832	2.06397
4062.05	1.60553	1.79122	2.08253	2.63955	2.25742	2.15899	2.04862
4062.14	1.66067	1.83818	2.18738	2.66967	2.20496	2.18058	2.07152
4062.24	1.76768	1.9233	2.35525	2.72008	2.1687	2.16768	2.11894
4062.33	1.9015	2.00411	2.54508	2.74204	2.14436	2.14088	2.16542
4062.42	2.02445	2.05752	2.72179	2.7374	2.14963	2.1412	2.18608
4062.52	2.11483	2.09069	2.86078	2.74894	2.21558	2.20755	2.178
4062.61	2.18002	2.13092	2.95191	2.81928	2.35955	2.34349	2.15608
4062.7	2.22963	2.19864	2.99194	2.94938	2.56584	2.50995	2.13608
4062.8	2.25777	2.28343	2.98503	3.10832	2.79049	2.64037	2.13232
4062.89	2.2517	2.36267	2.9405	3.26376	2.9962	2.68615	2.14374
4062.99	2.21593	2.42097	2.87921	3.40577	3.16758	2.64233	2.15991
4063.08	2.1722	2.45524	2.82163	3.53681	3.30569	2.54326	2.17057
4063.17	2.14643	2.47022	2.77421	3.64589	3.4154	2.42718	2.18281
4063.27	2.14896	2.47696	2.73179	3.69961	3.49738	2.3098	2.21335
4063.36	2.16416	2.48599	2.68711	3.67964	3.54464	2.19903	2.27052
4063.45	2.1625	2.51015	2.64658	3.60888	3.55222	2.12105	2.34069
4063.55	2.11802	2.54892	2.62251	3.53416	3.51498	2.10954	2.39964
4063.64	2.02853	2.59105	2.61758	3.48859	3.43618	2.16358	2.43215
4063.74	1.92408	2.62543	2.61631	3.4672	3.34277	2.23128	2.43673
4063.83	1.85221	2.64627	2.59552	3.43482	3.26626	2.26606	2.41986
4063.92	1.84627	2.64905	2.55762	3.36079	3.21359	2.26835	2.37575
4064.02	1.90086	2.62081	2.53109	3.23043	3.15797	2.27144	2.28958
4064.11	1.97527	2.54655	2.53945	3.0523	3.05635	2.29021	2.16469
4064.2	2.01599	2.42608	2.56983	2.84469	2.88546	2.30217	2.03728
4064.3	1.98844	2.27106	2.57394	2.63185	2.65848	2.27343	1.95168
4064.39	1.89302	2.10804	2.49978	2.44696	2.42244	2.19766	1.91938
4064.49	1.76539	1.97933	2.33872	2.32404	2.23105	2.10709	1.91404
4064.58	1.65619	1.92796	2.15645	2.27771	2.1174	2.03948	1.9038
4064.67	1.60718	1.9583	2.04417	2.30143	2.09424	2.01215	1.88083
4064.77	1.63679	2.03378	2.04646	2.38	2.16742	2.02293	1.86286
4064.86	1.73778	2.112	2.13748	2.49642	2.32526	2.06831	1.87587
4064.95	1.88057	2.17932	2.26002	2.63321	2.5195	2.14461	1.93294
4065.05	2.02673	2.24938	2.36263	2.76712	2.68017	2.2323	2.02545
4065.14	2.14777	2.33444	2.42796	2.87339	2.75489	2.29662	2.13946
4065.24	2.22949	2.4185	2.47523	2.94919	2.75054	2.30617	2.26364
4065.33	2.26555	2.46523	2.52496	3.01002	2.7237	2.2581	2.38519
4065.42	2.2575	2.45766	2.57901	3.06976	2.73316	2.17873	2.48336
4065.52	2.2258	2.41992	2.63108	3.12459	2.79923	2.11336	2.5356
4065.61	2.20141	2.39349	2.68374	3.1607	2.89725	2.10727	2.52799
4065.7	2.20811	2.39973	2.74203	3.18007	2.99396	2.17618	2.47529
4065.8	2.24456	2.43135	2.79853	3.20876	3.07834	2.28614	2.41503
4065.89	2.29162	2.47143	2.8363	3.271	3.156	2.38062	2.38829
4065.99	2.33111	2.51349	2.84685	3.36542	3.23108	2.42475	2.41394
4066.08	2.35705	2.5563	2.83733	3.47561	3.29428	2.4199	2.47941
4066.17	2.37229	2.59604	2.81995	3.58709	3.32944	2.38681	2.55024
4066.27	2.38245	2.63023	2.81228	3.68491	3.33831	2.34189	2.5951
4066.36	2.38502	2.66312	2.82878	3.7543	3.33888	2.30093	2.6002
4066.45	2.37385	2.70055	2.87093	3.78397	3.33791	2.28034	2.56916
4066.55	2.34494	2.74284	2.91958	3.77461	3.32191	2.28744	2.51561
4066.64	2.29891	2.78492	2.95257	3.73859	3.27416	2.30753	2.45156
4066.74	2.24321	2.81605	2.96494	3.69269	3.19778	2.31952	2.37887
4066.83	2.19324	2.81308	2.96708	3.65457	3.11341	2.32223	2.29697
4066.92	2.15704	2.75429	2.95952	3.63851	3.03303	2.32577	2.20913
4067.02	2.12254	2.63243	2.91889	3.64132	2.94996	2.32713	2.12826
4067.11	2.05406	2.46673	2.82452	3.62869	2.85941	2.30318	2.06143
4067.2	1.92255	2.27979	2.68176	3.54423	2.76189	2.24495	2.01024
4067.3	1.7391	2.08152	2.51723	3.34455	2.65622	2.17621	1.971
4067.39	1.56127	1.89397	2.36173	3.05042	2.53993	2.12083	1.93914
4067.49	1.44441	1.75844	2.2457	2.7711	2.40851	2.07861	1.90715
4067.58	1.40797	1.71905	2.19057	2.61922	2.27001	2.04151	1.8737
4067.67	1.4397	1.79132	2.1883	2.62764	2.15436	2.02841	1.85526
4067.77	1.51015	1.95282	2.21079	2.75038	2.09641	2.06456	1.87694
4067.86	1.58427	2.14902	2.23328	2.91389	2.10966	2.14369	1.94356
4067.95	1.63393	2.30932	2.26154	3.05317	2.18281	2.21737	2.02635

## Sheet: f,backward
time_bck	voi1	voi2	voi3	voi4	voi5	voi6	voi7
4190.02	2.3635	2.64215	2.66824	3.03898	3.02835	2.61588	3.05779
4190.11	2.25722	2.74841	2.5691	2.95974	2.94275	2.59774	3.05028
4190.2	2.1465	2.80642	2.47776	2.9237	2.97895	2.64147	3.0296
4190.3	2.0424	2.78042	2.43459	2.99188	3.09988	2.7255	2.99543
4190.39	1.95395	2.70186	2.47726	3.17525	3.24222	2.82291	2.94313
4190.49	1.89614	2.6435	2.60766	3.42434	3.35092	2.91112	2.87032
4190.58	1.8922	2.6731	2.79064	3.65658	3.41955	2.98848	2.80595
4190.67	1.96286	2.80499	2.97113	3.81675	3.48675	3.06962	2.81082
4190.77	2.10873	2.9995	3.1139	3.91975	3.5873	3.1603	2.93031
4190.86	2.29875	3.18813	3.21149	4.02315	3.71197	3.24015	3.14513
4190.95	2.48702	3.32413	3.28266	4.15141	3.81492	3.28033	3.36209
4191.05	2.63971	3.40142	3.35333	4.27094	3.84506	3.27885	3.48234
4191.14	2.75305	3.44574	3.43709	4.34386	3.78565	3.25524	3.47477
4191.24	2.84799	3.48964	3.53212	4.35631	3.65461	3.21753	3.38919
4191.33	2.9493	3.55431	3.62473	4.31352	3.49917	3.16726	3.29014
4191.42	3.06396	3.63797	3.70369	4.21853	3.37619	3.11747	3.20568
4191.52	3.17709	3.73498	3.75933	4.09523	3.31877	3.08783	3.13239
4191.61	3.27322	3.84551	3.78965	3.99248	3.31872	3.07377	3.06925
4191.7	3.3467	3.97703	3.79723	3.95699	3.35688	3.04743	3.02672
4191.8	3.40466	4.1304	3.79101	3.98503	3.41638	2.99079	3.00646
4191.89	3.46012	4.28871	3.77819	4.02822	3.479	2.92527	2.99507
4191.99	3.5247	4.41181	3.76505	4.03081	3.5208	2.8998	2.97637
4192.08	3.59395	4.48356	3.76117	3.97906	3.53851	2.94277	2.95309
4192.17	3.64827	4.52429	3.78894	3.90965	3.55377	3.03635	2.93689
4192.27	3.65718	4.57446	3.86452	3.88532	3.58483	3.13301	2.93071
4192.36	3.60151	4.65403	3.98316	3.93017	3.61865	3.20136	2.92791
4192.45	3.48575	4.73395	4.10577	4.02626	3.6219	3.24993	2.91628
4192.55	3.34319	4.77074	4.18855	4.12399	3.56629	3.30019	2.88816
4192.64	3.222	4.74954	4.20356	4.19433	3.45261	3.3591	2.8483
4192.74	3.16724	4.67962	4.15821	4.22789	3.30589	3.41058	2.82257
4192.83	3.19343	4.58365	4.08245	4.23256	3.17179	3.43874	2.84254
4192.92	3.26798	4.49372	4.0167	4.20444	3.09778	3.44078	2.91708
4193.02	3.32675	4.43475	3.97641	4.14052	3.10907	3.42199	3.01932
4193.11	3.32489	4.40596	3.96204	4.04149	3.19105	3.37919	3.10768
4193.2	3.26672	4.38168	3.95682	3.93885	3.30488	3.3142	3.15713
4193.3	3.19188	4.32092	3.95046	3.88573	3.41279	3.23855	3.1667
4193.39	3.13557	4.20948	3.93291	3.9242	3.48862	3.16606	3.14638
4193.49	3.10874	4.06192	3.90033	4.04419	3.53407	3.11106	3.09671
4193.58	3.09817	3.91051	3.84132	4.19241	3.57229	3.07745	3.01254
4193.67	3.08557	3.78923	3.75218	4.30422	3.63881	3.0592	2.88915
4193.77	3.0567	3.70957	3.63686	4.34047	3.7509	3.0414	2.73809
4193.86	2.99917	3.64968	3.50555	4.31389	3.88891	3.00285	2.58745
4193.95	2.90335	3.57741	3.37223	4.2689	4.00021	2.94041	2.47778
4194.05	2.78169	3.47444	3.2627	4.24382	4.03096	2.86517	2.43798
4194.14	2.6703	3.346	3.20249	4.24042	3.96216	2.79345	2.46684
4194.24	2.6026	3.21703	3.19377	4.23469	3.82548	2.72206	2.51878
4194.33	2.58476	3.09931	3.19734	4.19084	3.67152	2.64035	2.53398
4194.42	2.59122	2.98883	3.16144	4.08236	3.53444	2.53825	2.48791
4194.52	2.58094	2.87943	3.05905	3.90961	3.40754	2.42941	2.40085
4194.61	2.52608	2.78394	2.91441	3.72143	3.26903	2.34315	2.30212
4194.7	2.42669	2.70845	2.77127	3.57801	3.09705	2.31587	2.20562
4194.8	2.30563	2.64129	2.65373	3.50526	2.89508	2.36794	2.12631
4194.89	2.1848	2.56294	2.56626	3.46356	2.69677	2.48095	2.08394
4194.99	2.06897	2.47828	2.50466	3.40814	2.53863	2.60493	2.09262
4195.08	1.95571	2.41439	2.4685	3.33167	2.43866	2.69708	2.14712
4195.17	1.85105	2.39011	2.45865	3.27399	2.39364	2.74374	2.23357
4195.27	1.76528	2.39286	2.47261	3.26581	2.4011	2.77066	2.34803
4195.36	1.69957	2.40065	2.49963	3.30584	2.46447	2.80073	2.49242
4195.45	1.64626	2.39499	2.53165	3.35021	2.57055	2.83901	2.65165
4195.55	1.6057	2.37666	2.56448	3.35322	2.69217	2.87234	2.79107
4195.64	1.59102	2.35406	2.60662	3.29328	2.80447	2.88808	2.86765
4195.74	1.62252	2.34863	2.66131	3.2006	2.90083	2.86403	2.8575
4195.83	1.71409	2.36767	2.70853	3.12596	2.96423	2.78165	2.77827
4195.92	1.86769	2.40514	2.7102	3.09439	2.95699	2.64564	2.67531
4196.02	2.06049	2.43891	2.64333	3.0715	2.86699	2.49839	2.58921
4196.11	2.23621	2.45568	2.52696	3.01233	2.73442	2.38904	2.53215
4196.2	2.31914	2.46736	2.41538	2.91726	2.63519	2.34864	2.48696
4196.3	2.26924	2.49598	2.36253	2.85301	2.61433	2.3825	2.42193
4196.39	2.12057	2.56563	2.38816	2.88871	2.66072	2.48262	2.31399
4196.49	1.94849	2.67966	2.48488	3.03129	2.72904	2.63539	2.18332
4196.58	1.81482	2.82669	2.62742	3.22408	2.79544	2.82049	2.10496
4196.67	1.75589	2.97628	2.77801	3.40797	2.8675	3.00833	2.15475
4196.77	1.78614	3.08115	2.89564	3.56444	2.9622	3.16874	2.32942
4196.86	1.89557	3.11039	2.95993	3.70279	3.07471	3.26817	2.56432
4196.95	2.03924	3.07133	2.99495	3.82622	3.17276	3.28711	2.78992
4197.05	2.16563	3.00583	3.0503	3.91822	3.22639	3.22188	2.96835
4197.14	2.24568	2.95952	3.15762	3.95686	3.24066	3.09841	3.0968
4197.24	2.29299	2.96256	3.30318	3.94246	3.25856	2.95775	3.1803
4197.33	2.34354	3.02034	3.44756	3.91165	3.33549	2.84978	3.21367
4197.42	2.4213	3.11265	3.55252	3.91151	3.49428	2.80979	3.18714
4197.52	2.52037	3.20982	3.60105	3.95511	3.69242	2.84902	3.10399
4197.61	2.61985	3.29442	3.60379	4.01242	3.84945	2.9332	2.99551
4197.7	2.71049	3.37675	3.5911	4.02781	3.91073	3.0086	2.89902
4197.8	2.79882	3.47382	3.59667	3.97088	3.88019	3.05283	2.82797
4197.89	2.89106	3.58149	3.641	3.86105	3.79812	3.07657	2.76262
4197.99	2.9825	3.67486	3.73112	3.75329	3.6929	3.09525	2.67748
4198.08	3.06427	3.74729	3.86114	3.69839	3.56891	3.10293	2.57462
4198.17	3.13944	3.83382	4.00334	3.70012	3.43076	3.07936	2.48742
4198.27	3.22182	3.98041	4.10403	3.72395	3.29374	3.01986	2.44104
4198.36	3.32463	4.19001	4.12175	3.7298	3.16725	2.93253	2.42636
4198.45	3.44359	4.40103	4.05791	3.70225	3.0418	2.83199	2.41381
4198.55	3.55273	4.53447	3.95739	3.64838	2.91159	2.73764	2.3904
4198.64	3.61401	4.56175	3.87318	3.58284	2.79501	2.67172	2.36182
4198.74	3.59903	4.52847	3.8293	3.52705	2.7319	2.64262	2.34686
4198.83	3.5154	4.50638	3.81892	3.51212	2.75591	2.64375	2.35131
4198.92	3.40146	4.52335	3.82944	3.55507	2.86663	2.66446	2.36601
4199.02	3.30458	4.53823	3.86222	3.63087	3.01575	2.69829	2.38279
4199.11	3.25117	4.48448	3.92199	3.7065	3.13217	2.73902	2.4037
4199.2	3.23426	4.34571	4.00151	3.76518	3.18104	2.77124	2.43164
4199.3	3.21594	4.18119	4.07474	3.81121	3.19521	2.78715	2.45599
4199.39	3.16043	4.07124	4.11059	3.85469	3.23565	2.79667	2.46835
4199.49	3.06429	4.05616	4.09296	3.89318	3.33942	2.81724	2.48572
4199.58	2.9599	4.11159	4.02896	3.92373	3.48885	2.85667	2.54111
4199.67	2.89494	4.1815	3.94728	3.94501	3.63542	2.90038	2.63919
4199.77	2.89582	4.22312	3.86849	3.95909	3.73788	2.92469	2.74389
4199.86	2.94979	4.22103	3.81023	3.96817	3.77705	2.91159	2.79855
4199.95	3.01924	4.17693	3.776	3.98823	3.7565	2.85879	2.78317
4200.05	3.07239	4.09799	3.765	4.03601	3.70224	2.78602	2.72997
4200.14	3.09365	3.98821	3.76687	4.11077	3.65648	2.72779	2.68229
4200.24	3.07786	3.85991	3.76247	4.18474	3.65405	2.71634	2.66347
4200.33	3.02558	3.72663	3.73526	4.22046	3.6901	2.7528	2.67383
4200.42	2.95093	3.60248	3.68205	4.19996	3.71897	2.80318	2.69996
4200.52	2.87984	3.48158	3.61571	4.13292	3.6936	2.82837	2.72377
4200.61	2.83241	3.36098	3.54846	4.04034	3.60104	2.82186	2.71662
4200.7	2.81124	3.24259	3.48148	3.94117	3.45475	2.80334	2.65612
4200.8	2.80719	3.14354	3.41066	3.84966	3.27915	2.79508	2.53573
4200.89	2.80748	3.07404	3.34323	3.77934	3.10335	2.78882	2.37193
4200.99	2.81117	3.03842	3.30309	3.73392	2.9667	2.76103	2.19016
4201.08	2.82216	3.03942	3.30547	3.70705	2.90501	2.70697	2.02396
4201.17	2.84061	3.07566	3.34273	3.69001	2.92757	2.65375	1.8948
4201.27	2.85615	3.12245	3.37458	3.68625	3.00767	2.63612	1.81749
4201.36	2.84928	3.13933	3.36378	3.6979	3.10188	2.67239	1.79639
4201.45	2.80155	3.0969	3.29679	3.70836	3.1692	2.74088	1.83254
4201.55	2.70746	3.00665	3.18789	3.67346	3.18763	2.79515	1.92693
4201.64	2.57447	2.89781	3.06017	3.56636	3.16084	2.80968	2.07356
4201.74	2.41392	2.79774	2.93619	3.41819	3.10542	2.79206	2.24936
4201.83	2.23496	2.70703	2.84002	3.29339	3.03826	2.76134	2.41828
4201.92	2.05298	2.6188	2.78648	3.24233	2.9663	2.72426	2.54047
4202.02	1.8941	2.5397	2.76887	3.27374	2.89259	2.66472	2.59332
4202.11	1.78488	2.49917	2.75882	3.3537	2.82356	2.57117	2.56071
4202.2	1.73682	2.50611	2.72597	3.41796	2.75998	2.44276	2.43714
4202.3	1.75037	2.53388	2.65187	3.40204	2.6931	2.3025	2.25116
4202.39	1.819	2.53164	2.54767	3.28146	2.6115	2.18614	2.06576
4202.49	1.9201	2.47493	2.45623	3.08563	2.52031	2.12784	1.9466
4202.58	2.0158	2.39064	2.43	2.88769	2.44635	2.14328	1.91877
4202.67	2.06059	2.34252	2.49774	2.7711	2.42143	2.22833	1.951
4202.77	2.04154	2.38264	2.63865	2.78808	2.4546	2.3657	1.99219
4202.86	1.99826	2.51207	2.80272	2.9309	2.53064	2.53794	2.00583
4202.95	1.99015	2.69374	2.93806	3.13703	2.62861	2.72704	2.00831
4203.05	2.04558	2.88032	3.01455	3.34083	2.74282	2.90777	2.06038
4203.14	2.1438	3.04856	3.02989	3.50647	2.8821	3.04721	2.20949
4203.24	2.24711	3.20029	3.00955	3.62829	3.04458	3.11804	2.4306
4203.33	2.33774	3.33369	2.99246	3.70418	3.2034	3.11361	2.63782
4203.42	2.41905	3.43583	3.00123	3.73566	3.31424	3.05104	2.77134
4203.52	2.50389	3.49782	3.03535	3.74335	3.35456	2.95882	2.84057
4203.61	2.59682	3.53926	3.07824	3.75621	3.34678	2.86396	2.89115
4203.7	2.69238	3.58614	3.13336	3.77241	3.35424	2.78534	2.9553
4203.8	2.78117	3.64086	3.21507	3.76605	3.43294	2.72422	3.03945
4203.89	2.84936	3.69602	3.34394	3.73948	3.58133	2.68197	3.12454
4203.99	2.89024	3.76253	3.51177	3.73683	3.74678	2.67069	3.18467
4204.08	2.91623	3.89334	3.68963	3.78225	3.87771	2.70239	3.20463
4204.17	2.96119	4.11927	3.83967	3.8367	3.94156	2.764	3.17745
4204.27	3.05761	4.4122	3.93662	3.82741	3.92	2.80511	3.09155
4204.36	3.21061	4.69999	3.97607	3.72594	3.80994	2.77394	2.93949
4204.45	3.3845	4.92487	3.96955	3.58284	3.63876	2.66436	2.74378
4204.55	3.53105	5.05258	3.93336	3.48448	3.44945	2.53374	2.56794
4204.64	3.61367	5.07132	3.88449	3.47755	3.28837	2.45787	2.47281
4204.74	3.61167	5.00284	3.84758	3.54692	3.1791	2.46989	2.47083
4204.83	3.53064	4.88503	3.8473	3.65168	3.12674	2.53546	2.52717
4204.92	3.41357	4.74818	3.89258	3.76587	3.11871	2.59446	2.59388
4205.02	3.31898	4.60703	3.98032	3.8693	3.13926	2.61953	2.62687
4205.11	3.27903	4.47438	4.09079	3.94287	3.17344	2.62145	2.60487
4205.2	3.28159	4.37144	4.21403	3.97527	3.21924	2.61711	2.54317
4205.3	3.29634	4.31166	4.3321	3.97314	3.27751	2.60377	2.48514
4205.39	3.30556	4.2801	4.41863	3.96157	3.36125	2.57256	2.47294
4205.49	3.31166	4.23788	4.43872	3.97123	3.47266	2.52198	2.52057
4205.58	3.31968	4.15162	4.39267	4.023	3.6097	2.46903	2.60508
4205.67	3.32161	4.02205	4.30226	4.11509	3.74978	2.44892	2.67913
4205.77	3.30674	3.88352	4.19119	4.21363	3.86536	2.48747	2.70124
4205.86	3.27045	3.77473	4.05952	4.26356	3.93021	2.58231	2.65958
4205.95	3.21166	3.70564	3.91297	4.21519	3.93474	2.69677	2.58493
4206.05	3.13215	3.66197	3.77631	4.06255	3.87297	2.78509	2.52619
4206.14	3.03894	3.61576	3.68665	3.86979	3.76275	2.82444	2.51522
4206.24	2.9442	3.53231	3.65475	3.74323	3.63908	2.82991	2.55545
4206.33	2.8553	3.39589	3.65727	3.76317	3.55158	2.82859	2.6307
4206.42	2.77613	3.23412	3.65449	3.93458	3.52754	2.82189	2.70878
4206.52	2.71558	3.09821	3.61743	4.18245	3.55692	2.79003	2.74785
4206.61	2.67424	3.02117	3.53028	4.39582	3.58032	2.71206	2.70829
4206.7	2.63614	2.98939	3.39583	4.48085	3.55164	2.60463	2.58348
4206.8	2.57962	2.96282	3.22866	4.41997	3.45439	2.51436	2.41026
4206.89	2.51802	2.90172	3.07107	4.2674	3.30994	2.47315	2.24007
4206.99	2.48228	2.80689	2.9746	4.10266	3.14886	2.47075	2.09855
4207.08	2.49161	2.71722	2.96495	3.97727	3.0097	2.46539	1.98309
4207.17	2.53099	2.68456	3.0098	3.90626	2.91436	2.4326	1.882
4207.27	2.58388	2.72113	3.04998	3.88169	2.86434	2.38444	1.79683
4207.36	2.65382	2.7929	3.04947	3.89749	2.84738	2.34759	1.73131
4207.45	2.75292	2.86046	3.01481	3.95541	2.86675	2.33303	1.68401
4207.55	2.8739	2.91212	2.97508	4.0388	2.93573	2.32895	1.64426
4207.64	2.98626	2.96033	2.95619	4.09555	3.05201	2.31785	1.60767
4207.74	3.06557	3.01769	2.97106	4.07662	3.17418	2.29208	1.57722
4207.83	3.11529	3.08434	3.0218	3.9758	3.25447	2.2606	1.55381
4207.92	3.15461	3.15664	3.09616	3.85348	3.27249	2.24377	1.52593
4208.02	3.19999	3.23349	3.17295	3.77401	3.25531	2.25787	1.4787
4208.11	3.25391	3.30798	3.23234	3.75822	3.24546	2.30051	1.41614
4208.2	3.31451	3.35733	3.27699	3.78529	3.26962	2.34842	1.36872
4208.3	3.3782	3.35058	3.322	3.83109	3.30638	2.37998	1.3683
4208.39	3.43596	3.2684	3.36438	3.8717	3.31891	2.39133	1.41071
4208.49	3.46889	3.13443	3.37819	3.88435	3.28785	2.40069	1.45124
4208.58	3.46219	3.00332	3.34157	3.84912	3.23036	2.42657	1.4492
4208.67	3.41248	2.91567	3.267	3.76847	3.17393	2.47538	1.40563
4208.77	3.32182	2.87029	3.18892	3.65916	3.13062	2.54576	1.3698
4208.86	3.18684	2.8429	3.11915	3.53032	3.09423	2.63709	1.39858
4208.95	2.99977	2.80773	3.02894	3.37995	3.05449	2.73652	1.50597
4209.05	2.764	2.75359	2.88025	3.21064	3.0093	2.81194	1.6542
4209.14	2.50795	2.68203	2.67446	3.03428	2.9647	2.81906	1.79225
4209.24	2.28009	2.60486	2.46066	2.86635	2.92854	2.7321	1.89597
4209.33	2.12585	2.53806	2.31114	2.71204	2.89509	2.56122	1.9829
4209.42	2.06365	2.48777	2.26583	2.57537	2.83919	2.36268	2.07555
4209.52	2.06819	2.44463	2.31295	2.46852	2.73506	2.21409	2.17131
4209.61	2.07826	2.39585	2.40515	2.41228	2.58906	2.16491	2.23837
4209.7	2.02466	2.34741	2.50031	2.43323	2.44696	2.20148	2.25175
4209.8	1.88701	2.32438	2.58545	2.5554	2.36366	2.26974	2.21604
4209.89	1.71518	2.35674	2.6693	2.77807	2.3868	2.32563	2.16855
4209.99	1.58522	2.44901	2.76244	3.06052	2.54216	2.37162	2.15125
4210.08	1.54834	2.5704	2.86475	3.34219	2.81394	2.44296	2.18831
4210.17	1.61745	2.67779	2.96519	3.57444	3.11763	2.57017	2.27951
4210.27	1.76375	2.73799	3.04001	3.75978	3.33996	2.74601	2.41604
4210.36	1.92214	2.74893	3.06389	3.91161	3.42401	2.93288	2.57749
4210.45	2.02509	2.73307	3.03135	4.03706	3.39984	3.08847	2.73726
4210.55	2.04117	2.7121	2.96016	4.12064	3.33269	3.1957	2.8509
4210.64	1.99055	2.69097	2.88242	4.1498	3.24803	3.24727	2.8861
4210.74	1.9346	2.66557	2.83287	4.13359	3.14483	3.24825	2.8473
4210.83	1.92443	2.64445	2.84018	4.10571	3.04594	3.2154	2.78223
4210.92	1.97042	2.65078	2.912	4.10232	3.01475	3.17258	2.74969
4211.02	2.05191	2.72004	3.02953	4.1223	3.10367	3.14478	2.78267
4211.11	2.14399	2.86461	3.1632	4.12504	3.28124	3.14283	2.87207
4211.2	2.2359	3.06346	3.2867	4.07996	3.4469	3.15665	2.98065
4211.3	2.3389	3.2645	3.39455	4.00691	3.52339	3.16827	3.06804
4211.39	2.46133	3.42163	3.49725	3.94546	3.5214	3.1557	3.10438
4211.49	2.5921	3.52672	3.60274	3.89748	3.51223	3.10642	3.07869
4211.58	2.7029	3.60191	3.69996	3.84836	3.55384	3.02673	2.99826
4211.67	2.77172	3.68435	3.76733	3.79065	3.64583	2.93674	2.88413
4211.77	2.79556	3.80041	3.79994	3.74375	3.73855	2.85086	2.76449
4211.86	2.78706	3.94798	3.81625	3.7334	3.77947	2.77692	2.65737
4211.95	2.76338	4.0996	3.8459	3.76867	3.74682	2.71483	2.56523
4212.05	2.74209	4.2117	3.90676	3.83758	3.65745	2.67194	2.49128
4212.14	2.73135	4.25213	3.9995	3.91918	3.54674	2.6656	2.44019
4212.24	2.7263	4.21914	4.1022	4.00224	3.44366	2.69883	2.40997
4212.33	2.717	4.14491	4.16997	4.07695	3.36765	2.75318	2.39422
4212.42	2.70456	4.05977	4.16034	4.12713	3.33177	2.80058	2.38909
4212.52	2.69449	3.97319	4.07378	4.13384	3.35045	2.82012	2.40311
4212.61	2.69267	3.87492	3.96275	4.08698	3.42806	2.81042	2.4474
4212.7	2.69289	3.76105	3.88101	4.00495	3.54163	2.77826	2.51205
4212.8	2.68911	3.64213	3.84894	3.92163	3.65228	2.73598	2.56669
4212.89	2.67996	3.53471	3.8462	3.86521	3.7248	2.71033	2.59044
4212.99	2.67231	3.44319	3.83923	3.84291	3.74431	2.72317	2.59522
4213.08	2.67086	3.35919	3.79834	3.83943	3.71893	2.77204	2.60844
4213.17	2.67534	3.26851	3.70425	3.82751	3.67745	2.82768	2.64316
4213.27	2.67673	3.1655	3.55995	3.78037	3.63815	2.8681	2.68799
4213.36	2.66132	3.05242	3.39923	3.69727	3.59303	2.8997	2.72475
4213.45	2.62309	2.94538	3.26556	3.60203	3.52912	2.93639	2.74307
4213.55	2.57422	2.85483	3.19056	3.5292	3.4574	2.96852	2.74097
4213.64	2.54315	2.77986	3.1809	3.50718	3.41058	2.96538	2.72012
4213.74	2.55014	2.71333	3.22194	3.53887	3.41677	2.90861	2.67851
4213.83	2.58768	2.66325	3.27673	3.62312	3.47132	2.81299	2.62548
4213.92	2.62819	2.64463	3.30442	3.75091	3.55028	2.71368	2.57393
4214.02	2.64472	2.66206	3.27848	3.90101	3.61712	2.63604	2.52697
4214.11	2.62546	2.69589	3.21864	4.03259	3.63129	2.58294	2.46685
4214.2	2.57687	2.73327	3.16688	4.10295	3.56767	2.54394	2.38115
4214.3	2.51974	2.77119	3.14648	4.08327	3.43894	2.50608	2.27611
4214.39	2.47221	2.80305	3.13588	3.97951	3.27983	2.46691	2.17352
4214.49	2.43451	2.80189	3.0946	3.82915	3.12059	2.42083	2.08723
4214.58	2.38599	2.75022	2.99776	3.67504	2.98522	2.35308	2.0179
4214.67	2.30895	2.67143	2.84495	3.53506	2.8949	2.25474	1.96965
4214.77	2.20082	2.60662	2.65537	3.41163	2.86295	2.13961	1.95844
4214.86	2.07619	2.55459	2.47079	3.3064	2.87071	2.04315	1.99762
4214.95	1.95602	2.47537	2.34121	3.22606	2.8663	1.99969	2.07482
4215.05	1.8527	2.34709	2.28562	3.16458	2.80968	2.00741	2.16188
4215.14	1.77763	2.21024	2.27179	3.11199	2.70462	2.03459	2.23823
4215.24	1.74621	2.14231	2.25241	3.0598	2.5951	2.05075	2.29288
4215.33	1.77459	2.18191	2.20255	3.00568	2.50613	2.04216	2.32688
4215.42	1.8682	2.30026	2.13023	2.9309	2.41998	2.01098	2.33825
4215.52	2.00695	2.42689	2.05962	2.81691	2.30897	1.9739	2.3314
4215.61	2.13818	2.48951	2.01834	2.67288	2.17851	1.9494	2.31254
4215.7	2.19334	2.45691	2.02437	2.55226	2.08075	1.94186	2.29212
4215.8	2.1406	2.36976	2.08634	2.52404	2.06727	1.94728	2.27763
4215.89	2.0164	2.28985	2.20034	2.63072	2.16484	1.97032	2.27001
4215.99	1.90434	2.25682	2.35316	2.84028	2.3611	2.0301	2.26619
4216.08	1.86275	2.27669	2.52755	3.06651	2.62019	2.14668	2.26899
4216.17	1.89321	2.33498	2.69505	3.23497	2.89152	2.32294	2.29878
4216.27	1.96358	2.40827	2.82213	3.33848	3.12883	2.52618	2.38103
4216.36	2.03492	2.48735	2.89502	3.41584	3.30354	2.6968	2.52004
4216.45	2.08484	2.58974	2.94064	3.51268	3.40862	2.78311	2.67316
4216.55	2.10923	2.74989	3.0081	3.63423	3.45577	2.78471	2.78857
4216.64	2.11652	2.96795	3.12922	3.75177	3.46766	2.74474	2.86204
4216.74	2.1141	3.20363	3.29582	3.82845	3.46801	2.69925	2.91472
4216.83	2.10877	3.40521	3.46473	3.84106	3.48299	2.66304	2.94827
4216.92	2.11077	3.55027	3.5907	3.77891	3.52127	2.64085	2.93601
4217.02	2.13674	3.64061	3.65455	3.65987	3.578	2.63356	2.85949
4217.11	2.19752	3.68783	3.66811	3.53625	3.63467	2.63481	2.7531
4217.2	2.2914	3.693	3.65163	3.46828	3.67155	2.62717	2.67419
4217.3	2.40346	3.66464	3.62531	3.49436	3.66557	2.58981	2.64206
4217.39	2.51749	3.63671	3.60427	3.61552	3.61317	2.5176	2.6327
4217.49	2.61368	3.6498	3.59653	3.7932	3.52861	2.43773	2.6171
4217.58	2.67658	3.7092	3.60172	3.97834	3.44524	2.38535	2.58759
4217.67	2.70042	3.76036	3.61114	4.1293	3.39889	2.40036	2.55934
4217.77	2.68751	3.73725	3.62057	4.22328	3.41714	2.50169	2.54325
4217.86	2.64513	3.62504	3.62638	4.25147	3.49827	2.66943	2.53087
4217.95	2.58232	3.4718	3.62017	4.21965	3.59772	2.8423	2.50516
4218.05	2.51815	3.33784	3.59603	4.14003	3.66197	2.95712	2.4658
4218.14	2.48052	3.24347	3.55638	4.04323	3.67615	2.99405	2.42968
4218.24	2.49183	3.1737	3.51402	3.96337	3.66826	2.96562	2.41526
4218.33	2.54484	3.11742	3.47017	3.92009	3.66936	2.88751	2.42158
4218.42	2.59811	3.07958	3.41222	3.90522	3.67417	2.77436	2.43848
4218.52	2.61364	3.06901	3.32706	3.89892	3.64898	2.65556	2.45504
4218.61	2.58828	3.07328	3.22761	3.88617	3.57069	2.57143	2.46096
4218.7	2.55514	3.07732	3.13513	3.87508	3.45976	2.5449	2.44815
4218.8	2.55366	3.07629	3.06895	3.88451	3.35944	2.56807	2.41734
4218.89	2.60285	3.08634	3.03871	3.92338	3.29791	2.60771	2.38162
4218.99	2.68959	3.1241	3.04873	3.98121	3.2714	2.63204	2.35819
4219.08	2.76817	3.18895	3.09413	4.03455	3.26548	2.62003	2.34632
4219.17	2.79881	3.25977	3.14475	4.06129	3.27698	2.57428	2.3234
4219.27	2.77005	3.29839	3.17019	4.05036	3.3056	2.51603	2.2465
4219.36	2.70339	3.27055	3.16323	3.99529	3.34522	2.47587	2.08269
4219.45	2.61881	3.17362	3.12921	3.90098	3.36875	2.48054	1.8527
4219.55	2.51723	3.02828	3.06276	3.80001	3.34558	2.53459	1.64101
4219.64	2.38708	2.86102	2.94542	3.73792	3.26899	2.61651	1.52463
4219.74	2.23094	2.69046	2.78049	3.73434	3.16959	2.69241	1.50738
4219.83	2.07337	2.53807	2.61664	3.75762	3.0939	2.72635	1.55012
4219.92	1.94125	2.42006	2.51666	3.73079	3.05882	2.69349	1.62814
4220.02	1.84323	2.34905	2.50669	3.59676	3.02605	2.59187	1.71711
4220.11	1.77177	2.33223	2.56463	3.3727	2.94355	2.43562	1.76897
4220.2	1.72282	2.36779	2.64503	3.14995	2.80397	2.24573	1.7427
4220.3	1.70706	2.43969	2.71094	3.01382	2.65472	2.04738	1.66268
4220.39	1.74163	2.51394	2.73629	2.94986	2.53713	1.86332	1.59119
4220.49	1.83566	2.56193	2.6943	2.86507	2.43322	1.71193	1.57568
4220.58	1.97358	2.56486	2.57142	2.68561	2.28384	1.59951	1.62716
4220.67	2.10755	2.51501	2.38181	2.44031	2.07108	1.53688	1.72401
4220.77	2.17812	2.41907	2.18787	2.21913	1.8541	1.53886	1.82404
4220.86	2.1671	2.31932	2.07392	2.10278	1.72581	1.61001	1.88613
4220.95	2.10656	2.28622	2.09492	2.10369	1.74463	1.73372	1.90303
4221.05	2.04335	2.36984	2.23346	2.19375	1.90963	1.87619	1.90461
4221.14	2.00379	2.54485	2.41721	2.34431	2.15631	2.00179	1.91958
4221.24	1.98278	2.72792	2.57214	2.53661	2.39205	2.08939	1.95888
4221.33	1.96276	2.84538	2.67202	2.75814	2.55847	2.14321	2.02006
4221.42	1.93166	2.87082	2.73526	2.9812	2.66553	2.18734	2.09953
4221.52	1.89119	2.81866	2.79602	3.1604	2.74512	2.25925	2.19309
4221.61	1.84786	2.72398	2.87734	3.25641	2.80975	2.38706	2.30441
4221.7	1.81591	2.64338	2.97908	3.27016	2.8486	2.55672	2.44013
4221.8	1.80721	2.62367	3.0841	3.25321	2.86772	2.7158	2.59007
4221.89	1.82588	2.66759	3.1757	3.26715	2.89606	2.80785	2.70465
4221.99	1.86693	2.7489	3.24474	3.34377	2.96233	2.8156	2.71522
4222.08	1.92719	2.82981	3.28861	3.45554	3.05591	2.75765	2.60988
4222.17	2.00362	2.88228	3.30503	3.55836	3.14397	2.6669	2.44978
4222.27	2.09079	2.90685	3.29861	3.6341	3.19719	2.57527	2.31905
4222.36	2.18177	2.92971	3.27957	3.70425	3.22318	2.50714	2.26226
4222.45	2.2668	2.97816	3.2622	3.79706	3.24948	2.47873	2.27504
4222.55	2.33508	3.06365	3.26298	3.91074	3.30427	2.48534	2.32569
4222.64	2.37624	3.17207	3.29682	4.01251	3.3892	2.50132	2.38437
4222.74	2.39224	3.27438	3.36165	4.06771	3.48035	2.48972	2.42945
4222.83	2.39925	3.35434	3.4334	4.06401	3.54242	2.42777	2.44595
4222.92	2.41838	3.40891	3.47581	4.01455	3.55886	2.33407	2.43813
4223.02	2.45727	3.44258	3.46396	3.93938	3.54442	2.25166	2.43025
4223.11	2.49499	3.44806	3.39799	3.86958	3.53354	2.21558	2.44817
4223.2	2.49651	3.41675	3.3037	3.84747	3.54182	2.22627	2.50068
4223.3	2.4439	3.3484	3.22348	3.90008	3.55099	2.26669	2.57844
4223.39	2.35179	3.2561	3.19598	4.00805	3.53545	2.3212	2.66945
4223.49	2.25806	3.15001	3.2308	4.10352	3.51289	2.37814	2.7591
4223.58	2.21214	3.03885	3.30691	4.1209	3.53829	2.43169	2.82911
4223.67	2.24787	2.94336	3.38731	4.05283	3.64176	2.47418	2.85919
4223.77	2.3568	2.89736	3.43403	3.93893	3.77341	2.50743	2.84511
4223.86	2.49032	2.91738	3.42462	3.83166	3.85182	2.53929	2.79809
4223.95	2.59564	2.98215	3.3756	3.76934	3.83763	2.57268	2.73177
4224.05	2.64918	3.05379	3.33243	3.77576	3.76546	2.59768	2.6543
4224.14	2.66364	3.10871	3.32537	3.85241	3.70483	2.60055	2.57358
4224.24	2.66893	3.15242	3.34295	3.96739	3.70303	2.58397	2.50668
4224.33	2.68811	3.20658	3.34935	4.06281	3.75197	2.56545	2.47608
4224.42	2.7211	3.27823	3.32203	4.09017	3.8025	2.56365	2.49119
4224.52	2.75914	3.35472	3.27498	4.04795	3.80263	2.57106	2.53723
4224.61	2.79725	3.40777	3.23839	3.98353	3.72424	2.5594	2.58186
4224.7	2.83283	3.42242	3.23685	3.95492	3.58636	2.50457	2.58185
4224.8	2.85486	3.42016	3.28305	3.98094	3.44258	2.42174	2.49661
4224.89	2.8512	3.44298	3.37028	4.04699	3.34461	2.34708	2.31513
4224.99	2.81552	3.50258	3.46745	4.13003	3.30338	2.30491	2.08515
4225.08	2.7528	3.56837	3.5313	4.20252	3.28488	2.2957	1.88767
4225.17	2.67631	3.58313	3.52057	4.24034	3.24604	2.30711	1.76123
4225.27	2.59362	3.50799	3.42233	4.23058	3.16339	2.32134	1.70754
4225.36	2.50458	3.35351	3.25608	4.17957	3.04866	2.31705	1.72365
4225.45	2.40103	3.16641	3.06288	4.0981	2.93394	2.28235	1.80311
4225.55	2.27958	2.99377	2.88655	3.98022	2.84031	2.22936	1.90841
4225.64	2.15593	2.85991	2.75221	3.82558	2.76388	2.18347	1.98692
4225.74	2.05393	2.76419	2.6596	3.66407	2.68659	2.16306	2.01731
4225.83	1.97742	2.68311	2.58867	3.5311	2.60908	2.16868	2.00646
4225.92	1.90752	2.59296	2.51355	3.42925	2.54897	2.19001	1.95918
4226.02	1.82548	2.48932	2.41652	3.32344	2.51694	2.2084	1.87872
4226.11	1.73371	2.3787	2.30268	3.17468	2.4942	2.21413	1.79337
4226.2	1.65062	2.27096	2.19284	2.98655	2.45984	2.1951	1.75344
4226.3	1.58607	2.16318	2.11139	2.81336	2.41676	2.1493	1.79053
4226.39	1.53674	2.04786	2.07183	2.71926	2.38584	2.08962	1.89018
4226.49	1.50145	1.91926	2.07215	2.72476	2.37304	2.04088	2.00682
4226.58	1.48632	1.78831	2.09764	2.79959	2.36031	2.01893	2.09419
4226.67	1.50039	1.68993	2.12615	2.88077	2.333	2.01543	2.11673
4226.77	1.54965	1.66935	2.14311	2.91851	2.29769	1.99119	2.06402
4226.86	1.6318	1.7528	2.14677	2.8884	2.25762	1.90964	1.95638
4226.95	1.73484	1.92194	2.14171	2.78743	2.19958	1.77919	1.83228
4227.05	1.842	2.11402	2.14324	2.63359	2.11427	1.65908	1.73039
4227.14	1.93521	2.25182	2.17373	2.47602	2.02405	1.61207	1.67465
4227.24	1.9945	2.30456	2.25329	2.38415	1.96705	1.65904	1.68148
4227.33	2.01017	2.32003	2.38209	2.4152	1.95561	1.77925	1.75486
4227.42	2.0057	2.37141	2.54019	2.57537	1.979	1.94142	1.88518
4227.52	2.02707	2.49217	2.69371	2.8077	2.0359	2.1154	2.04061
4227.61	2.09756	2.66439	2.81908	3.02983	2.15017	2.26804	2.18726
4227.7	2.2157	2.84298	2.92319	3.19229	2.34424	2.37074	2.31076
4227.8	2.36398	2.99211	3.0289	3.29255	2.60678	2.42193	2.41981
4227.89	2.51557	3.10702	3.14302	3.36247	2.88277	2.43309	2.52072
4227.99	2.63022	3.21072	3.23622	3.42237	3.10155	2.41086	2.59587
4228.08	2.66896	3.30625	3.26641	3.4722	3.20889	2.36919	2.61217
4228.17	2.6235	3.35548	3.2246	3.4954	3.19229	2.34846	2.55639
4228.27	2.52455	3.31476	3.1423	3.49356	3.09668	2.38982	2.45287
4228.36	2.42723	3.19457	3.07331	3.48235	3.00192	2.4892	2.35145
4228.45	2.37281	3.05829	3.05686	3.48292	2.97333	2.58287	2.29854
4228.55	2.35512	2.9631	3.10403	3.51503	3.03284	2.60858	2.31927
4228.64	2.3358	2.93077	3.19709	3.59441	3.15338	2.55677	2.39697
4228.74	2.29391	2.95404	3.30083	3.71193	3.27946	2.4707	2.49136
4228.83	2.24215	3.0009	3.37751	3.83675	3.35907	2.40809	2.56069
4228.92	2.20459	3.03528	3.39667	3.93397	3.37459	2.40647	2.5877
4229.02	2.20017	3.04055	3.35315	3.9897	3.34864	2.46903	2.57437
4229.11	2.22897	3.03023	3.27529	4.00873	3.32698	2.56769	2.53107
4229.2	2.27061	3.02235	3.21623	3.99983	3.3495	2.65676	2.46868
4229.3	2.3029	3.02177	3.22666	3.95663	3.42321	2.70335	2.41111
4229.39	2.32146	3.01429	3.31299	3.88345	3.5305	2.70401	2.39097
4229.49	2.3397	2.99091	3.42775	3.7945	3.63305	2.68521	2.43367
4229.58	2.36851	2.96347	3.4997	3.71577	3.69275	2.66978	2.52968
4229.67	2.4072	2.95713	3.49284	3.65642	3.69215	2.65493	2.64666
4229.77	2.43883	2.99101	3.42374	3.61197	3.65415	2.61964	2.74259
4229.86	2.4471	3.05603	3.347	3.57093	3.60958	2.5639	2.78253
4229.95	2.43168	3.11176	3.31154	3.53657	3.56848	2.50801	2.75438
