# Supplementary material for: Closed-loop two-photon functional imaging in a freely moving animal
Source: Nat Commun. 2025 Jul 1;16:5950. doi: 10.1038/s41467-025-60648-x (PMC12214772; doi:10.1038/s41467-025-60648-x)
Supplement: Supplementary file 19 — Source Data [file 41467_2025_60648_MOESM19_ESM.zip › excel raw data/figure4.xlsx]

## Sheet: b,d
time	voi1	voi2	voi3	voi4	voi5	voi6	voi7	state
1658.93	0.983528	1.0284	0.910467	1.04985	0.90468	1.09524	1.01421
1659.02	1.04703	1.03392	0.923043	1.0289	0.920216	1.08817	0.961752	f
1659.11	1.12444	1.03953	0.94074	0.998008	0.937243	1.07782	0.913277	f
1659.21	1.20154	1.05616	0.958419	0.971386	0.952073	1.06863	0.877111	f
1659.3	1.2601	1.09057	0.970533	0.959198	0.961177	1.06389	0.854617	f
1659.4	1.2846	1.13778	0.97385	0.960592	0.962932	1.06109	0.840625	f
1659.49	1.27009	1.18409	0.969084	0.966177	0.957765	1.05342	0.827774	f
1659.58	1.22537	1.21828	0.959951	0.966507	0.946093	1.03516	0.812696	f
1659.68	1.16817	1.2393	0.950798	0.958354	0.926982	1.00553	0.798539	f
1659.77	1.11596	1.2535	0.945652	0.944923	0.899402	0.968214	0.7909	f
1659.86	1.07854	1.26669	0.948703	0.932388	0.864948	0.92818	0.79139	f
1659.96	1.05563	1.27953	0.964294	0.926581	0.828802	0.888768	0.795428	f
1660.05	1.03973	1.28803	0.99581	0.929962	0.797394	0.851818	0.796161	f
1660.15	1.02181	1.28631	1.0442	0.939423	0.77503	0.819564	0.790175	f
1660.24	0.996667	1.26981	1.10676	0.947942	0.762784	0.794518	0.779911	f
1660.33	0.965374	1.23877	1.17617	0.950422	0.759726	0.777083	0.771108	f
1660.43	0.933555	1.19866	1.24165	0.94834	0.764449	0.765235	0.767974	f
1660.52	0.907099	1.15581	1.2931	0.948755	0.775503	0.758423	0.77045	f
1660.61	0.889447	1.11278	1.32613	0.959229	0.791887	0.761357	0.775302	f
1660.71	0.88218	1.06911	1.34347	0.984066	0.813336	0.781883	0.778901	f
1660.8	0.886522	1.02572	1.3514	1.02424	0.838729	0.823198	0.779283	f
1660.9	0.903262	0.986577	1.35445	1.07792	0.864186	0.878148	0.777843	f
1660.99	0.931199	0.956399	1.35298	1.14024	0.884017	0.931438	0.779943	f
1661.08	0.966698	0.938216	1.34493	1.20355	0.894524	0.968171	0.792017	f
1661.18	1.0048	0.932895	1.32818	1.25875	0.896927	0.98193	0.815994	f
1661.27	1.04001	0.938692	1.30117	1.29758	0.897294	0.976345	0.845684	f
1661.36	1.06688	0.950707	1.26305	1.31537	0.905397	0.960368	0.869494	f
1661.46	1.08135	0.962855	1.2158	1.31245	0.932342	0.942845	0.877526	f
1661.55	1.08195	0.971491	1.16593	1.29257	0.984641	0.93041	0.866948	f
1661.65	1.06941	0.976942	1.12219	1.25936	1.05782	0.927802	0.843155	f
1661.74	1.04523	0.980963	1.08969	1.21452	1.1373	0.93685	0.81755	f
1661.83	1.0113	0.983623	1.06696	1.15996	1.20774	0.954105	0.802635	f
1661.93	0.971248	0.982991	1.04934	1.10097	1.26175	0.971444	0.806205	f
1662.02	0.931617	0.97712	1.03447	1.04577	1.29937	0.98152	0.828179	f
1662.11	0.900397	0.966371	1.02311	1.00165	1.3218	0.983859	0.8629	f
1662.21	0.883317	0.954059	1.01519	0.971776	1.32864	0.985797	0.904992	f
1662.3	0.881025	0.944525	1.00647	0.954868	1.31926	0.996501	0.952253	f
1662.4	0.889041	0.939471	0.990602	0.94692	1.29339	1.01932	1.00322	f
1662.49	0.900294	0.936003	0.964411	0.943985	1.25099	1.04945	1.05371	f
1662.58	0.908364	0.929048	0.931718	0.945055	1.19467	1.07816	1.09669	f
1662.68	0.909281	0.916014	0.902407	0.952171	1.13281	1.09856	1.12589	f
1662.77	0.901289	0.898555	0.887062	0.966579	1.07758	1.10716	1.14026	f
1662.86	0.883654	0.880411	0.889738	0.984221	1.03773	1.10237	1.14473	f
1662.96	0.856912	0.865055	0.903962	0.995783	1.01323	1.08421	1.14712	f
1663.05	0.825527	0.855584	0.916153	0.992559	0.99696	1.05565	1.15315	f
1663.15	0.799667	0.855486	0.915033	0.973688	0.980401	1.02276	1.16326	f
1663.24	0.791624	0.867466	0.899203	0.948662	0.958699	0.992792	1.17379	f
1663.33	0.808107	0.890608	0.87631	0.932046	0.932763	0.97228	1.18004	f
1663.43	0.844874	0.919145	0.855567	0.933785	0.908344	0.966721	1.17812	f
1663.52	0.88844	0.944714	0.841788	0.952438	0.893224	0.980348	1.16621	f
1663.61	0.924156	0.960742	0.836163	0.977401	0.893865	1.01357	1.14606	f
1663.71	0.944272	0.966648	0.840566	0.997417	0.912635	1.06018	1.12311	f
1663.8	0.949642	0.96967	0.858987	1.00767	0.946625	1.10927	1.10376	f
1663.9	0.945218	0.981722	0.894444	1.01142	0.988985	1.1522	1.09147	f
1663.99	0.934933	1.0119	0.944842	1.0162	1.03227	1.18839	1.08522	f
1664.08	0.921229	1.05981	1.00162	1.02694	1.07133	1.22357	1.08211	f
1664.18	0.908292	1.11583	1.05256	1.04054	1.10339	1.26222	1.08018	f
1664.27	0.902594	1.16795	1.08696	1.04761	1.12657	1.30183	1.0786	f
1664.36	0.908286	1.2081	1.10028	1.04113	1.13981	1.33298	1.0761	f
1664.46	0.922881	1.2325	1.09655	1.02408	1.14409	1.34433	1.07058	f
1664.55	0.938536	1.23846	1.08681	1.00716	1.1418	1.32907	1.06091	f
1664.65	0.947574	1.22381	1.08243	0.998407	1.13334	1.28913	1.04892	f
1664.74	0.946784	1.18977	1.08643	0.995653	1.11574	1.23475	1.03909	f
1664.83	0.937485	1.14278	1.09062	0.988452	1.08679	1.17923	1.03505	f
1664.93	0.923169	1.09215	1.08321	0.967634	1.05053	1.13286	1.03691	f
1665.02	0.907112	1.04587	1.06044	0.93381	1.01584	1.10018	1.04231	f
1665.11	0.891115	1.00953	1.03076	0.897287	0.988379	1.08074	1.04958	f
1665.21	0.875536	0.987755	1.00799	0.870476	0.96535	1.07053	1.05845	f
1665.3	0.860194	0.983593	1.00091	0.860557	0.940028	1.06347	1.06816	f
1665.4	0.845279	0.994903	1.00804	0.867638	0.910404	1.05439	1.07696	f
1665.49	0.831732	1.01178	1.02057	0.886648	0.881907	1.04228	1.08417	f
1665.58	0.820867	1.01947	1.03026	0.909649	0.862834	1.03044	1.0909	f
1665.68	0.813497	1.00567	1.03486	0.928156	0.85887	1.02243	1.09761	f
1665.77	0.809116	0.967337	1.03583	0.936443	0.870565	1.01837	1.10236	f
1665.86	0.806016	0.913172	1.03241	0.933458	0.893068	1.01536	1.10345	f
1665.96	0.802695	0.860194	1.02101	0.921092	0.917895	1.00977	1.10305	f
1666.05	0.799174	0.825363	1.00091	0.901959	0.937477	0.998118	1.10693	f
1666.15	0.796678	0.816603	0.977075	0.880042	0.949232	0.977438	1.11952	f
1666.24	0.796995	0.829113	0.954912	0.862435	0.954784	0.948006	1.13893	f
1666.33	0.802605	0.849753	0.935332	0.857862	0.955554	0.916801	1.15669	f
1666.43	0.816102	0.866919	0.917735	0.87229	0.950563	0.896662	1.16274	f
1666.52	0.837167	0.878349	0.905072	0.905946	0.938408	0.899013	1.1519	f
1666.61	0.859171	0.890035	0.901906	0.953385	0.920059	0.925131	1.12712	f
1666.71	0.870848	0.907626	0.9078	1.0049	0.899798	0.963619	1.09793	f
1666.8	0.864315	0.928917	0.915172	1.04826	0.883971	0.996962	1.07553	f
1666.9	0.843081	0.944584	0.914422	1.0719	0.878461	1.01219	1.06708	f
1666.99	0.82134	0.945829	0.900338	1.06942	0.885656	1.00768	1.07183	f
1667.08	0.813385	0.930781	0.874733	1.04348	0.902453	0.991664	1.08224	f
1667.18	0.82279	0.905052	0.845474	1.00572	0.92125	0.974984	1.09056	f
1667.27	0.841624	0.878432	0.823439	0.971506	0.933627	0.965099	1.09528	f
1667.36	0.859537	0.860719	0.817504	0.952361	0.93517	0.964859	1.10049	f
1667.46	0.872569	0.857508	0.829442	0.951379	0.928736	0.974602	1.10896	f
1667.55	0.883394	0.867375	0.852366	0.964922	0.923013	0.993709	1.11688	f
1667.65	0.894754	0.882726	0.874835	0.987162	0.92619	1.01915	1.11625	f
1667.74	0.904433	0.894949	0.888356	1.01187	0.939617	1.04397	1.1015	f
1667.83	0.906952	0.900016	0.89248	1.03155	0.95696	1.06022	1.07371	f
1667.93	0.899671	0.899776	0.893623	1.03886	0.96909	1.06529	1.03964	f
1668.02	0.887163	0.898279	0.899294	1.03132	0.969525	1.0646	1.0084	f
1668.11	0.879534	0.897534	0.912919	1.01401	0.956646	1.06598	0.987265	f
1668.21	0.886372	0.89677	0.93278	0.995587	0.933778	1.07084	0.977976	f
1668.3	0.91246	0.894979	0.954428	0.981301	0.908485	1.07198	0.975373	f
1668.4	0.958168	0.892704	0.973493	0.970612	0.890074	1.06181	0.971015	f
1668.49	1.02114	0.890856	0.986893	0.961304	0.885184	1.0421	0.959653	f
1668.58	1.09596	0.889004	0.993008	0.954461	0.894714	1.02456	0.943245	f
1668.68	1.17307	0.887376	0.991419	0.954474	0.914797	1.02057	0.928809	f
1668.77	1.24067	0.891973	0.982597	0.963593	0.939737	1.02976	0.921945	f
1668.86	1.29013	0.916341	0.96818	0.97724	0.962968	1.03946	0.921756	f
1668.96	1.31946	0.97489	0.951661	0.985754	0.977126	1.03552	0.921424	f
1669.05	1.33146	1.07136	0.938462	0.981724	0.976431	1.01354	0.914209	f
1669.15	1.32914	1.19208	0.934912	0.966301	0.960019	0.980907	0.89988	f
1669.24	1.31282	1.31059	0.946505	0.948289	0.932164	0.950727	0.885128	f
1669.33	1.28087	1.40089	0.976182	0.937731	0.898649	0.934322	0.8776	f
1669.43	1.23354	1.45045	1.02426	0.940613	0.863435	0.936602	0.879436	f
1669.52	1.1767	1.46434	1.08983	0.957479	0.829173	0.954199	0.886242	f
1669.61	1.12047	1.45763	1.17117	0.984536	0.799549	0.976794	0.891288	f
1669.71	1.0724	1.44252	1.26366	1.01608	0.779416	0.992431	0.890256	f
1669.8	1.03157	1.42175	1.35728	1.04878	0.771941	0.99378	0.882933	f
1669.9	0.992079	1.39367	1.43844	1.08583	0.776232	0.98144	0.8723	f
1669.99	0.953093	1.36087	1.49637	1.13553	0.788445	0.963029	0.862494	f
1670.08	0.923269	1.33075	1.52828	1.20281	0.805079	0.94862	0.856732	f
1670.18	0.914427	1.30755	1.53844	1.2811	0.824313	0.944619	0.855929	f
1670.27	0.932004	1.28646	1.53276	1.35277	0.844606	0.949047	0.858274	f
1670.36	0.971522	1.25772	1.51464	1.39796	0.864513	0.9524	0.860418	f
1670.46	1.02217	1.21665	1.48501	1.40499	0.88566	0.945258	0.860754	f
1670.55	1.0728	1.16892	1.44472	1.37558	0.914737	0.926743	0.86217	f
1670.65	1.11652	1.12651	1.3959	1.32318	0.959935	0.905821	0.87031	f
1670.74	1.15235	1.09885	1.34176	1.26641	1.02425	0.89452	0.888033	f
1670.83	1.18248	1.08756	1.28659	1.22099	1.10265	0.899327	0.911883	f
1670.93	1.20751	1.08803	1.2356	1.19356	1.18573	0.9178	0.934504	f
1671.02	1.22498	1.09488	1.1937	1.18077	1.26528	0.942366	0.950031	f
1671.11	1.23286	1.1056	1.16423	1.17313	1.33563	0.967845	0.957403	f
1671.21	1.23337	1.12022	1.14879	1.16111	1.39108	0.996735	0.960312	f
1671.3	1.23251	1.13848	1.14791	1.14051	1.42488	1.03813	0.96502	f
1671.4	1.2357	1.15785	1.16007	1.11389	1.43143	1.10033	0.977851	f
1671.49	1.24425	1.17416	1.18007	1.08741	1.40896	1.18195	1.00313	f
1671.58	1.25541	1.18359	1.19947	1.06564	1.36019	1.26921	1.04194	f
1671.68	1.26529	1.18375	1.20948	1.04895	1.29207	1.34218	1.09202	f
1671.77	1.27076	1.174	1.20322	1.03583	1.21647	1.38562	1.14865	f
1671.86	1.26845	1.15556	1.17691	1.02657	1.14906	1.39637	1.20567	f
1671.96	1.25275	1.13131	1.13166	1.02376	1.10356	1.38204	1.25623	f
1672.05	1.21699	1.10461	1.07503	1.02842	1.08457	1.35358	1.2931	f
1672.15	1.15885	1.07855	1.01914	1.03628	1.08536	1.3187	1.30942	f
1672.24	1.08567	1.05678	0.97492	1.03958	1.09235	1.28052	1.30125	f
1672.33	1.01324	1.04327	0.947269	1.03338	1.09318	1.24054	1.27104	f
1672.43	0.957328	1.03843	0.934567	1.0201	1.08279	1.20229	1.22857	f
1672.52	0.924003	1.03556	0.930871	1.00592	1.06435	1.17128	1.1884	f
1672.61	0.907372	1.02469	0.928805	0.99323	1.04584	1.15023	1.16463	f
1672.71	0.896682	1.00167	0.922946	0.978707	1.03445	1.13509	1.16485	f
1672.8	0.886405	0.972863	0.912411	0.961012	1.03286	1.11719	1.18587	f
1672.9	0.879531	0.950667	0.900065	0.94831	1.03909	1.0913	1.21451	f
1672.99	0.882051	0.945	0.889308	0.954481	1.04806	1.06084	1.23449	f
1673.08	0.895423	0.958663	0.881894	0.986362	1.05319	1.03413	1.23582	f
1673.18	0.915317	0.987479	0.877669	1.03539	1.04866	1.01652	1.22018	f
1673.27	0.936785	1.02251	0.874495	1.08232	1.03366	1.00763	1.198	f
1673.36	0.958625	1.05269	0.868862	1.11026	1.01534	1.00475	1.1798	f
1673.46	0.9819	1.06787	0.858545	1.11481	1.00502	1.00669	1.16849	f
1673.55	1.00559	1.06212	0.84507	1.1042	1.00903	1.01291	1.1585	f
1673.65	1.02538	1.03612	0.832532	1.09017	1.02303	1.02044	1.14236	f
1673.74	1.03665	0.997637	0.824007	1.07728	1.03574	1.02399	1.11838	f
1673.83	1.03713	0.958387	0.820399	1.05988	1.03818	1.0193	1.09185	f
1673.93	1.02691	0.927708	0.822447	1.02996	1.02902	1.00566	1.06912	f
1674.02	1.00765	0.907636	0.831593	0.987803	1.01231	0.985259	1.05107	f
1674.11	0.983154	0.893819	0.847852	0.943859	0.992247	0.96118	1.03284	f
1674.21	0.959126	0.881151	0.867436	0.910487	0.970691	0.936958	1.00947	f
1674.3	0.940443	0.868821	0.884079	0.892844	0.947942	0.917049	0.981225	f
1674.4	0.927661	0.860482	0.893885	0.887739	0.924677	0.905797	0.95401	f
1674.49	0.916514	0.860055	0.898545	0.889491	0.903218	0.904911	0.935595	f
1674.58	0.901611	0.867885	0.903115	0.895594	0.887731	0.912261	0.931276	f
1674.68	0.881502	0.88127	0.911098	0.907228	0.883296	0.923591	0.941934	f
1674.77	0.861068	0.898705	0.922409	0.925326	0.893089	0.936096	0.964659	f
1674.86	0.849435	0.922224	0.935828	0.946859	0.915618	0.95075	0.994262	f
1674.96	0.854535	0.953657	0.951008	0.965932	0.944749	0.971009	1.02438	f
1675.05	0.877735	0.988788	0.96682	0.978973	0.972866	0.998752	1.04822	f
1675.15	0.912008	1.01699	0.97935	0.987952	0.995228	1.0312	1.05992	f
1675.24	0.945354	1.02824	0.983811	0.997429	1.01187	1.06194	1.05743	f
1675.33	0.967633	1.02075	0.97858	1.00885	1.02515	1.08447	1.04449	f
1675.43	0.976548	1.00177	0.965932	1.01931	1.03541	1.09509	1.02883	f
1675.52	0.979139	0.981932	0.948797	1.02583	1.03958	1.09297	1.01639	f
1675.61	0.988056	0.96917	0.928393	1.02878	1.03476	1.07942	1.00686	f
1675.71	1.01567	0.967078	0.90581	1.03045	1.02298	1.05774	0.995496	f
1675.8	1.06896	0.977561	0.884321	1.0318	1.01228	1.03305	0.979369	f
1675.9	1.14594	1.00309	0.868646	1.03164	1.01148	1.01065	0.961017	f
1675.99	1.23468	1.04579	0.862335	1.02842	1.02257	0.993471	0.946189	f
1676.08	1.31566	1.10541	0.866873	1.02131	1.03739	0.981177	0.938631	f
1676.18	1.36733	1.17948	0.88357	1.00995	1.04306	0.972032	0.937098	f
1676.27	1.37324	1.26404	0.915157	0.994747	1.0324	0.964975	0.936257	f
1676.36	1.32826	1.35089	0.964808	0.97807	1.00915	0.959403	0.930069	f
1676.46	1.24149	1.42403	1.033	0.964094	0.983473	0.954454	0.915484	f
1676.55	1.13379	1.4634	1.11491	0.956473	0.963427	0.950325	0.89412	f
1676.65	1.02964	1.45771	1.20178	0.956407	0.951182	0.949157	0.870437	f
1676.74	0.946924	1.41391	1.28594	0.963932	0.944915	0.952101	0.848181	f
1676.83	0.891191	1.35239	1.36447	0.981013	0.941711	0.955497	0.828314	f
1676.93	0.857253	1.29296	1.43739	1.01256	0.938803	0.95295	0.810212	f
1677.02	0.835589	1.24488	1.50186	1.06305	0.934728	0.942568	0.794686	f
1677.11	0.819511	1.20711	1.54964	1.13169	0.930836	0.930113	0.786233	f
1677.21	0.808892	1.17373	1.57209	1.21027	0.931095	0.923247	0.792467	f
1677.3	0.80795	1.13882	1.5672	1.28618	0.940068	0.923951	0.819287	f
1677.4	0.8184	1.09937	1.54142	1.34817	0.961073	0.927849	0.864116	f
1677.49	0.834458	1.05657	1.50529	1.3903	0.995398	0.929678	0.91379	f
1677.58	0.845662	1.01561	1.46748	1.4113	1.04209	0.928336	0.950572	f
1677.68	0.845101	0.983395	1.43126	1.4113	1.09801	0.927623	0.962058	f
1677.77	0.834667	0.96521	1.39451	1.38988	1.15876	0.933302	0.947403	f
1677.86	0.822715	0.962259	1.35278	1.34769	1.22025	0.948529	0.916141	f
1677.96	0.817556	0.970926	1.3043	1.28987	1.27858	0.970994	0.882611	f
1678.05	0.822907	0.983903	1.25312	1.22738	1.32856	0.994242	0.859667	f
1678.15	0.837417	0.992912	1.20656	1.17303	1.36376	1.01154	0.853474	f
1678.24	0.856479	0.992766	1.16977	1.13424	1.37945	1.01906	0.861866	f
1678.33	0.874349	0.984865	1.143	1.10864	1.37517	1.01725	0.878205	f
1678.43	0.886282	0.975853	1.12234	1.08645	1.35474	1.01114	0.897803	f
1678.52	0.890285	0.971232	1.10157	1.05827	1.32449	1.00845	0.921952	f
1678.61	0.887314	0.970225	1.07422	1.0219	1.29114	1.01531	0.95609	f
1678.71	0.879896	0.967496	1.03755	0.983667	1.25933	1.03281	1.00382	f
1678.8	0.870071	0.959032	0.996486	0.953391	1.22903	1.05729	1.06207	f
1678.9	0.858411	0.944927	0.962179	0.936515	1.19503	1.08315	1.12148	f
1678.99	0.844448	0.926892	0.944122	0.929191	1.151	1.10496	1.17198	f
1679.08	0.827858	0.905494	0.942796	0.92126	1.09624	1.1191	1.20919	f
1679.18	0.809958	0.881246	0.949006	0.90501	1.03932	1.12527	1.23579	f
1679.27	0.794375	0.857868	0.949381	0.881915	0.99383	1.12593	1.25707	f
1679.36	0.78601	0.843189	0.934547	0.86178	0.968802	1.12357	1.27584	f
1679.46	0.78851	0.844737	0.9054	0.855754	0.96292	1.11908	1.29047	f
1679.55	0.801916	0.862709	0.872702	0.869163	0.968146	1.11327	1.29633	f
1679.65	0.82243	0.88739	0.848939	0.898624	0.977259	1.10839	1.28997	f
1679.74	0.845206	0.905615	0.839509	0.934495	0.986585	1.10728	1.27285	f
1679.83	0.86834	0.911833	0.842301	0.967528	0.993644	1.11141	1.25143	f
1679.93	0.894165	0.91248	0.85377	0.994662	0.995831	1.12042	1.2332	f
1680.02	0.926166	0.918375	0.872264	1.01929	0.992473	1.13315	1.22237	f
1680.11	0.963576	0.93376	0.89559	1.04584	0.98582	1.14792	1.21873	f
1680.21	0.999426	0.954056	0.919149	1.07377	0.978337	1.16165	1.21909	f
1680.3	1.02487	0.972424	0.938096	1.09595	0.970012	1.17026	1.21886	f
1680.4	1.0354	0.985988	0.950012	1.10318	0.959466	1.17064	1.21314	f
1680.49	1.03322	0.995465	0.95517	1.09155	0.94763	1.16251	1.19823	f
1680.58	1.02462	1.00163	0.956768	1.06689	0.939097	1.14912	1.17322	f
1680.68	1.01607	1.00527	0.961746	1.0416	0.938818	1.13619	1.14088	f
1680.77	1.01184	1.00999	0.97869	1.02644	0.94693	1.12888	1.10772	f
1680.86	1.01331	1.0223	1.01212	1.0245	0.957786	1.12819	1.0829	f
1680.96	1.01994	1.04689	1.05795	1.03275	0.965051	1.13043	1.07488	f
1681.05	1.03152	1.08174	1.10506	1.04771	0.967828	1.13221	1.08669	f
1681.15	1.04928	1.11908	1.14209	1.06859	0.971331	1.13642	1.1138	f
1681.24	1.07484	1.15259	1.16465	1.095	0.982133	1.15144	1.14759	f
1681.33	1.1088	1.18312	1.17811	1.12314	1.00334	1.18239	1.18152	f
1681.43	1.14993	1.21648	1.19416	1.14538	1.0322	1.22248	1.21344	f
1681.52	1.194	1.25671	1.22263	1.15352	1.05996	1.25407	1.24217	f
1681.61	1.23291	1.30265	1.26412	1.14294	1.07483	1.26026	1.26367	f
1681.71	1.257	1.34918	1.30857	1.11417	1.06913	1.23761	1.27206	f
1681.8	1.26079	1.389	1.34062	1.07209	1.04632	1.19755	1.26463	f
1681.9	1.24683	1.41377	1.34788	1.02425	1.01991	1.15567	1.24518	f
1681.99	1.22268	1.41713	1.32681	0.97872	1.00327	1.12086	1.22205	f
1682.08	1.19464	1.39883	1.28262	0.942115	1.00005	1.09495	1.20237	f
1682.18	1.16441	1.3648	1.22453	0.918167	1.00461	1.07925	1.18849	f
1682.27	1.13075	1.32294	1.16131	0.907275	1.00972	1.07649	1.17955	f
1682.36	1.09352	1.27955	1.1004	0.907329	1.01201	1.08577	1.17482	f
1682.46	1.05513	1.2385	1.04903	0.913896	1.0108	1.09867	1.17357	f
1682.55	1.01878	1.20099	1.01326	0.919428	1.00495	1.10371	1.17172	f
1682.65	0.985652	1.16531	0.994234	0.914185	0.99369	1.09528	1.16219	f
1682.74	0.954486	1.12869	0.986147	0.891367	0.979531	1.07795	1.14137	f
1682.83	0.924396	1.09087	0.979482	0.853328	0.967913	1.0628	1.11492	f
1682.93	0.897676	1.05518	0.966966	0.812467	0.962461	1.05853	1.09588	f
1683.02	0.879117	1.02517	0.947146	0.784116	0.961194	1.06519	1.09606	f
1683.11	0.872161	1.00058	0.923963	0.777797	0.958848	1.07492	1.11815	f
1683.21	0.875923	0.977024	0.903668	0.794374	0.953408	1.07826	1.15492	f
1683.3	0.885591	0.949824	0.890805	0.828534	0.949452	1.07082	1.19517	f
1683.4	0.895743	0.918844	0.884924	0.872347	0.953698	1.05594	1.23032	f
1683.49	0.903989	0.889525	0.880949	0.917814	0.967179	1.04197	1.25635	f
1683.58	0.912074	0.868829	0.874031	0.958832	0.982989	1.03581	1.2711	f
1683.68	0.923522	0.860379	0.864243	0.99254	0.992067	1.0374	1.27207	f
1683.77	0.939332	0.863141	0.856355	1.01802	0.99058	1.03954	1.25789	f
1683.86	0.955508	0.873964	0.855642	1.03324	0.981592	1.03386	1.23112	f
1683.96	0.965169	0.890242	0.86467	1.03474	0.971183	1.01747	1.19769	f
1684.05	0.963621	0.909438	0.882807	1.02112	0.964609	0.994278	1.16315	f
1684.15	0.951432	0.926861	0.907308	0.99637	0.965258	0.971565	1.12944	f
1684.24	0.933449	0.935321	0.935111	0.968501	0.973811	0.955836	1.09499	f
1684.33	0.915719	0.928765	0.963973	0.944281	0.986027	0.950433	1.05784	f
1684.43	0.902744	0.907937	0.991655	0.925843	0.99271	0.954196	1.01857	f
1684.52	0.896152	0.882332	1.01426	0.912612	0.984993	0.961595	0.980448	f
1684.61	0.89419	0.864343	1.02678	0.905385	0.961625	0.965675	0.946447	f
1684.71	0.892182	0.860386	1.02676	0.907151	0.930883	0.963041	0.916341	f
1684.8	0.884708	0.868337	1.0176	0.919616	0.904518	0.956627	0.887178	f
1684.9	0.869221	0.883202	1.00739	0.940242	0.889864	0.952756	0.857259	f
1684.99	0.848765	0.9031	1.00371	0.963693	0.886531	0.95515	0.829854	f
1685.08	0.831466	0.928032	1.00867	0.986198	0.888645	0.961918	0.812893	f
1685.18	0.826861	0.954792	1.01744	1.0076	0.88959	0.96828	0.814033	f
1685.27	0.842192	0.977101	1.021	1.02846	0.886008	0.971383	0.834595	f
1685.36	0.880881	0.991949	1.01191	1.04538	0.879036	0.971888	0.867674	f
1685.46	0.942139	1.00442	0.98929	1.04991	0.872659	0.97209	0.901832	f
1685.55	1.02008	1.02568	0.960053	1.0334	0.870546	0.97437	0.927099	f
1685.65	1.10332	1.06676	0.935476	0.994297	0.873792	0.981048	0.938767	f
1685.74	1.17668	1.13362	0.925566	0.941371	0.881237	0.993112	0.936951	f
1685.83	1.22519	1.22426	0.935455	0.889996	0.891	1.0075	0.924499	f
1685.93	1.23869	1.3272	0.966634	0.854586	0.901291	1.01699	0.906031	f
1686.02	1.21556	1.42253	1.02091	0.842688	0.910043	1.0146	0.8874	f
1686.11	1.1638	1.48815	1.10146	0.853449	0.915098	0.998058	0.873654	f
1686.21	1.09802	1.50871	1.20819	0.880276	0.915979	0.970376	0.866471	f
1686.3	1.03232	1.4823	1.33156	0.915978	0.914991	0.937759	0.863734	f
1686.4	0.973524	1.42058	1.45241	0.958306	0.914926	0.907881	0.862127	f
1686.49	0.920286	1.3439	1.55013	1.01301	0.915623	0.88795	0.86033	f
1686.58	0.868981	1.27414	1.61248	1.08973	0.914429	0.881765	0.859139	f
1686.68	0.820538	1.22698	1.63887	1.19144	0.911012	0.887937	0.858805	f
1686.77	0.781727	1.20574	1.63532	1.30597	0.910712	0.90142	0.857463	f
1686.86	0.76039	1.20057	1.60718	1.40847	0.921741	0.916373	0.852551	f
1686.96	0.76027	1.19515	1.557	1.47451	0.949182	0.927397	0.843591	f
1687.05	0.7802	1.17677	1.48818	1.49381	0.991711	0.930432	0.833191	f
1687.15	0.816338	1.14271	1.40888	1.47441	1.04299	0.924536	0.825061	f
1687.24	0.863431	1.09951	1.33113	1.43506	1.09492	0.912722	0.8211	f
1687.33	0.914728	1.05854	1.26569	1.39263	1.13994	0.899933	0.82055	f
1687.43	0.96317	1.03108	1.21655	1.35323	1.17319	0.890648	0.821723	f
1687.52	1.00423	1.02288	1.17957	1.31327	1.19496	0.889211	0.824721	f
1687.61	1.03767	1.02989	1.14682	1.26812	1.21126	0.901001	0.832717	f
1687.71	1.06731	1.0396	1.11376	1.2192	1.23029	0.930293	0.850341	f
1687.8	1.09969	1.03994	1.08266	1.17438	1.25657	0.975612	0.880371	f
1687.9	1.141	1.02887	1.05973	1.14272	1.2875	1.029	0.921526	f
1687.99	1.19141	1.01513	1.0495	1.12876	1.31475	1.081	0.969766	f
1688.08	1.23976	1.00935	1.05122	1.12951	1.32838	1.12606	1.02228	f
1688.18	1.26587	1.01482	1.05936	1.13483	1.32045	1.16275	1.07894	f
1688.27	1.25269	1.02628	1.06633	1.13163	1.28731	1.18949	1.13826	f
1688.36	1.19966	1.03542	1.06551	1.11071	1.23197	1.202	1.19282	f
1688.46	1.12482	1.03623	1.0527	1.0721	1.16547	1.19598	1.2315	f
1688.55	1.05257	1.02613	1.02664	1.02506	1.10346	1.17245	1.24852	f
1688.65	0.99798	1.00524	0.990094	0.982721	1.05799	1.13976	1.24984	f
1688.74	0.961557	0.976345	0.951601	0.954229	1.03112	1.10968	1.2481	f
1688.83	0.936385	0.94473	0.924061	0.939703	1.01686	1.0907	1.2506	f
1688.93	0.918142	0.916373	0.917697	0.932581	1.00903	1.08374	1.25275	f
1689.02	0.908944	0.895738	0.932169	0.927606	1.00632	1.08324	1.24374	f
1689.11	0.913521	0.88439	0.955883	0.926662	1.00913	1.08227	1.21908	f
1689.21	0.932778	0.880981	0.974138	0.936068	1.0138	1.07749	1.18692	f
1689.3	0.960286	0.883195	0.979199	0.958628	1.01258	1.07059	1.16208	f
1689.4	0.98467	0.890405	0.974242	0.989454	0.999581	1.06562	1.15433	f
1689.49	0.996372	0.903951	0.969566	1.01887	0.976461	1.06489	1.16156	f
1689.58	0.993251	0.923373	0.975069	1.03771	0.951462	1.06694	1.17197	f
1689.68	0.980718	0.943276	0.993951	1.04082	0.932817	1.06736	1.17217	f
1689.77	0.966976	0.956458	1.02113	1.02832	0.923577	1.06167	1.15453	f
1689.86	0.957802	0.960807	1.04665	1.00511	0.921908	1.04807	1.1201	f
1689.96	0.95425	0.961294	1.06136	0.978592	0.924732	1.02806	1.07684	f
1690.05	0.953824	0.964437	1.06155	0.955833	0.930448	1.0047	1.03463	f
1690.15	0.953869	0.971959	1.05014	0.941684	0.93859	0.981117	1.00025	f
1690.24	0.954442	0.980042	1.03429	0.937962	0.948655	0.960281	0.974456	f
1690.33	0.958221	0.98239	1.02084	0.943386	0.959683	0.944911	0.95218	f
1690.43	0.967375	0.973122	1.01211	0.954796	0.969685	0.935567	0.926657	f
1690.52	0.980483	0.949623	1.0055	0.969241	0.975246	0.929052	0.895372	f
1690.61	0.992502	0.915826	0.997019	0.984905	0.973299	0.921512	0.86328	f
1690.71	0.997672	0.883017	0.985371	1.00011	0.964757	0.914172	0.840117	f
1690.8	0.992812	0.864878	0.973059	1.0124	0.955617	0.914054	0.833604	f
1690.9	0.978036	0.868901	0.964403	1.01932	0.952735	0.927932	0.844435	f
1690.99	0.955032	0.890826	0.962186	1.02046	0.958624	0.955761	0.867045	f
1691.08	0.925152	0.916739	0.965543	1.01829	0.97094	0.990709	0.894245	f
1691.18	0.889935	0.931558	0.970043	1.01657	0.985728	1.02476	0.921145	f
1691.27	0.85415	0.927932	0.970136	1.01766	0.999421	1.05306	0.945127	f
1691.36	0.826939	0.909475	0.962499	1.02142	1.00831	1.07322	0.963182	f
1691.46	0.818028	0.886478	0.947372	1.02699	1.00894	1.08194	0.970711	f
1691.55	0.831525	0.868912	0.927284	1.03473	1.00118	1.07388	0.964313	f
1691.65	0.863957	0.862912	0.905776	1.04465	0.989304	1.04533	0.946178	f
1691.74	0.908615	0.872425	0.887873	1.05277	0.978153	1.00011	0.924561	f
1691.83	0.961075	0.901726	0.880027	1.05123	0.968678	0.950932	0.908618	f
1691.93	1.02026	0.954043	0.887432	1.03415	0.958395	0.913346	0.902639	f
1692.02	1.08463	1.02741	0.910639	1.0033	0.945828	0.89647	0.904691	f
1692.11	1.14786	1.11253	0.945998	0.967	0.933046	0.897372	0.909112	f
1692.21	1.19762	1.19559	0.990695	0.933442	0.92354	0.903716	0.909725	f
1692.3	1.21956	1.26385	1.04742	0.906461	0.918918	0.903061	0.90242	f
1692.4	1.20463	1.31068	1.12344	0.887499	0.917779	0.892297	0.887085	f
1692.49	1.1548	1.33724	1.22363	0.879943	0.916345	0.879521	0.868081	f
1692.58	1.0824	1.34929	1.34271	0.890153	0.910489	0.876014	0.851985	f
1692.68	1.00395	1.35096	1.46305	0.924184	0.898963	0.885655	0.843678	f
1692.77	0.93391	1.34093	1.56059	0.983595	0.885486	0.901784	0.843071	f
1692.86	0.881664	1.31576	1.61541	1.06334	0.877016	0.91352	0.844546	f
1692.96	0.850043	1.27679	1.62067	1.15265	0.87916	0.914795	0.840082	f
1693.05	0.835071	1.23171	1.58491	1.23862	0.893511	0.908422	0.824754	f
1693.15	0.829209	1.18811	1.52603	1.31061	0.918886	0.90307	0.800361	f
1693.24	0.826883	1.14731	1.46084	1.36294	0.953747	0.906354	0.773923	f
1693.33	0.827102	1.10622	1.39794	1.39468	0.997252	0.919377	0.752976	f
1693.43	0.831012	1.06424	1.33808	1.40731	1.04902	0.936085	0.742193	f
1693.52	0.837858	1.02735	1.27916	1.40202	1.10849	0.947607	0.742782	f
1693.61	0.845001	1.0047	1.22015	1.3785	1.17395	0.948109	0.753392	f
1693.71	0.851078	1.00152	1.1618	1.33726	1.24121	0.938411	0.771637	f
1693.8	0.857252	1.01457	1.1065	1.28342	1.30205	0.925731	0.79587	f
1693.9	0.864566	1.03429	1.0583	1.22679	1.34413	0.919622	0.826413	f
1693.99	0.871106	1.05158	1.02181	1.17651	1.35421	0.927305	0.865137	f
1694.08	0.872406	1.06244	0.999156	1.13514	1.32444	0.95196	0.913897	f
1694.18	0.864624	1.06619	0.988046	1.09801	1.25823	0.994365	0.97356	f
1694.27	0.847571	1.06176	0.982923	1.05866	1.17065	1.0537	1.04376	f
1694.36	0.825697	1.04816	0.977626	1.01533	1.08242	1.12491	1.12201	f
1694.46	0.807105	1.02777	0.96718	0.972668	1.01136	1.19661	1.20252	f
1694.55	0.79997	1.00558	0.949298	0.936925	0.966044	1.25508	1.2759	f
1694.65	0.806861	0.984645	0.926672	0.909566	0.943844	1.29199	1.33237	f
1694.74	0.822139	0.965222	0.907261	0.886594	0.934427	1.30721	1.3676	f
1694.83	0.836414	0.949964	0.899058	0.864837	0.927171	1.30421	1.38596	f
1694.93	0.8447	0.946869	0.90238	0.847126	0.918284	1.28517	1.39596	f
1695.02	0.84946	0.963804	0.908729	0.838841	0.912865	1.25271	1.40178	f
1695.11	0.855755	1.00002	0.908817	0.840597	0.919754	1.21483	1.40093	f
1695.21	0.865364	1.04413	0.901433	0.847574	0.943062	1.18478	1.39062	f
1695.3	0.877507	1.08049	0.894094	0.856356	0.977386	1.17422	1.37379	f
1695.4	0.893379	1.09787	0.895652	0.869801	1.01084	1.18546	1.35725	f
1695.49	0.915856	1.09361	0.909373	0.893166	1.03324	1.20897	1.3449	f
1695.58	0.943417	1.07174	0.932284	0.92644	1.04285	1.22775	1.33494	f
1695.68	0.967217	1.03843	0.958647	0.96225	1.04654	1.22625	1.32185	f
1695.77	0.97722	0.999618	0.982553	0.990819	1.05339	1.19876	1.2988	f
1695.86	0.971753	0.961728	0.998938	1.00549	1.0672	1.15242	1.25901	f
1695.96	0.959496	0.932656	1.00513	1.00472	1.08334	1.10267	1.19958	f
1696.05	0.950965	0.919843	1.00296	0.991976	1.09237	1.06399	1.12668	f
1696.15	0.948651	0.925898	0.999137	0.975099	1.08746	1.04232	1.05527	f
1696.24	0.946632	0.946198	1.00251	0.963601	1.06991	1.03408	1.00102	f
1696.33	0.938921	0.972671	1.01981	0.963206	1.04799	1.0321	0.971033	f
1696.43	0.926351	1.00286	1.05276	0.972324	1.03096	1.03251	0.961868	f
1696.52	0.914919	1.04589	1.09748	0.985546	1.0238	1.0368	0.966078	f
1696.61	0.909879	1.116	1.14589	1.00021	1.0259	1.04841	0.979362	f
1696.71	0.913976	1.21553	1.18801	1.01786	1.03363	1.06862	1.00164	f
1696.8	0.930354	1.32346	1.21502	1.04022	1.0436	1.095	1.03243	f
1696.9	0.963419	1.40528	1.22283	1.06692	1.05425	1.12274	1.06699	f
1696.99	1.01446	1.43846	1.21449	1.09767	1.06561	1.14758	1.09812	f
1697.08	1.07639	1.42884	1.19948	1.13399	1.07706	1.16819	1.12163	f
1697.18	1.13343	1.40177	1.18994	1.17618	1.08483	1.18491	1.13884	f
1697.27	1.16781	1.37838	1.19583	1.21952	1.08247	1.19539	1.15381	f
1697.36	1.1697	1.36132	1.21993	1.25569	1.06502	1.19304	1.169	f
1697.46	1.14378	1.34177	1.2543	1.27824	1.03304	1.17267	1.18371	f
1697.55	1.10705	1.31538	1.2821	1.28585	0.992572	1.13827	1.1956	f
1697.65	1.07781	1.28854	1.28751	1.28092	0.952094	1.10368	1.2026	f
1697.74	1.06354	1.27092	1.26763	1.26602	0.919769	1.08365	1.20329	f
1697.83	1.05663	1.26464	1.23447	1.24125	0.901771	1.08356	1.19687	f
1697.93	1.04165	1.26099	1.20343	1.20438	0.900214	1.09656	1.18365	f
1698.02	1.00828	1.24714	1.17986	1.15352	0.911889	1.10982	1.16552	f
1698.11	0.959739	1.21487	1.15702	1.09049	0.929948	1.11376	1.14539	f
1698.21	0.910001	1.16509	1.12525	1.02234	0.947125	1.10686	1.12659	f
1698.3	0.873641	1.1066	1.0813	0.958687	0.95785	1.09312	1.11282	f
1698.4	0.857314	1.05088	1.03009	0.90774	0.95841	1.07677	1.10801	f
1698.49	0.858671	1.006	0.98032	0.874954	0.947526	1.05953	1.11454	f
1698.58	0.870603	0.972959	0.939994	0.863316	0.928202	1.04227	1.13145	f
1698.68	0.885354	0.946759	0.914574	0.872631	0.908691	1.02722	1.15536	f
1698.77	0.896725	0.922856	0.906379	0.898252	0.900147	1.0177	1.18273	f
1698.86	0.902096	0.903159	0.913915	0.931917	0.910556	1.01558	1.2112	f
1698.96	0.903912	0.893839	0.931651	0.965634	0.938949	1.01967	1.23811	f
1699.05	0.907937	0.896373	0.951405	0.995614	0.974971	1.02641	1.25886	f
1699.15	0.918371	0.902941	0.965941	1.02164	1.00484	1.03174	1.26829	f
1699.24	0.933768	0.903154	0.971907	1.04263	1.01938	1.03243	1.26443	f
1699.33	0.947368	0.89451	0.969334	1.05392	1.01816	1.02603	1.25101	f
1699.43	0.951693	0.883241	0.959372	1.05014	1.00732	1.01078	1.2358	f
1699.52	0.943904	0.874843	0.942842	1.03174	0.994328	0.986517	1.22523	f
1699.61	0.928206	0.866602	0.920105	1.00782	0.984853	0.956195	1.2198	f
1699.71	0.913233	0.851293	0.891558	0.990267	0.982311	0.926017	1.2149	f
1699.8	0.905962	0.82746	0.858687	0.985099	0.988193	0.903056	1.2056	f
1699.9	0.907304	0.80514	0.826148	0.989359	1.00156	0.891437	1.19075	f
1699.99	0.913765	0.800966	0.802154	0.995537	1.01873	0.890511	1.17349	f
1700.08	0.923068	0.825821	0.794582	0.998164	1.03504	0.896982	1.15793	f
1700.18	0.936189	0.874859	0.805884	0.996297	1.04764	0.908843	1.1453	f
1700.27	0.953681	0.928935	0.832077	0.99154	1.0569	0.926649	1.13295	f
1700.36	0.97182	0.967473	0.865942	0.985958	1.06527	0.950041	1.11693	f
1700.46	0.984081	0.981615	0.900372	0.982061	1.07394	0.973592	1.09506	f
1700.55	0.98638	0.97581	0.929167	0.982305	1.07968	0.988039	1.06687	f
1700.65	0.98057	0.95884	0.946448	0.986814	1.07533	0.986845	1.03183	f
1700.74	0.974646	0.93619	0.947659	0.991312	1.05474	0.97148	0.989853	f
1700.83	0.98048	0.911149	0.932442	0.989392	1.01825	0.94995	0.944305	f
1700.93	1.00872	0.889925	0.907105	0.978872	0.974131	0.931116	0.902899	f
1701.02	1.06124	0.882198	0.883892	0.964772	0.934399	0.92077	0.873999	f
1701.11	1.12653	0.896174	0.87526	0.954516	0.9083	0.920756	0.861864	f
1701.21	1.18402	0.934795	0.886814	0.949884	0.898546	0.928939	0.865282	f
1701.3	1.21507	0.996383	0.914655	0.944746	0.902739	0.940027	0.879352	f
1701.4	1.21199	1.07724	0.94997	0.932083	0.917102	0.948634	0.897774	f
1701.49	1.17884	1.17173	0.988197	0.912918	0.937766	0.952337	0.9148	f
1701.58	1.12655	1.26933	1.0351	0.897138	0.959252	0.951253	0.927002	f
1701.68	1.06794	1.3526	1.10305	0.89524	0.974899	0.94614	0.933976	f
1701.77	1.01466	1.40095	1.19891	0.910245	0.980911	0.93878	0.937036	f
1701.86	0.974352	1.4002	1.31403	0.937149	0.978864	0.932995	0.936801	f
1701.96	0.947631	1.35228	1.42664	0.969465	0.972795	0.932746	0.932021	f
1702.05	0.928133	1.27641	1.51571	1.00656	0.964802	0.938447	0.920515	f
1702.15	0.90745	1.19873	1.57295	1.05515	0.954875	0.946203	0.901303	f
1702.24	0.881396	1.13763	1.60227	1.12283	0.943802	0.951169	0.876593	f
1702.33	0.852242	1.09647	1.61071	1.20812	0.933903	0.950736	0.852199	f
1702.43	0.825798	1.06802	1.60153	1.29631	0.926662	0.944642	0.83549	f
1702.52	0.806451	1.04485	1.5744	1.36622	0.921636	0.934148	0.831494	f
1702.61	0.794824	1.02527	1.52947	1.40241	0.918859	0.921696	0.839486	f
1702.71	0.789392	1.01106	1.46996	1.40221	0.921762	0.909777	0.852922	f
1702.8	0.789156	1.00198	1.40172	1.37413	0.93679	0.899613	0.863112	f
1702.9	0.793936	0.99404	1.33155	1.3322	0.969036	0.891123	0.863711	f
1702.99	0.801954	0.983243	1.26558	1.29099	1.01749	0.884489	0.853382	f
1703.08	0.808363	0.969718	1.20828	1.26102	1.07378	0.881361	0.836254	f
1703.18	0.80773	0.956624	1.16203	1.24522	1.12512	0.884007	0.820413	f
1703.27	0.798423	0.94532	1.12707	1.23889	1.16062	0.893836	0.814121	f
1703.36	0.783873	0.933704	1.10165	1.23341	1.17782	0.910537	0.82086	f
1703.46	0.769494	0.919859	1.08329	1.22065	1.18554	0.932094	0.837659	f
1703.55	0.758551	0.904843	1.06974	1.19579	1.19931	0.956525	0.859168	f
1703.65	0.750494	0.890056	1.05843	1.15849	1.22974	0.983986	0.883252	f
1703.74	0.742786	0.874043	1.04545	1.11273	1.27152	1.01602	0.91223	f
1703.83	0.734971	0.855406	1.02625	1.06483	1.30397	1.0521	0.949527	f
1703.93	0.731271	0.837947	0.998701	1.02003	1.30531	1.08795	0.99622	f
1704.02	0.738753	0.829436	0.966256	0.980773	1.26939	1.11834	1.04989	f
1704.11	0.761035	0.833703	0.937754	0.947086	1.20965	1.14088	1.10537	f
1704.21	0.793264	0.845882	0.923114	0.916706	1.1472	1.1559	1.15657	f
1704.3	0.824199	0.856615	0.926799	0.885444	1.09537	1.1636	1.19924	f
1704.4	0.843481	0.859339	0.943208	0.850343	1.05417	1.16319	1.23267	f
1704.49	0.847383	0.852825	0.958618	0.814152	1.01634	1.15454	1.25809	f
1704.58	0.838892	0.839433	0.960426	0.786043	0.977214	1.1394	1.27519	f
1704.68	0.823908	0.823571	0.946086	0.776481	0.939109	1.12041	1.28168	f
1704.77	0.808206	0.811232	0.922921	0.790513	0.908692	1.09962	1.27756	f
1704.86	0.797356	0.80833	0.899965	0.824852	0.891623	1.07895	1.26926	f
1704.96	0.797643	0.817796	0.881378	0.869802	0.889425	1.06187	1.2674	f
1705.05	0.814693	0.838439	0.867065	0.914074	0.899887	1.05276	1.27892	f
1705.15	0.850156	0.867094	0.856394	0.949805	0.91952	1.0533	1.30081	f
1705.24	0.899398	0.900205	0.849582	0.974738	0.945822	1.06001	1.32168	f
1705.33	0.95269	0.932741	0.847412	0.9909	0.977222	1.06635	1.32965	f
1705.43	0.998598	0.957334	0.851842	1.00153	1.01037	1.06774	1.31938	f
1705.52	1.02726	0.967834	0.866042	1.0081	1.03746	1.06483	1.29336	f
1705.61	1.03355	0.964921	0.89167	1.00846	1.0481	1.06186	1.25866	f
1705.71	1.0192	0.956704	0.925602	0.997429	1.0361	1.06174	1.22307	f
1705.8	0.992508	0.952329	0.960211	0.971231	1.00586	1.06225	1.19263	f
1705.9	0.964773	0.955254	0.987528	0.932979	0.971425	1.05667	1.17007	f
1705.99	0.944696	0.962787	1.00299	0.893473	0.947755	1.03895	1.15379	f
1706.08	0.933602	0.970229	1.00596	0.865107	0.941433	1.00965	1.13854	f
1706.18	0.925329	0.973952	0.998549	0.853923	0.948569	0.977013	1.1183	f
1706.27	0.912708	0.972369	0.984887	0.857323	0.960776	0.952011	1.08975	f
1706.36	0.895445	0.96603	0.970184	0.869249	0.972662	0.941574	1.05501	f
1706.46	0.881134	0.95641	0.958712	0.886524	0.984078	0.945483	1.02171	f
1706.55	0.878273	0.94361	0.951289	0.909555	0.996718	0.95909	0.999689	f
1706.65	0.889032	0.92632	0.944662	0.938229	1.01031	0.978443	0.99552	f
1706.74	0.908174	0.905686	0.934253	0.968768	1.02245	1.00273	1.00914	f
1706.83	0.927198	0.887771	0.918659	0.995183	1.03155	1.03189	1.03502	f
1706.93	0.939963	0.879776	0.902082	1.0129	1.03878	1.06248	1.06582	f
1707.02	0.947048	0.883991	0.891391	1.02043	1.04628	1.08661	1.09528	f
1707.11	0.956781	0.896796	0.890013	1.01875	1.05385	1.09585	1.11989	f
1707.21	0.980932	0.912632	0.895094	1.0104	1.05781	1.08636	1.13959	f
1707.3	1.02733	0.927644	0.900908	0.99877	1.05376	1.06052	1.15589	f
1707.4	1.09498	0.941898	0.904097	0.986991	1.04097	1.02451	1.16784	f
1707.49	1.17447	0.960883	0.905368	0.976709	1.02353	0.985845	1.16997	f
1707.58	1.25148	0.994236	0.908007	0.967995	1.00715	0.95284	1.15584	f
1707.68	1.31046	1.04909	0.916761	0.960611	0.995335	0.933721	1.12409	f
1707.77	1.33906	1.1229	0.937841	0.955707	0.988006	0.933293	1.08058	f
1707.86	1.33305	1.2047	0.977066	0.955988	0.983023	0.948752	1.03412	f
1707.96	1.29856	1.2841	1.03607	0.964647	0.9788	0.968947	0.990749	f
1708.05	1.2481	1.35758	1.11083	0.983372	0.976275	0.979763	0.952672	f
1708.15	1.19291	1.4253	1.19468	1.01062	0.978805	0.972523	0.92174	f
1708.24	1.1387	1.48359	1.282	1.04181	0.98932	0.949297	0.901555	f
1708.33	1.08756	1.52381	1.3678	1.07177	1.00651	0.920603	0.89457	f
1708.43	1.04136	1.53875	1.44457	1.09853	1.02435	0.897814	0.898085	f
1708.52	1.00208	1.52754	1.5027	1.12464	1.03633	0.88693	0.905227	f
1708.61	0.970458	1.494	1.53578	1.1533	1.03989	0.887265	0.910128	f
1708.71	0.946964	1.4429	1.54415	1.18319	1.03667	0.893007	0.911116	f
1708.8	0.934255	1.38006	1.5325	1.2082	1.02941	0.895032	0.909327	f
1708.9	0.936938	1.31412	1.50496	1.22271	1.01957	0.884553	0.906032	f
1708.99	0.957351	1.25449	1.46284	1.22563	1.00837	0.858864	0.901608	f
1709.08	0.991779	1.20702	1.40613	1.21803	0.99913	0.824612	0.895696	f
1709.18	1.031	1.17295	1.33666	1.19868	0.99786	0.794553	0.887495	f
1709.27	1.06456	1.15112	1.26013	1.16538	1.01123	0.7803	0.877165	f
1709.36	1.08523	1.13809	1.18583	1.12137	1.04314	0.787435	0.867998	f
1709.46	1.09054	1.12711	1.1239	1.07794	1.09121	0.815305	0.86562	f
1709.55	1.08115	1.11007	1.0813	1.04862	1.14616	0.859202	0.873502	f
1709.65	1.05855	1.08279	1.05865	1.0401	1.19624	0.913012	0.889557	f
1709.74	1.02565	1.04738	1.04923	1.04804	1.23408	0.972261	0.908615	f
1709.83	0.989242	1.00946	1.04172	1.06014	1.25996	1.036	0.92836	f
1709.93	0.959618	0.975309	1.02606	1.06283	1.27776	1.1045	0.951619	f
1710.02	0.94561	0.951365	0.998961	1.04698	1.2878	1.17323	0.982334	f
1710.11	0.94875	0.943266	0.964973	1.01003	1.28449	1.22958	1.01983	f
1710.21	0.961687	0.951942	0.932121	0.955601	1.26092	1.25896	1.05777	f
1710.3	0.972816	0.970587	0.905669	0.892508	1.21534	1.25646	1.08872	f
1710.4	0.974042	0.986743	0.884892	0.833777	1.15334	1.23165	1.11048	f
1710.49	0.966175	0.988666	0.865229	0.794437	1.08514	1.20075	1.12824	f
1710.58	0.957505	0.97184	0.844106	0.78603	1.02099	1.17429	1.15019	f
1710.68	0.955002	0.941586	0.825308	0.809571	0.967801	1.15292	1.17971	f
1710.77	0.956048	0.910125	0.816552	0.852479	0.927475	1.13332	1.21133	f
1710.86	0.95019	0.889739	0.821739	0.893275	0.897848	1.11537	1.23513	f
1710.96	0.929837	0.885746	0.835866	0.913104	0.875656	1.10293	1.24554	f
1711.05	0.898659	0.893847	0.848656	0.906397	0.859104	1.0995	1.24643	f
1711.15	0.869835	0.904171	0.853475	0.882367	0.848005	1.10426	1.24806	f
1711.24	0.857549	0.909653	0.851918	0.856711	0.842745	1.11229	1.25851	f
1711.33	0.871	0.911758	0.850112	0.840996	0.844241	1.11769	1.2764	f
1711.43	0.912916	0.917848	0.852986	0.837874	0.854016	1.11691	1.28994	f
1711.52	0.977971	0.933026	0.862954	0.844141	0.872913	1.10985	1.28402	f
1711.61	1.05142	0.955958	0.881616	0.85628	0.898812	1.09842	1.25079	f
1711.71	1.11286	0.982173	0.909532	0.872925	0.925367	1.08439	1.19565	f
1711.8	1.14581	1.00913	0.943429	0.894282	0.943363	1.06873	1.13374	f
1711.9	1.14619	1.03657	0.975192	0.920551	0.944744	1.05223	1.08026	f
1711.99	1.12212	1.06223	0.995716	0.950616	0.927495	1.03614	1.04317	f
1712.08	1.08621	1.07918	1.0005	0.981153	0.898289	1.02195	1.02187	f
1712.18	1.04821	1.07912	0.992201	1.00635	0.86982	1.01108	1.01045	f
1712.27	1.01284	1.05853	0.978207	1.01966	0.853837	1.00527	1.00166	f
1712.36	0.980763	1.02198	0.965638	1.0176	0.855037	1.00629	0.990612	f
1712.46	0.950383	0.979587	0.957878	1.00297	0.869877	1.0148	0.977901	f
1712.55	0.919793	0.941156	0.954813	0.984169	0.890574	1.03061	0.970352	f
1712.65	0.889289	0.912571	0.95526	0.97049	0.910456	1.05401	0.97722	f
1712.74	0.862801	0.895603	0.958911	0.966803	0.926413	1.08596	1.00295	f
1712.83	0.845525	0.888784	0.966005	0.972713	0.937805	1.12568	1.04234	f
1712.93	0.839708	0.888927	0.974998	0.98558	0.944514	1.16722	1.0832	f
1713.02	0.843184	0.893358	0.980714	1.00261	0.946663	1.19907	1.11462	f
1713.11	0.853023	0.901544	0.975823	1.02002	0.945127	1.20878	1.13282	f
1713.21	0.870575	0.914119	0.955783	1.03265	0.94122	1.18979	1.14013	f
1713.3	0.901661	0.929929	0.923877	1.03627	0.935876	1.1459	1.13985	f
1713.4	0.950737	0.945258	0.891808	1.03007	0.929236	1.08913	1.13339	f
1713.49	1.01476	0.95765	0.873461	1.01557	0.920884	1.0323	1.12108	f
1713.58	1.08374	0.970492	0.876194	0.993663	0.910355	0.982682	1.10358	f
1713.68	1.14747	0.993177	0.897159	0.964489	0.898554	0.942405	1.08166	f
1713.77	1.20111	1.03688	0.928151	0.930167	0.889396	0.913253	1.05513	f
1713.86	1.24376	1.10949	0.965098	0.896809	0.889231	0.898278	1.02359	f
1713.96	1.27256	1.21149	1.01348	0.873255	0.902675	0.897972	0.989004	f
1714.05	1.28028	1.33254	1.08483	0.867068	0.928324	0.906681	0.957056	f
1714.15	1.26018	1.45047	1.18639	0.880621	0.958709	0.914784	0.93402	f
1714.24	1.21328	1.53753	1.31141	0.909971	0.98464	0.914664	0.92166	f
1714.33	1.1497	1.57348	1.43848	0.947861	1.00023	0.904992	0.915635	f
1714.43	1.08346	1.55731	1.54214	0.988639	1.00485	0.890594	0.909288	f
1714.52	1.02582	1.5073	1.60694	1.03026	1.00182	0.879217	0.89852	f
1714.61	0.981831	1.4478	1.63292	1.07183	0.996082	0.87747	0.88316	f
1714.71	0.950816	1.393	1.62938	1.11074	0.992634	0.887162	0.864865	f
1714.8	0.928422	1.34137	1.60438	1.14314	0.995832	0.904263	0.84508	f
1714.9	0.909235	1.2842	1.55986	1.16622	1.00817	0.921441	0.825353	f
1714.99	0.889417	1.21779	1.49525	1.17877	1.02798	0.931753	0.808532	f
1715.08	0.868065	1.14734	1.41435	1.17993	1.04857	0.931235	0.79845	f
1715.18	0.847048	1.08131	1.32795	1.16902	1.06209	0.920061	0.797564	f
1715.27	0.829941	1.02516	1.24832	1.14682	1.06591	0.90295	0.804519	f
1715.36	0.82032	0.980623	1.18097	1.11597	1.06477	0.889019	0.814622	f
1715.46	0.819779	0.94787	1.12228	1.08049	1.06579	0.889314	0.823986	f
1715.55	0.827107	0.926234	1.06543	1.04494	1.07235	0.91129	0.833706	f
1715.65	0.83908	0.913894	1.00846	1.01268	1.08346	0.953256	0.849061	f
1715.74	0.851562	0.908972	0.957046	0.983953	1.09752	1.00394	0.874777	f
1715.83	0.859886	0.911885	0.920101	0.956659	1.11464	1.04927	0.912198	f
1715.93	0.859994	0.925147	0.902829	0.93041	1.13444	1.08164	0.96123	f
1716.02	0.851756	0.94968	0.902945	0.908908	1.15275	1.10317	1.02317	f
1716.11	0.840909	0.981122	0.913015	0.896673	1.16177	1.12038	1.09954	f
1716.21	0.835568	1.01001	0.926076	0.893912	1.15473	1.13659	1.1883	f
1716.3	0.839236	1.02643	0.938282	0.896295	1.13085	1.14869	1.28194	f
1716.4	0.847328	1.02571	0.946718	0.898934	1.09571	1.1498	1.36881	f
1716.49	0.851681	1.01027	0.946342	0.898569	1.05668	1.13417	1.43616	f
1716.58	0.848514	0.98631	0.931868	0.892839	1.01851	1.10162	1.47382	f
1716.68	0.84185	0.958276	0.903993	0.880165	0.983378	1.06084	1.47846	f
1716.77	0.839525	0.926073	0.872447	0.862219	0.953575	1.02832	1.45585	f
1716.86	0.846215	0.888481	0.851209	0.845941	0.932264	1.02046	1.4184	f
1716.96	0.860621	0.848861	0.848906	0.841677	0.922085	1.04207	1.3789	f
1717.05	0.87869	0.816436	0.862565	0.857343	0.924149	1.08059	1.34504	f
1717.15	0.897452	0.801596	0.879794	0.892183	0.938101	1.11272	1.31894	f
1717.24	0.914391	0.809702	0.887069	0.935218	0.961035	1.12021	1.29996	f
1717.33	0.924468	0.838393	0.877617	0.971219	0.98582	1.10188	1.28601	f
1717.43	0.92045	0.879304	0.854286	0.990344	1.00229	1.07165	1.27174	f
1717.52	0.898225	0.921184	0.826393	0.992687	1.00227	1.04533	1.24834	f
1717.61	0.862901	0.952885	0.803406	0.984467	0.984034	1.02844	1.20871	f
1717.71	0.828499	0.966457	0.790998	0.971871	0.951946	1.01494	1.15424	f
1717.8	0.809209	0.960851	0.791156	0.95889	0.912427	0.995138	1.0961	f
1717.9	0.808237	0.944436	0.804072	0.948715	0.870872	0.963943	1.04817	f
1717.99	0.814108	0.932491	0.829056	0.944115	0.832015	0.923873	1.0182	f
1718.08	0.809286	0.938629	0.863904	0.945556	0.801585	0.883227	1.00458	f
1718.18	0.784645	0.965863	0.904237	0.949978	0.785962	0.852042	0.999473	f
1718.27	0.747403	1.0048	0.943427	0.952114	0.789296	0.837285	0.994447	f
1718.36	0.716432	1.0404	0.973572	0.947772	0.810353	0.839215	0.984556	f
1718.46	0.710152	1.06163	0.988051	0.937083	0.842178	0.851849	0.96967	f
1718.55	0.736628	1.06767	0.984505	0.92495	0.875204	0.867805	0.953292	f
1718.65	0.791613	1.06673	0.965341	0.917672	0.901646	0.884201	0.939879	f
1718.74	0.863111	1.06871	0.935806	0.918471	0.918343	0.904672	0.932218	f
1718.83	0.937009	1.07763	0.902775	0.925626	0.926547	0.935077	0.93078	f
1718.93	1.00053	1.09008	0.875061	0.934319	0.928951	0.976754	0.934817	f
1719.02	1.04407	1.10069	0.861594	0.940024	0.926302	1.02386	0.943218	f
1719.11	1.06362	1.10892	0.86592	0.940463	0.916728	1.06703	0.95484	f
1719.21	1.06287	1.11851	0.881973	0.935738	0.898732	1.09893	0.968741	f
1719.3	1.05138	1.13028	0.896842	0.92751	0.875401	1.11688	0.984489	f
1719.4	1.03938	1.13703	0.899463	0.917987	0.855391	1.12187	1.00193	f
1719.49	1.03277	1.12752	0.887305	0.908997	0.848643	1.1166	1.02023	f
1719.58	1.03069	1.09616	0.865504	0.90147	0.860172	1.1042	1.03766	f
1719.68	1.02674	1.04798	0.841651	0.895793	0.886927	1.08725	1.05271	f
1719.77	1.0136	0.994002	0.821455	0.893386	0.919649	1.06742	1.06463	f
1719.86	0.990021	0.943114	0.807364	0.898658	0.947568	1.04587	1.07279	f
1719.96	0.964297	0.899133	0.798742	0.917825	0.963153	1.02386	1.07608	f
1720.05	0.948299	0.863962	0.792664	0.953212	0.965268	1.0039	1.07435	f
1720.15	0.946112	0.841793	0.786301	0.997921	0.959461	0.990422	1.07071	f
1720.24	0.949506	0.838948	0.780358	1.03777	0.954061	0.988361	1.07144	f
1720.33	0.945673	0.858595	0.779634	1.06036	0.9534	0.999802	1.08191	f
1720.43	0.929109	0.895539	0.788845	1.06276	0.953851	1.02179	1.10156	f
1720.52	0.905991	0.937126	0.807757	1.05047	0.947177	1.04814	1.12264	f
1720.61	0.888427	0.971401	0.830814	1.03042	0.928523	1.07414	1.13487	f
1720.71	0.886188	0.995142	0.85182	1.00649	0.901208	1.09957	1.13242	f
1720.8	0.902563	1.01368	0.86958	0.980097	0.873995	1.12611	1.11688	f
1720.9	0.935546	1.03346	0.889042	0.952465	0.85431	1.15217	1.09473	f
1720.99	0.981119	1.0562	0.91748	0.925793	0.843552	1.17147	1.07235	f
1721.08	1.03462	1.07993	0.959102	0.902434	0.837304	1.17754	1.05362	f
1721.18	1.09035	1.10213	1.01161	0.883165	0.829462	1.16882	1.0414	f
1721.27	1.14156	1.12079	1.06649	0.866396	0.816767	1.14899	1.03861	f
1721.36	1.18211	1.13444	1.11268	0.850195	0.800269	1.12399	1.04674	f
1721.46	1.20838	1.14318	1.1419	0.836408	0.783032	1.09954	1.06327	f
1721.55	1.21933	1.14841	1.15276	0.831355	0.767228	1.07899	1.08135	f
1721.65	1.21437	1.14932	1.15039	0.840705	0.75432	1.06148	1.09285	f
1721.74	1.19155	1.14046	1.14072	0.863889	0.747459	1.04281	1.09241	f
1721.83	1.14835	1.1147	1.12497	0.894056	0.751316	1.02042	1.08009	f
1721.93	1.08543	1.06968	1.10055	0.922738	0.76826	0.997347	1.06167	f
1722.02	1.01077	1.01166	1.06709	0.943474	0.795128	0.979734	1.04644	f
1722.11	0.939587	0.953545	1.03081	0.952565	0.824599	0.971071	1.04293	f
1722.21	0.887922	0.908141	1.00191	0.949032	0.849946	0.969979	1.05394	f
1722.3	0.863348	0.881314	0.987086	0.934643	0.868726	0.972719	1.07422	f
1722.4	0.860258	0.870312	0.983894	0.912852	0.882374	0.976377	1.09331	f
1722.49	0.864737	0.867796	0.98145	0.887221	0.893114	0.97948	1.10236	f
1722.58	0.866474	0.867811	0.967537	0.860792	0.901396	0.981187	1.09982	f
1722.68	0.867795	0.868339	0.937467	0.835926	0.905967	0.98122	1.09144	f
1722.77	0.880932	0.870013	0.89815	0.814654	0.905972	0.979574	1.08451	f
1722.86	0.915477	0.874551	0.862821	0.799773	0.902163	0.975273	1.08113	f
1722.96	0.968782	0.884258	0.840588	0.795219	0.896229	0.966251	1.0759	f
1723.05	1.02924	0.901139	0.830826	0.80378	0.890264	0.951294	1.06021	f
1723.15	1.08689	0.926148	0.826251	0.824025	0.886834	0.931848	1.02946	f
1723.24	1.13898	0.959952	0.819453	0.850433	0.887669	0.911014	0.98747	f
1723.33	1.1857	1.00393	0.807255	0.876797	0.890752	0.890832	0.944191	f
1723.43	1.22354	1.05959	0.792303	0.89911	0.889818	0.87107	0.909116	f
1723.52	1.24526	1.12671	0.783388	0.915903	0.879156	0.850724	0.886246	f
1723.61	1.24568	1.20306	0.793942	0.927454	0.859663	0.830418	0.874461	f
1723.71	1.22708	1.28589	0.836431	0.934713	0.839325	0.813764	0.87183	f
1723.8	1.19786	1.37113	0.914626	0.937641	0.827341	0.806688	0.878392	f
1723.9	1.16571	1.45006	1.01966	0.934575	0.82768	0.814438	0.893855	f
1723.99	1.13172	1.50835	1.13312	0.92495	0.837687	0.837648	0.913342	f
1724.08	1.09335	1.53184	1.23512	0.913793	0.851823	0.87059	0.927616	f
1724.18	1.05237	1.51613	1.3126	0.912501	0.86594	0.903141	0.929294	f
1724.27	1.01698	1.4712	1.36235	0.933024	0.877996	0.92468	0.918686	f
1724.36	0.995375	1.41532	1.38868	0.979613	0.885878	0.928134	0.903108	f
1724.46	0.989131	1.36282	1.39827	1.04564	0.886494	0.913516	0.890897	f
1724.55	0.994509	1.31553	1.39517	1.11746	0.878396	0.888111	0.886168	f
1724.65	1.0072	1.26518	1.37899	1.18032	0.86487	0.861663	0.88758	f
1724.74	1.02272	1.20426	1.34672	1.22172	0.853814	0.84039	0.889965	f
1724.83	1.0342	1.13538	1.29702	1.23311	0.854543	0.826542	0.887625	f
1724.93	1.03459	1.07138	1.23409	1.21349	0.873921	0.822992	0.878166	f
1725.02	1.02293	1.02702	1.16815	1.1729	0.913989	0.834791	0.864445	f
1725.11	1.00629	1.00963	1.11183	1.12909	0.971434	0.864035	0.852763	f
1725.21	0.99393	1.01538	1.07456	1.09662	1.0385	0.904887	0.848841	f
1725.3	0.989907	1.03167	1.05816	1.07756	1.10556	0.946043	0.855249	f
1725.4	0.991627	1.04338	1.05672	1.0627	1.16434	0.978735	0.871478	f
1725.49	0.993666	1.0399	1.06048	1.041	1.20995	1.00207	0.895197	f
1725.58	0.991564	1.01957	1.06112	1.00769	1.2412	1.02153	0.923764	f
1725.68	0.983315	0.98855	1.05565	0.965263	1.25924	1.0438	0.955817	f
1725.77	0.970059	0.955399	1.04634	0.920202	1.26516	1.07304	0.991642	f
1725.86	0.956932	0.926362	1.03628	0.879179	1.25859	1.10897	1.0319	f
1725.96	0.95189	0.904576	1.02415	0.846163	1.23804	1.14613	1.07637	f
1726.05	0.961651	0.890871	1.00407	0.821897	1.20335	1.17559	1.12432	f
1726.15	0.986869	0.883422	0.97219	0.80632	1.15859	1.18987	1.17568	f
1726.24	1.01967	0.878204	0.933196	0.800764	1.1109	1.18857	1.23029	f
1726.33	1.04541	0.872204	0.898377	0.806568	1.06548	1.17839	1.2853	f
1726.43	1.04943	0.867632	0.876766	0.821492	1.02275	1.1662	1.33447	f
1726.52	1.02647	0.870958	0.869464	0.83919	0.982168	1.15278	1.37145	f
1726.61	0.985297	0.885806	0.872147	0.853316	0.94809	1.13416	1.39474	f
1726.71	0.942741	0.907399	0.880654	0.861725	0.929652	1.10865	1.40901	f
1726.8	0.911955	0.926029	0.893054	0.866361	0.933445	1.08101	1.42011	f
1726.9	0.896271	0.936104	0.906707	0.869988	0.957145	1.05961	1.42801	f
1726.99	0.892727	0.940238	0.915507	0.873613	0.990508	1.04993	1.42585	f
1727.08	0.898328	0.944872	0.912144	0.87696	1.02162	1.05123	1.40661	f
1727.18	0.911586	0.954485	0.894359	0.880544	1.04318	1.05795	1.37044	f
1727.27	0.92991	0.970546	0.868597	0.886408	1.05519	1.06464	1.32463	f
1727.36	0.949469	0.992389	0.846267	0.896745	1.0628	1.0702	1.27705	f
1727.46	0.968179	1.01588	0.83579	0.911765	1.07051	1.07671	1.23097	f
1727.55	0.986721	1.03286	0.838504	0.928612	1.0776	1.08357	1.18569	f
1727.65	1.0051	1.03534	0.851439	0.942465	1.07922	1.08426	1.1405	f
1727.74	1.01987	1.02266	0.871303	0.94926	1.07149	1.07132	1.09757	f
1727.83	1.02813	1.0045	0.894874	0.947756	1.05587	1.04495	1.06193	f
1727.93	1.03505	0.995664	0.917899	0.93963	1.03975	1.01409	1.03884	f
1728.02	1.05458	1.00659	0.93629	0.927998	1.03283	0.988076	1.03087	f
1728.11	1.10011	1.03715	0.948943	0.916074	1.04052	0.968925	1.03648	f
1728.21	1.17424	1.07897	0.95775	0.906901	1.05818	0.953103	1.05001	f
1728.3	1.26586	1.12372	0.964238	0.903123	1.07279	0.938936	1.06287	f
1728.4	1.35478	1.16998	0.966973	0.906448	1.07303	0.930137	1.06718	f
1728.49	1.41941	1.22368	0.962972	0.917534	1.05816	0.931716	1.06056	f
1728.58	1.44459	1.2928	0.951396	0.936182	1.03643	0.943758	1.0483	f
1728.68	1.4287	1.38063	0.93621	0.960564	1.0158	0.95969	1.03892	f
1728.77	1.38551	1.48214	0.927137	0.985801	0.998155	0.970428	1.03655	f
1728.86	1.33677	1.58402	0.93859	1.00454	0.982173	0.970556	1.03758	f
1728.96	1.29925	1.6681	0.984545	1.01055	0.969479	0.961234	1.03426	f
1729.05	1.27535	1.71662	1.06922	1.00231	0.96523	0.948128	1.0214	f
1729.15	1.25473	1.71752	1.18054	0.983492	0.972688	0.937302	1.00086	f
1729.24	1.22484	1.66806	1.29478	0.961458	0.988624	0.932698	0.979823	f
1729.33	1.18032	1.5764	1.39073	0.946088	1.00468	0.935258	0.963812	f
1729.43	1.12398	1.45969	1.46111	0.948007	1.01333	0.941896	0.951317	f
1729.52	1.06224	1.33863	1.51066	0.97485	1.01281	0.945659	0.936572	f
1729.61	1.00137	1.23082	1.54492	1.02734	1.00677	0.939503	0.917211	f
1729.71	0.946839	1.14614	1.562	1.09883	1.00003	0.922728	0.897322	f
1729.8	0.902981	1.08701	1.55434	1.17829	0.99447	0.903906	0.882516	f
1729.9	0.872492	1.0514	1.51672	1.25337	0.989079	0.895566	0.873823	f
1729.99	0.857524	1.03526	1.45189	1.31103	0.98476	0.903867	0.867673	f
1730.08	0.860233	1.03387	1.37043	1.33821	0.988411	0.922934	0.860471	f
1730.18	0.878809	1.04281	1.28673	1.32561	1.00968	0.939617	0.852056	f
1730.27	0.902986	1.0577	1.21312	1.27401	1.05233	0.943767	0.845498	f
1730.36	0.917203	1.07298	1.15448	1.19757	1.10955	0.934854	0.844596	f
1730.46	0.911813	1.08155	1.10747	1.11918	1.16898	0.92125	0.851802	f
1730.55	0.890952	1.07708	1.06651	1.05947	1.22118	0.915513	0.867583	f
1730.65	0.867911	1.05729	1.031	1.02664	1.2621	0.929431	0.890598	f
1730.74	0.853661	1.02424	1.00588	1.01357	1.2891	0.968629	0.918049	f
1730.83	0.850321	0.981631	0.994574	1.00382	1.29819	1.02808	0.947009	f
1730.93	0.852558	0.933313	0.992656	0.982466	1.28585	1.09275	0.976736	f
1731.02	0.852503	0.884735	0.989855	0.944838	1.25212	1.14533	1.0094	f
1731.11	0.844163	0.843915	0.977929	0.897388	1.20215	1.17642	1.0475	f
1731.21	0.826769	0.81787	0.956302	0.851397	1.14555	1.18843	1.09007	f
1731.3	0.805739	0.806723	0.930889	0.816082	1.09343	1.19043	1.13213	f
1731.4	0.789315	0.802705	0.908724	0.796036	1.05322	1.19016	1.16716	f
1731.49	0.782472	0.796896	0.893674	0.792085	1.02521	1.19081	1.1903	f
1731.58	0.783245	0.787157	0.885377	0.802591	1.00501	1.19288	1.20093	f
1731.68	0.784912	0.77888	0.880684	0.824458	0.989465	1.19639	1.20386	f
1731.77	0.782298	0.778709	0.876351	0.853957	0.979204	1.19978	1.20736	f
1731.86	0.776797	0.788974	0.871853	0.887106	0.976185	1.19833	1.21794	f
1731.96	0.775223	0.807409	0.87058	0.919914	0.98047	1.18667	1.23523	f
1732.05	0.783675	0.830329	0.877804	0.949817	0.989774	1.16359	1.25202	f
1732.15	0.802896	0.855474	0.89698	0.977551	1.0001	1.13382	1.25923	f
1732.24	0.829966	0.882716	0.928221	1.00656	1.00564	1.10435	1.25154	f
1732.33	0.863602	0.912985	0.969044	1.0393	1.00018	1.07932	1.22977	f
1732.43	0.906094	0.945817	1.01414	1.07388	0.981496	1.05827	1.19861	f
1732.52	0.959289	0.977314	1.05407	1.10395	0.954285	1.038	1.16214	f
1732.61	1.01899	1.00139	1.07742	1.12176	0.927299	1.01473	1.12138	f
1732.71	1.07381	1.01501	1.07768	1.12182	0.907047	0.985685	1.07616	f
1732.8	1.11029	1.02245	1.05835	1.10346	0.894788	0.95074	1.02906	f
1732.9	1.12096	1.03297	1.02968	1.07136	0.88903	0.913092	0.985908	f
1732.99	1.10819	1.05216	1.00053	1.03341	0.888993	0.878405	0.951363	f
1733.08	1.08079	1.07544	0.974931	0.997269	0.894877	0.852883	0.925347	f
1733.18	1.04721	1.09014	0.955239	0.96832	0.905892	0.840844	0.904849	f
1733.27	1.01233	1.08436	0.945165	0.94991	0.919409	0.842626	0.889013	f
1733.36	0.979199	1.05543	0.947074	0.943717	0.932317	0.854257	0.88118	f
1733.46	0.950879	1.01198	0.956947	0.948174	0.943241	0.870069	0.885439	f
1733.55	0.929619	0.96855	0.964514	0.957303	0.95361	0.886435	0.901973	f
1733.65	0.915573	0.936282	0.9599	0.963665	0.966572	0.902888	0.926395	f
1733.74	0.907514	0.916609	0.940729	0.964597	0.983713	0.919828	0.952907	f
1733.83	0.904046	0.903225	0.913626	0.96545	1.00205	0.936438	0.977167	f
1733.93	0.903928	0.890119	0.88942	0.975346	1.01497	0.951682	0.996267	f
1734.02	0.906454	0.87739	0.876188	0.998828	1.01757	0.966349	1.00777	f
1734.11	0.911634	0.869345	0.875361	1.03167	1.01183	0.983012	1.01058	f
1734.21	0.91857	0.868434	0.882917	1.06449	1.00553	1.00341	1.00654	f
1734.3	0.923379	0.871977	0.893331	1.08948	1.00534	1.02603	1.00028	f
1734.4	0.921087	0.874803	0.902689	1.10343	1.01116	1.04657	0.996432	f
1734.49	0.912051	0.874517	0.90939	1.10573	1.01712	1.06098	0.996287	f
1734.58	0.906055	0.873793	0.913476	1.09663	1.01695	1.06794	0.996687	f
1734.68	0.918329	0.879018	0.915933	1.07833	1.0079	1.06813	0.992503	f
1734.77	0.959687	0.897798	0.918057	1.0552	0.991188	1.06135	0.980765	f
1734.86	1.02845	0.937107	0.921041	1.03075	0.970278	1.04545	0.963809	f
1734.96	1.10965	1.00138	0.926457	1.00487	0.949375	1.01833	0.948384	f
1735.05	1.18116	1.08977	0.936964	0.975659	0.932243	0.980789	0.940533	f
1735.15	1.22375	1.19344	0.956121	0.944166	0.921057	0.937093	0.940337	f
1735.24	1.22935	1.29646	0.987583	0.915699	0.915443	0.893365	0.94169	f
1735.33	1.20166	1.38181	1.03463	0.89596	0.912746	0.856167	0.937681	f
1735.43	1.15018	1.43865	1.09957	0.88746	0.910331	0.830883	0.926	f
1735.52	1.08524	1.46466	1.18176	0.891466	0.908063	0.819048	0.908657	f
1735.61	1.01831	1.46256	1.27554	0.9123	0.908197	0.817648	0.887689	f
1735.71	0.963221	1.43629	1.37059	0.957028	0.912568	0.822979	0.863378	f
1735.8	0.931505	1.39136	1.45489	1.0278	0.920318	0.835431	0.836492	f
1735.9	0.923951	1.33577	1.51734	1.11438	0.929002	0.858692	0.810527	f
1735.99	0.928308	1.27765	1.54901	1.19674	0.937562	0.893243	0.791236	f
1736.08	0.928031	1.22185	1.54488	1.25661	0.948444	0.93225	0.784245	f
1736.18	0.914953	1.17024	1.50626	1.28737	0.968116	0.965059	0.792226	f
1736.27	0.894533	1.12435	1.44108	1.29393	1.00485	0.984176	0.812201	f
1736.36	0.879293	1.08614	1.36061	1.28424	1.06305	0.98887	0.835344	f
1736.46	0.877641	1.05638	1.27572	1.26175	1.13764	0.98344	0.851422	f
1736.55	0.888403	1.03398	1.19571	1.22521	1.21352	0.973129	0.85566	f
1736.65	0.903498	1.01746	1.12848	1.17431	1.27234	0.961706	0.852323	f
1736.74	0.914135	1.00639	1.07893	1.11525	1.30222	0.952057	0.851723	f
1736.83	0.915664	1.00121	1.04596	1.06056	1.30353	0.947912	0.863611	f
1736.93	0.909236	1.00224	1.02215	1.02205	1.28702	0.953764	0.892669	f
1737.02	0.900627	1.0083	0.998408	1.00261	1.26563	0.972761	0.938045	f
1737.11	0.897053	1.01536	0.970532	0.994357	1.24548	1.00499	0.995451	f
1737.21	0.902801	1.01666	0.941876	0.985004	1.22383	1.04773	1.05926	f
1737.3	0.916149	1.00551	0.91967	0.967385	1.19562	1.09636	1.12332	f
1737.4	0.929973	0.978916	0.908338	0.94418	1.1614	1.14445	1.18128	f
1737.49	0.936414	0.939376	0.905521	0.923948	1.12836	1.18449	1.22749	f
1737.58	0.932381	0.894784	0.904134	0.912012	1.10428	1.21083	1.25854	f
1737.68	0.921576	0.857046	0.898709	0.904149	1.09071	1.22253	1.27505	f
1737.77	0.911795	0.838072	0.890194	0.890427	1.08163	1.22265	1.2817	f
1737.86	0.910293	0.843407	0.884482	0.866354	1.06821	1.21464	1.28439	f
1737.96	0.920136	0.867941	0.885963	0.839015	1.04534	1.20047	1.28648	f
1738.05	0.938986	0.899211	0.892994	0.821193	1.01537	1.18264	1.28663	f
1738.15	0.961026	0.926585	0.900111	0.820095	0.986178	1.16641	1.27969	f
1738.24	0.980543	0.947386	0.9043	0.833008	0.965486	1.15676	1.26052	f
1738.33	0.993705	0.964862	0.908295	0.852034	0.955909	1.15252	1.22766	f
1738.43	0.998143	0.982037	0.917095	0.869501	0.953482	1.14578	1.18482	f
1738.52	0.993713	0.998587	0.93172	0.879096	0.949871	1.12919	1.13958	f
1738.61	0.986156	1.01275	0.94721	0.876453	0.937117	1.1037	1.1006	f
1738.71	0.989271	1.02473	0.956911	0.861806	0.912927	1.07787	1.07407	f
1738.8	1.01924	1.03672	0.958516	0.841184	0.883003	1.059	1.06038	f
1738.9	1.08305	1.05061	0.955588	0.823195	0.857569	1.04559	1.05363	f
1738.99	1.17155	1.06714	0.953523	0.813871	0.844124	1.02831	1.04552	f
1739.08	1.2638	1.08885	0.954906	0.814526	0.843247	0.997784	1.03048	f
1739.18	1.3388	1.12386	0.95905	0.822946	0.850992	0.952563	1.00714	f
1739.27	1.38505	1.18351	0.965532	0.834919	0.863702	0.901918	0.976612	f
1739.36	1.402	1.2722	0.978172	0.845979	0.878978	0.861683	0.941711	f
1739.46	1.39492	1.37786	1.00643	0.854694	0.89303	0.845887	0.907922	f
1739.55	1.36879	1.47315	1.06202	0.865395	0.90049	0.858781	0.88249	f
1739.65	1.32572	1.52981	1.1505	0.886792	0.898482	0.891857	0.870141	f
1739.74	1.26737	1.53608	1.262	0.926375	0.88996	0.928035	0.869941	f
1739.83	1.19888	1.50262	1.37027	0.985039	0.881702	0.950504	0.87715	f
1739.93	1.12943	1.45259	1.44488	1.05642	0.879284	0.951039	0.887346	f
1740.02	1.06922	1.40502	1.46827	1.13041	0.884607	0.934258	0.897989	f
1740.11	1.02645	1.36546	1.44348	1.19639	0.897135	0.914762	0.90704	f
1740.21	1.00538	1.32881	1.38744	1.24475	0.916514	0.907583	0.912346	f
1740.3	1.00451	1.28773	1.31884	1.26859	0.94416	0.918105	0.913693	f
1740.4	1.01558	1.23872	1.25078	1.26631	0.982794	0.939979	0.914314	f
1740.49	1.0259	1.18394	1.18994	1.24258	1.03464	0.963191	0.918885	f
1740.58	1.02466	1.13021	1.13875	1.20569	1.09885	0.984432	0.930297	f
1740.68	1.00825	1.08542	1.09776	1.16276	1.16899	1.00886	0.948155	f
1740.77	0.980116	1.05334	1.06757	1.11753	1.23232	1.04303	0.969826	f
1740.86	0.946747	1.03036	1.04904	1.07194	1.27339	1.08796	0.993006	f
1740.96	0.91411	1.00734	1.04114	1.0285	1.28114	1.13841	1.0182	f
1741.05	0.886446	0.976107	1.03848	0.990868	1.25562	1.18693	1.04983	f
1741.15	0.866102	0.93526	1.03196	0.96183	1.20798	1.22684	1.09435	f
1741.24	0.852947	0.891126	1.01358	0.941024	1.15317	1.25258	1.15519	f
1741.33	0.844404	0.853148	0.982023	0.925449	1.102	1.26038	1.22871	f
1741.43	0.837628	0.827511	0.94341	0.912437	1.05854	1.25025	1.30404	f
1741.52	0.832435	0.81502	0.90641	0.902651	1.02272	1.22722	1.36674	f
1741.61	0.832319	0.814158	0.876931	0.899107	0.99404	1.20063	1.40436	f
1741.71	0.842644	0.824195	0.856401	0.901661	0.972072	1.18129	1.41203	f
1741.8	0.866663	0.844798	0.842643	0.902467	0.954657	1.17654	1.395	f
1741.9	0.902472	0.87354	0.83177	0.889524	0.937873	1.18566	1.36576	f
1741.99	0.94318	0.905043	0.821289	0.857452	0.919253	1.19962	1.33696	f
1742.08	0.979715	0.933278	0.813209	0.815159	0.901124	1.20629	1.31532	f
1742.18	1.00474	0.955368	0.813569	0.781237	0.889905	1.19678	1.30069	f
1742.27	1.01496	0.973234	0.827384	0.770421	0.89137	1.16838	1.28877	f
1742.36	1.01174	0.991062	0.853555	0.784206	0.90676	1.12435	1.27406	f
1742.46	1.00048	1.00996	0.885075	0.812667	0.932891	1.07264	1.25245	f
1742.55	0.988266	1.02552	0.913812	0.843365	0.964552	1.02402	1.22251	f
1742.65	0.980776	1.03223	0.934313	0.86871	0.995891	0.988274	1.18482	f
1742.74	0.980109	1.02968	0.943752	0.88638	1.02014	0.969452	1.14031	f
1742.83	0.983719	1.02296	0.940345	0.895674	1.03006	0.963691	1.08981	f
1742.93	0.985396	1.0175	0.923724	0.895182	1.02065	0.961794	1.03558	f
1743.02	0.978946	1.01505	0.897125	0.88399	0.992753	0.955405	0.9822	f
1743.11	0.962787	1.01433	0.867253	0.863949	0.954488	0.942221	0.935036	f
1743.21	0.941939	1.01322	0.840822	0.83971	0.918939	0.926279	0.897979	f
1743.3	0.924518	1.00852	0.821697	0.816313	0.898439	0.913529	0.873344	f
1743.4	0.914587	0.994642	0.811003	0.797392	0.898447	0.906554	0.862658	f
1743.49	0.908826	0.966549	0.808419	0.785362	0.915335	0.90265	0.866225	f
1743.58	0.900648	0.926649	0.812444	0.781619	0.939575	0.896765	0.882146	f
1743.68	0.887607	0.888361	0.82015	0.785704	0.962219	0.886753	0.906038	f
1743.77	0.874685	0.870151	0.828125	0.794957	0.97951	0.875917	0.932208	f
1743.86	0.869481	0.883347	0.834531	0.805615	0.992708	0.870618	0.956051	f
1743.96	0.875144	0.925361	0.840173	0.814552	1.00483	0.875613	0.975965	f
1744.05	0.888828	0.985122	0.847468	0.820041	1.01758	0.891227	0.993143	f
1744.15	0.906255	1.05352	0.857605	0.821799	1.0305	0.913296	1.00866	f
1744.24	0.927004	1.12693	0.867981	0.821308	1.04156	0.934953	1.02038	f
1744.33	0.954855	1.2031	0.873546	0.821869	1.0477	0.94943	1.0236	f
1744.43	0.992333	1.27776	0.872347	0.827452	1.04472	0.9529	1.01508	f
1744.52	1.03481	1.3466	0.870893	0.840943	1.02897	0.945789	0.995804	f
1744.61	1.06995	1.40807	0.884448	0.863245	1.0003	0.930927	0.969566	f
1744.71	1.08413	1.46107	0.930238	0.893429	0.963486	0.910609	0.939685	f
1744.8	1.07074	1.50014	1.01688	0.929341	0.92573	0.886222	0.907412	f
1744.9	1.03366	1.51574	1.13651	0.968718	0.892748	0.860144	0.873815	f
1744.99	0.983575	1.50102	1.26585	1.00993	0.867612	0.836929	0.842871	f
1745.08	0.931262	1.45833	1.37647	1.05155	0.852344	0.822302	0.821351	f
1745.18	0.883442	1.39869	1.44718	1.09106	0.848765	0.820621	0.814191	f
1745.27	0.843375	1.33434	1.47018	1.12465	0.858505	0.833098	0.818968	f
1745.36	0.81413	1.27164	1.44946	1.1489	0.883788	0.857878	0.826082	f
1745.46	0.800274	1.21082	1.39572	1.163	0.927707	0.891225	0.826567	f
1745.55	0.805595	1.15051	1.32195	1.16854	0.991322	0.928564	0.820548	f
1745.65	0.828899	1.09146	1.24057	1.16727	1.06878	0.964623	0.817554	f
1745.74	0.86203	1.03717	1.16222	1.15929	1.14657	0.993989	0.828787	f
1745.83	0.892592	0.992408	1.09585	1.14348	1.20983	1.01407	0.859416	f
1745.93	0.909724	0.961239	1.04864	1.11918	1.25005	1.02854	0.907229	f
1746.02	0.910073	0.94465	1.02385	1.08697	1.26716	1.04618	0.967065	f
1746.11	0.900419	0.938896	1.01785	1.04801	1.265	1.07417	1.03511	f
1746.21	0.894307	0.936407	1.01975	1.0038	1.24554	1.11194	1.10908	f
1746.3	0.902988	0.929612	1.01606	0.956893	1.20802	1.1519	1.18522	f
1746.4	0.926269	0.91505	0.998135	0.910778	1.15398	1.18524	1.25594	f
1746.49	0.951511	0.895168	0.96636	0.868576	1.09232	1.20621	1.31171	f
1746.58	0.963144	0.876849	0.927852	0.832008	1.0379	1.21179	1.34636	f
1746.68	0.95441	0.867514	0.889881	0.801533	1.0034	1.20039	1.36059	f
1746.77	0.930976	0.871345	0.856075	0.776861	0.991344	1.17324	1.36018	f
1746.86	0.904911	0.887751	0.828865	0.757309	0.993165	1.13648	1.351	f
1746.96	0.8864	0.912491	0.813128	0.74259	0.995224	1.09981	1.33582	f
1747.05	0.879987	0.940342	0.814821	0.733524	0.986667	1.07148	1.31518	f
1747.15	0.885452	0.966947	0.835541	0.731503	0.964418	1.05342	1.29011	f
1747.24	0.900562	0.988815	0.86906	0.73668	0.933988	1.04056	1.26244	f
1747.33	0.923964	1.00299	0.903144	0.747207	0.906527	1.02528	1.2329	f
1747.43	0.956348	1.00776	0.92485	0.760864	0.892973	1.00331	1.19994	f
1747.52	0.998771	1.00421	0.926494	0.777202	0.898075	0.976067	1.16082	f
1747.61	1.04894	0.996813	0.910547	0.797576	0.918163	0.94858	1.11451	f
1747.71	1.0999	0.992592	0.889774	0.822944	0.944236	0.926019	1.06383	f
1747.8	1.14381	0.999878	0.879729	0.851613	0.967187	0.911601	1.01466	f
1747.9	1.1772	1.02641	0.888549	0.878863	0.980724	0.905995	0.972588	f
1747.99	1.20203	1.07553	0.913232	0.898982	0.981771	0.906681	0.939661	f
1748.08	1.22165	1.14282	0.94585	0.908551	0.971205	0.908352	0.914478	f
1748.18	1.23561	1.21867	0.982742	0.909607	0.954823	0.905914	0.895388	f
1748.27	1.23827	1.29601	1.02788	0.909835	0.941429	0.898415	0.882155	f
1748.36	1.22253	1.37408	1.08873	0.918223	0.938189	0.889614	0.874211	f
1748.46	1.18493	1.45185	1.16945	0.939538	0.946864	0.884195	0.869189	f
1748.55	1.12972	1.51765	1.26656	0.972594	0.963436	0.883	0.864524	f
1748.65	1.06972	1.54976	1.36942	1.01293	0.980528	0.8821	0.860026	f
1748.74	1.02174	1.53128	1.4649	1.05619	0.990834	0.876705	0.857706	f
1748.83	0.998089	1.4656	1.54233	1.09927	0.990852	0.865403	0.859532	f
1748.93	0.998762	1.3763	1.59478	1.14038	0.983251	0.851144	0.86646	f
1749.02	1.01082	1.29048	1.61715	1.1795	0.975766	0.839616	0.87806	f
1749.11	1.01653	1.22178	1.60554	1.21737	0.977347	0.837158	0.890672	f
1749.21	1.00431	1.16775	1.55968	1.25194	0.994262	0.848541	0.896544	f
1749.3	0.974534	1.12025	1.48558	1.27636	1.02803	0.874098	0.887647	f
1749.4	0.937196	1.07589	1.39471	1.28241	1.07546	0.908781	0.86221	f
1749.49	0.904658	1.0382	1.30056	1.26721	1.12996	0.945272	0.827808	f
1749.58	0.884681	1.01317	1.21514	1.23596	1.18319	0.97921	0.79824	f
1749.68	0.877758	1.00435	1.14634	1.19765	1.22779	1.01124	0.787682	f
1749.77	0.87959	1.01042	1.0962	1.15886	1.25995	1.04482	0.806193	f
1749.86	0.886303	1.02469	1.06085	1.12209	1.27999	1.08292	0.857598	f
1749.96	0.897562	1.03679	1.03267	1.08745	1.2893	1.12589	0.939046	f
1750.05	0.914832	1.03677	1.00397	1.05307	1.28552	1.17007	1.04225	f
1750.15	0.937815	1.0201	0.971067	1.01493	1.26111	1.20712	1.15613	f
1750.24	0.963517	0.990639	0.936185	0.970219	1.20895	1.22617	1.26894	f
1750.33	0.988454	0.95783	0.905816	0.922639	1.1308	1.21965	1.36886	f
1750.43	1.01063	0.929512	0.885659	0.882106	1.04036	1.18939	1.44458	f
1750.52	1.02951	0.906902	0.876419	0.857111	0.957149	1.14758	1.48765	f
1750.61	1.0457	0.886392	0.874604	0.848333	0.896414	1.11067	1.49562	f
1750.71	1.0604	0.865359	0.876772	0.850568	0.86272	1.09028	1.47289	f
1750.8	1.07335	0.845286	0.882527	0.858417	0.850275	1.08721	1.42805	f
1750.9	1.08063	0.829751	0.894123	0.868643	0.847683	1.0931	1.37103	f
1750.99	1.07658	0.821135	0.913557	0.879388	0.84463	1.09783	1.31197	f
1751.08	1.06063	0.820277	0.93916	0.890243	0.837716	1.09648	1.25927	f
1751.18	1.04226	0.828041	0.964318	0.903049	0.830799	1.09079	1.21608	f
1751.27	1.03715	0.845534	0.979702	0.920377	0.828999	1.08522	1.17915	f
1751.36	1.05634	0.871834	0.978277	0.941667	0.832788	1.0821	1.14227	f
1751.46	1.09787	0.901482	0.959687	0.961449	0.838692	1.07986	1.1014	f
1751.55	1.14753	0.925872	0.930909	0.971733	0.844451	1.07449	1.0569	f
1751.65	1.18721	0.93835	0.903113	0.966817	0.851269	1.0623	1.01236	f
1751.74	1.20377	0.938279	0.886605	0.947228	0.860585	1.04166	0.972233	f
1751.83	1.19257	0.929927	0.885973	0.919707	0.870484	1.01326	0.93973	f
1751.93	1.15629	0.917879	0.897493	0.892593	0.877205	0.979217	0.915333	f
1752.02	1.10243	0.904906	0.910993	0.870896	0.87925	0.942579	0.896645	f
1752.11	1.04166	0.89324	0.916034	0.855618	0.878822	0.907495	0.87986	f
1752.21	0.98588	0.884926	0.90873	0.847082	0.879272	0.879489	0.862475	f
1752.3	0.94444	0.87962	0.893855	0.847094	0.881768	0.864343	0.845656	f
1752.4	0.920348	0.874097	0.880021	0.857155	0.88518	0.865478	0.833941	f
1752.49	0.910162	0.866076	0.872481	0.875958	0.888163	0.881524	0.831684	f
1752.58	0.908213	0.85782	0.870358	0.900444	0.890148	0.906606	0.839298	f
1752.68	0.911424	0.854459	0.870161	0.928263	0.891101	0.933753	0.853081	f
1752.77	0.920837	0.85909	0.870494	0.957633	0.891909	0.95867	0.868323	f
1752.86	0.939281	0.871363	0.872979	0.98471	0.895105	0.980487	0.881923	f
1752.96	0.968146	0.891215	0.879853	1.00265	0.903425	0.999255	0.892353	f
1753.05	1.00594	0.922672	0.892463	1.00506	0.916307	1.01393	0.898901	f
1753.15	1.04873	0.973048	0.912889	0.990868	0.928416	1.02265	0.901727	f
1753.24	1.09107	1.04734	0.945794	0.965513	0.933311	1.02367	0.901708	f
1753.33	1.12625	1.14251	0.996948	0.938228	0.928922	1.0153	0.89891	f
1753.43	1.14694	1.24592	1.06865	0.919229	0.919107	0.996694	0.891462	f
1753.52	1.14718	1.33881	1.15602	0.918439	0.910096	0.970176	0.877279	f
1753.61	1.1257	1.40301	1.24747	0.944215	0.905622	0.942155	0.857188	f
1753.71	1.08847	1.4281	1.32886	1.00044	0.905666	0.919972	0.835534	f
1753.8	1.04789	1.41542	1.38885	1.08304	0.909279	0.907657	0.817801	f
1753.9	1.01792	1.37594	1.42203	1.17908	0.9182	0.905171	0.808271	f
1753.99	1.00723	1.3241	1.42949	1.26891	0.93826	0.909852	0.809388	f
1754.08	1.01469	1.27291	1.41632	1.33193	0.976446	0.916919	0.821773	f
1754.18	1.03107	1.23207	1.38758	1.35497	1.03498	0.920696	0.843442	f
1754.27	1.04629	1.20613	1.34588	1.3387	1.10717	0.919006	0.869384	f
1754.36	1.05621	1.19179	1.29271	1.29631	1.17933	0.916917	0.893476	f
1754.46	1.06293	1.179	1.23216	1.24474	1.23749	0.923579	0.911392	f
1754.55	1.06965	1.15826	1.17188	1.19552	1.27334	0.943626	0.922551	f
1754.65	1.07649	1.1279	1.11934	1.15198	1.28527	0.972256	0.931432	f
1754.74	1.0815	1.09412	1.07759	1.11329	1.27654	0.999659	0.94769	f
1754.83	1.08444	1.06509	1.04544	1.08009	1.25315	1.0198	0.982833	f
1754.93	1.08787	1.04548	1.02036	1.05532	1.22155	1.03447	1.04341	f
1755.02	1.0938	1.03486	0.999952	1.03998	1.18609	1.04976	1.12513	f
1755.11	1.09959	1.02878	0.981758	1.0295	1.14813	1.06971	1.21332	f
1755.21	1.09824	1.02092	0.962912	1.01625	1.10765	1.09333	1.28994	f
1755.3	1.08416	1.00619	0.941059	0.996132	1.0656	1.11609	1.34161	f
1755.4	1.06001	0.983664	0.91498	0.971816	1.02516	1.13349	1.36385	f
1755.49	1.0381	0.956961	0.88498	0.949968	0.9914	1.1433	1.3604	f
1755.58	1.03376	0.931266	0.854315	0.937315	0.969335	1.1454	1.339	f
1755.68	1.05576	0.909898	0.829639	0.93873	0.960936	1.14032	1.30649	f
1755.77	1.10104	0.89387	0.817956	0.955283	0.962866	1.12848	1.26627	f
1755.86	1.15744	0.884339	0.822262	0.981786	0.967822	1.11209	1.21932	f
1755.96	1.21211	0.884035	0.840394	1.00758	0.969334	1.09767	1.16687	f
1756.05	1.25816	0.895602	0.867494	1.0218	0.965885	1.09452	1.11233	f
1756.15	1.29571	0.919175	0.898307	1.01978	0.960831	1.10781	1.06138	f
1756.24	1.32886	0.9535	0.926997	1.00516	0.958982	1.13174	1.0206	f
1756.33	1.36262	1.00017	0.948001	0.9866	0.963177	1.15082	0.995149	f
1756.43	1.40052	1.06542	0.960473	0.972077	0.97333	1.15004	0.98643	f
1756.52	1.44084	1.15561	0.97229	0.965037	0.987216	1.12485	0.991496	f
1756.61	1.47378	1.26956	0.998178	0.964897	1.00083	1.08204	1.0047	f
1756.71	1.4854	1.39416	1.05246	0.970343	1.00847	1.03316	1.01988	f
1756.8	1.46791	1.50701	1.14216	0.982202	1.00476	0.98832	1.0313	f
1756.9	1.42612	1.58411	1.26366	1.00387	0.989012	0.954255	1.03433	f
1756.99	1.37309	1.60922	1.40189	1.03914	0.968555	0.934024	1.02683	f
1757.08	1.31995	1.58058	1.533	1.08866	0.955549	0.925975	1.00986	f
1757.18	1.27058	1.51086	1.63202	1.14753	0.958502	0.923927	0.986386	f
1757.27	1.22461	1.4202	1.68202	1.20676	0.975975	0.920453	0.958808	f
1757.36	1.18284	1.32772	1.67817	1.25852	0.99862	0.91063	0.928023	f
1757.46	1.14936	1.24712	1.62536	1.29981	1.01779	0.89349	0.894954	f
1757.55	1.12951	1.18639	1.53466	1.33101	1.03262	0.872	0.862398	f
1757.65	1.12557	1.14772	1.42235	1.3519	1.04983	0.852731	0.835343	f
1757.74	1.13409	1.12723	1.30788	1.35965	1.07777	0.844859	0.81943	f
1757.83	1.14681	1.11692	1.20867	1.35034	1.12016	0.857358	0.818428	f
1757.93	1.15429	1.10966	1.13496	1.32207	1.17362	0.89427	0.832052	f
1758.02	1.14997	1.1033	1.08775	1.27763	1.22972	0.951273	0.856505	f
1758.11	1.13257	1.10009	1.05946	1.22497	1.27946	1.01687	0.887841	f
1758.21	1.10599	1.10126	1.03734	1.17434	1.31747	1.07854	0.9252	f
1758.3	1.07775	1.10244	1.00928	1.1333	1.34199	1.12872	0.971812	f
1758.4	1.05633	1.09515	0.97071	1.10313	1.35105	1.16532	1.0331	f
1758.49	1.04801	1.07307	0.928	1.07846	1.3395	1.18784	1.11268	f
1758.58	1.05379	1.03756	0.894255	1.05018	1.30202	1.1954	1.2073	f
1758.68	1.06744	0.997532	0.879709	1.01105	1.24049	1.18879	1.30375	f
1758.77	1.07776	0.9645	0.883683	0.961508	1.16741	1.17253	1.38232	f
1758.86	1.07485	0.946539	0.894949	0.911242	1.09992	1.15326	1.42675	f
1758.96	1.05718	0.944169	0.900716	0.872945	1.04983	1.13602	1.43295	f
1759.05	1.03388	0.950327	0.896065	0.852869	1.01881	1.12252	1.40917	f
1759.15	1.01967	0.955363	0.885004	0.847776	1.00135	1.1125	1.36896	f
1759.24	1.02556	0.953855	0.873947	0.850769	0.990864	1.10495	1.32354	f
1759.33	1.052	0.947909	0.865643	0.858329	0.983518	1.0981	1.27836	f
1759.43	1.08981	0.944707	0.859161	0.871088	0.978354	1.08925	1.23354	f
1759.52	1.12746	0.950786	0.854236	0.889715	0.976031	1.07597	1.18605	f
1759.61	1.15819	0.967858	0.853625	0.912113	0.976772	1.05786	1.13328	f
1759.71	1.18024	0.991864	0.860583	0.934395	0.97877	1.03665	1.07632	f
1759.8	1.19164	1.01455	0.874363	0.952714	0.978743	1.01467	1.0206	f
1759.9	1.18715	1.02712	0.88932	0.963427	0.97428	0.993473	0.973544	f
1759.99	1.1618	1.0248	0.899137	0.962633	0.965775	0.973407	0.941043	f
1760.08	1.11759	1.00907	0.90233	0.947832	0.95616	0.954428	0.924684	f
1760.18	1.06555	0.985399	0.903045	0.921427	0.94885	0.937054	0.921064	f
1760.27	1.02007	0.95884	0.905889	0.891985	0.945809	0.922461	0.923175	f
1760.36	0.990566	0.93162	0.91073	0.870991	0.94697	0.911615	0.923908	f
1760.46	0.977586	0.903842	0.913131	0.867082	0.951106	0.904054	0.920024	f
1760.55	0.975172	0.875011	0.909765	0.881864	0.95691	0.897695	0.913419	f
1760.65	0.975741	0.845772	0.902549	0.909871	0.962817	0.890276	0.908564	f
1760.74	0.97384	0.819895	0.896554	0.942274	0.966072	0.881353	0.909219	f
1760.83	0.967751	0.804324	0.894281	0.971499	0.962963	0.873203	0.917555	f
1760.93	0.960105	0.805839	0.893189	0.994035	0.951124	0.870015	0.93505	f
1761.02	0.957176	0.827022	0.889418	1.01038	0.932135	0.875733	0.962329	f
1761.11	0.966248	0.865522	0.883463	1.02291	0.911408	0.891578	0.99736	f
1761.21	0.992013	0.916897	0.881206	1.03379	0.895059	0.914554	1.03468	f
1761.3	1.03479	0.978002	0.889014	1.04364	0.886554	0.937734	1.06686	f
1761.4	1.09137	1.04825	0.908158	1.0516	0.885904	0.95259	1.08682	f
1761.49	1.15603	1.12802	0.934413	1.05627	0.891522	0.952921	1.08933	f
1761.58	1.21975	1.21497	0.963495	1.05662	0.901795	0.938673	1.07217	f
1761.68	1.26966	1.30051	0.996518	1.05221	0.914272	0.916974	1.03745	f
1761.77	1.2929	1.37087	1.03967	1.04366	0.924397	0.898405	0.992616	f
1761.86	1.28371	1.41376	1.09858	1.03476	0.926789	0.890615	0.948984	f
1761.96	1.2473	1.4255	1.17279	1.03444	0.919077	0.894699	0.916457	f
1762.05	1.19617	1.41192	1.25409	1.05368	0.904838	0.907054	0.897029	f
1762.15	1.14238	1.38273	1.32896	1.09716	0.892341	0.923049	0.883559	f
1762.24	1.09295	1.34579	1.38323	1.1566	0.890285	0.93837	0.866194	f
1762.33	1.05044	1.30545	1.40782	1.21363	0.904525	0.948839	0.840785	f
1762.43	1.0157	1.26414	1.40249	1.25129	0.937714	0.951917	0.811367	f
1762.52	0.989871	1.22391	1.37427	1.26433	0.989968	0.949377	0.785833	f
1762.61	0.974468	1.18679	1.33153	1.25898	1.05785	0.946906	0.770818	f
1762.71	0.970248	1.15427	1.27947	1.24415	1.1328	0.949554	0.770452	f
1762.8	0.976085	1.12614	1.22048	1.22319	1.20337	0.957991	0.787229	f
1762.9	0.988823	1.10022	1.15711	1.19314	1.26018	0.969741	0.82174	f
1762.99	1.00441	1.07408	1.09338	1.15044	1.29811	0.98365	0.870696	f
1763.08	1.01952	1.04746	1.0332	1.09647	1.3141	1.00185	0.926336	f
1763.18	1.03236	1.02258	0.979053	1.03821	1.3051	1.02727	0.980493	f
1763.27	1.04203	1.00194	0.932567	0.98455	1.27043	1.05976	1.03097	f
1763.36	1.04745	0.98612	0.896142	0.941998	1.21468	1.09481	1.08273	f
1763.46	1.0465	0.973758	0.873221	0.912987	1.14645	1.12602	1.14071	f
1763.55	1.03725	0.963146	0.865647	0.8963	1.07515	1.14906	1.20109	f
1763.65	1.02111	0.953355	0.870324	0.887319	1.00963	1.16398	1.25134	f
1763.74	1.00431	0.943853	0.879503	0.878854	0.957554	1.17392	1.27962	f
1763.83	0.995356	0.933535	0.885278	0.864689	0.92317	1.18205	1.28309	f
1763.93	1.00028	0.921047	0.884198	0.844349	0.905628	1.18927	1.26745	f
1764.02	1.0194	0.906697	0.878252	0.82457	0.900555	1.19363	1.24078	f
1764.11	1.04679	0.893742	0.87248	0.815285	0.904041	1.1914	1.20918	f
1764.21	1.0728	0.887015	0.871845	0.823137	0.914453	1.1791	1.17614	f
1764.3	1.08963	0.88995	0.879265	0.847277	0.930604	1.15546	1.14234	f
1764.4	1.09696	0.902975	0.894005	0.880243	0.949857	1.12169	1.10515	f
1764.49	1.10205	0.924956	0.911099	0.913336	0.968591	1.08063	1.06038	f
1764.58	1.11248	0.956575	0.923672	0.942327	0.984585	1.03649	1.00689	f
1764.68	1.12889	1.00223	0.928192	0.96852	0.998442	0.99506	0.949968	f
1764.77	1.1451	1.06771	0.929746	0.994247	1.01183	0.962043	0.89965	f
1764.86	1.15402	1.1541	0.942479	1.01796	1.02402	0.939493	0.864957	f
1764.96	1.15258	1.25254	0.982805	1.03492	1.03097	0.924672	0.848675	f
1765.05	1.14279	1.3454	1.05909	1.0434	1.02874	0.913631	0.846834	f
1765.15	1.12966	1.41285	1.16575	1.05016	1.01785	0.905329	0.852981	f
1765.24	1.11708	1.44037	1.2861	1.06845	1.00315	0.901266	0.862714	f
1765.33	1.10402	1.42357	1.39979	1.10887	0.989023	0.90149	0.873833	f
1765.43	1.08515	1.36962	1.48927	1.17063	0.975721	0.902105	0.883331	f
1765.52	1.05601	1.29453	1.54272	1.24057	0.961564	0.897403	0.886524	f
1765.61	1.01735	1.21621	1.55496	1.30015	0.948258	0.884299	0.880484	f
1765.71	0.97468	1.14639	1.52692	1.3339	0.943546	0.864657	0.866841	f
1765.8	0.935215	1.08715	1.46491	1.33463	0.957866	0.843564	0.850069	f
1765.9	0.90557	1.03458	1.38086	1.30568	0.997331	0.826528	0.8343	f
1765.99	0.890372	0.985417	1.2921	1.2599	1.0585	0.818389	0.822655	f
1766.08	0.890564	0.941196	1.21614	1.21396	1.12889	0.823222	0.818287	f
1766.18	0.902774	0.906871	1.16185	1.17972	1.19274	0.843005	0.823647	f
1766.27	0.921366	0.886096	1.12561	1.15914	1.2378	0.87532	0.838779	f
1766.36	0.941839	0.878546	1.09741	1.14573	1.25938	0.913838	0.862191	f
1766.46	0.962288	0.881403	1.07105	1.12918	1.25977	0.952354	0.894563	f
1766.55	0.982298	0.892104	1.04883	1.09951	1.24426	0.98736	0.940967	f
1766.65	1.00201	0.908745	1.0372	1.05172	1.21687	1.01663	1.00752	f
1766.74	1.02217	0.92894	1.03929	0.990093	1.17913	1.03753	1.09474	f
1766.83	1.04367	0.950877	1.05074	0.928077	1.13259	1.04862	1.19381	f
1766.93	1.06599	0.975535	1.06136	0.880783	1.08175	1.05271	1.28948	f
1767.02	1.08596	1.00504	1.06109	0.855628	1.03393	1.05657	1.36693	f
1767.11	1.09896	1.03751	1.04597	0.849573	0.99662	1.0659	1.41735	f
1767.21	1.10242	1.06494	1.01995	0.855148	0.97482	1.08125	1.43981	f
1767.3	1.09908	1.0781	0.991385	0.86853	0.969554	1.09929	1.43917	f
1767.4	1.09775	1.07313	0.96695	0.891394	0.977561	1.11667	1.42212	f
1767.49	1.11012	1.05355	0.948232	0.925649	0.992419	1.13141	1.39346	f
1767.58	1.14378	1.02752	0.93352	0.968015	1.0071	1.14074	1.35456	f
1767.68	1.19461	1.00405	0.921923	1.01036	1.01638	1.13964	1.30522	f
1767.77	1.24551	0.989681	0.915376	1.04459	1.01748	1.12311	1.24707	f
1767.86	1.27484	0.985746	0.917099	1.06674	1.00908	1.0897	1.18562	f
1767.96	1.26993	0.98794	0.928215	1.07659	0.990652	1.04306	1.129	f
1768.05	1.23458	0.989698	0.945259	1.07539	0.963105	0.991159	1.08411	f
1768.15	1.18447	0.986928	0.960657	1.06488	0.930181	0.943704	1.05283	f
1768.24	1.13556	0.980072	0.966686	1.04684	0.898008	0.909126	1.03134	f
1768.33	1.09641	0.972547	0.961098	1.02262	0.872771	0.892124	1.01306	f
1768.43	1.06836	0.967714	0.949882	0.993561	0.858748	0.893205	0.992899	f
1768.52	1.04964	0.967064	0.943598	0.962651	0.858299	0.909303	0.969773	f
1768.61	1.03826	0.970527	0.949733	0.93558	0.872628	0.934492	0.946243	f
1768.71	1.03296	0.977385	0.967106	0.918843	0.901472	0.961152	0.9263	f
1768.8	1.0324	0.98667	0.986645	0.915988	0.941229	0.982379	0.913527	f
1768.9	1.03411	0.997182	0.997577	0.925316	0.983826	0.994263	0.909922	f
1768.99	1.03472	1.0081	0.993865	0.94023	1.01879	0.995736	0.914795	f
1769.08	1.03308	1.02058	0.977296	0.95212	1.03827	0.986751	0.924162	f
1769.18	1.03367	1.03888	0.95636	0.955523	1.04143	0.967397	0.931901	f
1769.27	1.04485	1.06887	0.942425	0.952367	1.03373	0.939316	0.932968	f
1769.36	1.07188	1.11359	0.945653	0.950367	1.02133	0.907226	0.925775	f
1769.46	1.1104	1.16876	0.972484	0.95563	1.00639	0.877366	0.911444	f
1769.55	1.14678	1.22245	1.02433	0.966616	0.987325	0.853439	0.89147	f
1769.65	1.16548	1.26083	1.09603	0.97661	0.96268	0.834656	0.867549	f
1769.74	1.15743	1.27578	1.17514	0.982628	0.934252	0.818698	0.843973	f
1769.83	1.12432	1.26827	1.24531	0.991339	0.907293	0.805688	0.827811	f
1769.93	1.0774	1.24553	1.29381	1.01552	0.887957	0.798425	0.823985	f
1770.02	1.03241	1.21538	1.31763	1.06405	0.88041	0.799442	0.829808	f
1770.11	1.00304	1.18228	1.32258	1.13427	0.885696	0.809429	0.836208	f
1770.21	0.995991	1.14712	1.31689	1.21205	0.902641	0.828376	0.835587	f
1770.3	1.00934	1.10921	1.30535	1.27882	0.929925	0.856239	0.828347	f
1770.4	1.03393	1.06903	1.28862	1.32001	0.967735	0.891243	0.821259	f
1770.49	1.05715	1.02982	1.26603	1.32947	1.01787	0.928636	0.820236	f
1770.58	1.06778	0.996669	1.2381	1.30908	1.08228	0.962812	0.825609	f
1770.68	1.06014	0.972924	1.20624	1.26528	1.15934	0.990744	0.834218	f
1770.77	1.03507	0.956058	1.17051	1.20494	1.23941	1.0128	0.844787	f
1770.86	0.997444	0.937247	1.12869	1.1327	1.30451	1.03082	0.86061	f
1770.96	0.953795	0.907525	1.07877	1.05166	1.33535	1.04668	0.888287	f
1771.05	0.911686	0.866277	1.02329	0.966318	1.32228	1.06204	0.934479	f
1771.15	0.878874	0.823865	0.970296	0.885124	1.27165	1.07773	1.0022	f
1771.24	0.859825	0.794843	0.928638	0.819076	1.20231	1.09193	1.0877	f
1771.33	0.853122	0.78727	0.901444	0.776923	1.1359	1.1002	1.18005	f
1771.43	0.8539	0.798142	0.884689	0.761306	1.08836	1.09924	1.26471	f
1771.52	0.859264	0.817822	0.872268	0.76836	1.0653	1.09054	1.32881	f
1771.61	0.870814	0.837311	0.861324	0.789807	1.06139	1.07956	1.36411	f
1771.71	0.892558	0.85201	0.852381	0.81602	1.06449	1.07091	1.36751	f
1771.8	0.927476	0.861781	0.846371	0.8394	1.06326	1.06515	1.34157	f
1771.9	0.975232	0.870462	0.843895	0.857055	1.0536	1.06004	1.29433	f
1771.99	1.03136	0.885728	0.846704	0.870923	1.03869	1.05387	1.23641	f
1772.08	1.08882	0.91672	0.85752	0.884704	1.02339	1.04649	1.1768	f
1772.18	1.14235	0.969282	0.877755	0.900081	1.00857	1.03758	1.12094	f
1772.27	1.19149	1.04251	0.906568	0.915178	0.991152	1.02471	1.07136	f
1772.36	1.23749	1.12882	0.943409	0.925971	0.969182	1.00434	1.02858	f
1772.46	1.27649	1.21653	0.990318	0.929507	0.945981	0.975409	0.991659	f
1772.55	1.2976	1.29294	1.05082	0.926902	0.928848	0.942059	0.959717	f
1772.65	1.29001	1.3474	1.12645	0.923485	0.92342	0.91275	0.933897	f
1772.74	1.25305	1.3744	1.21407	0.925934	0.929017	0.895868	0.917163	f
1772.83	1.19908	1.37514	1.30576	0.939066	0.939367	0.894902	0.911149	f
1772.93	1.1458	1.35589	1.39029	0.964546	0.94753	0.907012	0.913563	f
1773.02	1.10557	1.32435	1.45509	1.00152	0.950602	0.925243	0.91926	f
1773.11	1.0813	1.28642	1.48804	1.04733	0.950834	0.94169	0.923458	f
1773.21	1.07061	1.2449	1.47999	1.09701	0.953142	0.949837	0.923744	f
1773.3	1.07118	1.19998	1.42894	1.14289	0.962321	0.946174	0.919442	f
1773.4	1.0814	1.15107	1.34415	1.17622	0.982739	0.931211	0.910231	f
1773.49	1.09752	1.0991	1.2451	1.19087	1.01835	0.909575	0.896447	f
1773.58	1.11246	1.04817	1.15332	1.18626	1.07022	0.888347	0.881059	f
1773.68	1.11804	1.00458	1.08276	1.1669	1.13367	0.874616	0.87099	f
1773.77	1.10828	0.973479	1.0361	1.13878	1.19926	0.873491	0.875293	f
1773.86	1.08232	0.955773	1.00822	1.1062	1.25708	0.887184	0.900567	f
1773.96	1.04575	0.948353	0.991582	1.07108	1.29939	0.916444	0.947238	f
1774.05	1.00956	0.947867	0.979257	1.03385	1.31934	0.962393	1.01009	f
1774.15	0.986075	0.952888	0.966468	0.993885	1.31048	1.02383	1.08193	f
1774.24	0.982817	0.961662	0.952081	0.950635	1.27092	1.09076	1.15639	f
1774.33	0.997446	0.969051	0.938235	0.906234	1.20816	1.14335	1.2279	f
1774.43	1.01837	0.968421	0.927053	0.867901	1.13825	1.16274	1.29012	f
1774.52	1.03165	0.957684	0.917633	0.845316	1.07866	1.14613	1.33605	f
1774.61	1.02965	0.94202	0.906941	0.842611	1.03969	1.1096	1.36006	f
1774.71	1.01514	0.929292	0.893178	0.853019	1.02072	1.07526	1.36087	f
1774.8	0.998104	0.92389	0.876778	0.863825	1.01299	1.05574	1.34266	f
1774.9	0.988395	0.925151	0.858514	0.867512	1.00594	1.04951	1.31223	f
1774.99	0.989613	0.929076	0.838768	0.866892	0.992688	1.04746	1.274	f
1775.08	0.998449	0.930045	0.819273	0.869015	0.971946	1.04174	1.22755	f
1775.18	1.00923	0.923254	0.804557	0.875899	0.946668	1.02909	1.17044	f
1775.27	1.01898	0.908675	0.800724	0.883149	0.921427	1.00922	1.10361	f
1775.36	1.02813	0.892998	0.812169	0.886404	0.900383	0.982598	1.0336	f
1775.46	1.03786	0.88511	0.838931	0.886833	0.885846	0.950092	0.969263	f
1775.55	1.04785	0.888769	0.876708	0.889998	0.878153	0.914179	0.915941	f
1775.65	1.05678	0.899894	0.919243	0.900158	0.876767	0.878904	0.872681	f
1775.74	1.06347	0.910477	0.96081	0.916681	0.881653	0.848179	0.83478	f
1775.83	1.06689	0.914334	0.99687	0.935206	0.89305	0.824721	0.799136	f
1775.93	1.06607	0.910643	1.02353	0.950974	0.908962	0.810369	0.767222	f
1776.02	1.06052	0.904784	1.03794	0.960147	0.923689	0.8062	0.743194	f
1776.11	1.0501	0.906583	1.03989	0.959265	0.931004	0.811626	0.729745	f
1776.21	1.03439	0.925166	1.03253	0.946113	0.929642	0.824071	0.726145	f
1776.3	1.01311	0.961945	1.02065	0.922564	0.924957	0.84106	0.729417	f
1776.4	0.988185	1.0069	1.00814	0.895553	0.924437	0.862653	0.736222	f
1776.49	0.964848	1.04314	0.996723	0.873828	0.931619	0.891135	0.743811	f
1776.58	0.949397	1.05834	0.98726	0.863937	0.943971	0.928092	0.750414	f
1776.68	0.946131	1.05446	0.982173	0.869312	0.955542	0.971454	0.756217	f
1776.77	0.957486	1.04737	0.986296	0.891006	0.961183	1.01444	0.764178	f
1776.86	0.98623	1.05634	1.00402	0.926302	0.959479	1.0466	0.77832	f
1776.96	1.03422	1.09241	1.03402	0.966524	0.952734	1.05731	0.799294	f
1777.05	1.09681	1.15478	1.06731	0.99929	0.944178	1.04127	0.820978	f
1777.15	1.15899	1.23545	1.09283	1.01575	0.934993	1.00235	0.832713	f
1777.24	1.20009	1.32447	1.10728	1.01696	0.92437	0.951502	0.827447	f
1777.33	1.20558	1.40952	1.12025	1.01372	0.912403	0.8994	0.809252	f
1777.43	1.17616	1.47327	1.1487	1.02044	0.902005	0.851053	0.792851	f
1777.52	1.12652	1.49668	1.20464	1.04814	0.896979	0.807977	0.794747	f
1777.61	1.07607	1.47034	1.28544	1.09947	0.898322	0.775427	0.823033	f
1777.71	1.04007	1.40359	1.37338	1.16746	0.904151	0.764295	0.873395	f
1777.8	1.02577	1.32048	1.44448	1.23885	0.914052	0.78343	0.932849	f
1777.9	1.03242	1.24472	1.48109	1.30062	0.931675	0.830409	0.986781	f
1777.99	1.05319	1.18745	1.48004	1.34477	0.960492	0.891372	1.0244	f
1778.08	1.07852	1.14665	1.45064	1.36802	0.997364	0.950615	1.04143	f
1778.18	1.10084	1.11515	1.40569	1.36833	1.03342	0.999732	1.04139	f
1778.27	1.11676	1.08741	1.35319	1.34255	1.06258	1.0385	1.03561	f
1778.36	1.12535	1.06119	1.295	1.28735	1.08659	1.07033	1.03994	f
1778.46	1.12557	1.03694	1.23181	1.20233	1.10791	1.09943	1.06723	f
1778.55	1.11676	1.01808	1.1667	1.09404	1.11952	1.13037	1.11987	f
1778.65	1.10113	1.00968	1.10441	0.978874	1.10755	1.16694	1.18844	f
1778.74	1.08338	1.01291	1.0482	0.880815	1.06681	1.20968	1.25758	f
1778.83	1.06662	1.01908	0.99837	0.821724	1.01119	1.25431	1.31376	f
1778.93	1.04896	1.01172	0.954177	0.809622	0.96436	1.29282	1.34876	f
1779.02	1.0249	0.978995	0.9155	0.834088	0.940153	1.31507	1.35885	f
1779.11	0.99051	0.925077	0.882287	0.873203	0.934298	1.31028	1.34324	f
1779.21	0.947973	0.868614	0.85398	0.906877	0.93326	1.27077	1.30364	f
1779.3	0.906614	0.829056	0.830425	0.926407	0.927435	1.19786	1.24497	f
1779.4	0.878813	0.814248	0.812812	0.934311	0.916484	1.10515	1.17617	f
1779.49	0.873171	0.820232	0.803591	0.937348	0.906078	1.01404	1.10889	f
1779.58	0.890296	0.840541	0.805118	0.939904	0.901374	0.943367	1.05356	f
1779.68	0.924511	0.873554	0.818007	0.941867	0.90267	0.901009	1.01499	f
1779.77	0.969216	0.921484	0.841526	0.941013	0.905228	0.883426	0.990867	f
1779.86	1.01968	0.984583	0.87464	0.936238	0.903427	0.881541	0.974397	f
1779.96	1.06996	1.05706	0.916838	0.928918	0.89564	0.886867	0.958305	f
1780.05	1.10884	1.12799	0.967746	0.922044	0.884466	0.894063	0.937703	f
1780.15	1.12187	1.18556	1.02609	0.918719	0.872946	0.900749	0.912038	f
1780.24	1.10025	1.22166	1.08936	0.921717	0.862005	0.906685	0.885883	f
1780.33	1.04918	1.23487	1.15429	0.934365	0.852184	0.913014	0.867192	f
1780.43	0.98722	1.22969	1.21698	0.960047	0.847548	0.921035	0.862865	f
1780.52	0.936505	1.2126	1.27273	0.999044	0.855439	0.930545	0.874266	f
1780.61	0.911645	1.18853	1.31623	1.0456	0.879817	0.939226	0.896529	f
1780.71	0.914326	1.16059	1.34193	1.08899	0.915128	0.943635	0.92172	f
1780.8	0.934737	1.13173	1.34474	1.1185	0.949844	0.941387	0.942333	f
1780.9	0.957887	1.10465	1.32181	1.12854	0.978265	0.933597	0.953482	f
1780.99	0.971391	1.08003	1.27525	1.12021	1.0081	0.925596	0.954617	f
1781.08	0.970475	1.05601	1.21383	1.10025	1.05413	0.924509	0.951043	f
1781.18	0.95777	1.03089	1.15104	1.07791	1.12411	0.935203	0.953308	f
1781.27	0.939147	1.00529	1.09872	1.05994	1.21062	0.957701	0.972646	f
1781.36	0.91996	0.981509	1.06022	1.04616	1.29434	0.987743	1.01465	f
1781.46	0.903806	0.961585	1.02963	1.02994	1.35293	1.02003	1.07611	f
1781.55	0.892846	0.946869	0.997956	1.00419	1.36873	1.05083	1.14697	f
1781.65	0.88795	0.938308	0.960879	0.968452	1.33327	1.0777	1.21553	f
1781.74	0.888325	0.935359	0.921291	0.930895	1.25062	1.09762	1.27297	f
1781.83	0.891741	0.934315	0.885508	0.903167	1.13838	1.10667	1.31483	f
1781.93	0.896013	0.929003	0.858175	0.8916	1.0231	1.10276	1.33999	f
1782.02	0.901101	0.914407	0.83965	0.891966	0.929444	1.08795	1.34888	f
1782.11	0.909631	0.890253	0.826224	0.892958	0.870122	1.06677	1.34165	f
1782.21	0.924177	0.861691	0.812248	0.885471	0.844197	1.04284	1.31733	f
1782.3	0.943543	0.836391	0.793808	0.868709	0.843788	1.01805	1.27518	f
1782.4	0.962188	0.819996	0.772386	0.848833	0.86098	0.99425	1.21732	f
1782.49	0.97354	0.813809	0.755048	0.834082	0.889058	0.973431	1.15079	f
1782.58	0.973652	0.816564	0.749762	0.831365	0.920398	0.955933	1.08627	f
1782.68	0.962483	0.827483	0.759514	0.84421	0.947064	0.939887	1.03314	f
1782.77	0.943743	0.846358	0.780974	0.869993	0.964472	0.923384	0.995097	f
1782.86	0.924028	0.870791	0.808351	0.898861	0.97274	0.906535	0.969272	f
1782.96	0.909911	0.894946	0.837427	0.918171	0.973836	0.891115	0.949061	f
1783.05	0.903599	0.912397	0.866073	0.92075	0.968652	0.879146	0.92847	f
1783.15	0.901054	0.920282	0.892463	0.909466	0.957936	0.872034	0.905874	f
1783.24	0.896034	0.920259	0.914355	0.893711	0.945214	0.870958	0.884837	f
1783.33	0.88656	0.916412	0.930081	0.881544	0.936445	0.877508	0.871213	f
1783.43	0.876808	0.913357	0.940042	0.875169	0.935506	0.893179	0.868487	f
1783.52	0.872523	0.916764	0.947439	0.873276	0.940601	0.917228	0.874997	f
1783.61	0.87562	0.934953	0.958069	0.875374	0.945837	0.944341	0.885811	f
1783.71	0.884212	0.977301	0.978855	0.882549	0.946324	0.965266	0.897162	f
1783.8	0.896534	1.04793	1.01549	0.894951	0.94175	0.970856	0.908778	f
1783.9	0.912218	1.13934	1.07089	0.91096	0.935631	0.956849	0.922217	f
1783.99	0.928945	1.23263	1.14443	0.930992	0.932432	0.92627	0.937337	f
1784.08	0.940613	1.30575	1.23065	0.961443	0.935866	0.888146	0.950964	f
1784.18	0.941704	1.3438	1.31772	1.01198	0.948626	0.85321	0.958957	f
1784.27	0.933464	1.34394	1.38889	1.08702	0.97205	0.828875	0.959576	f
1784.36	0.924819	1.31367	1.42905	1.17902	1.00591	0.81713	0.954841	f
1784.46	0.926803	1.26591	1.43271	1.27011	1.04929	0.816661	0.94896	f
1784.55	0.946061	1.21371	1.40636	1.341	1.10122	0.826773	0.945237	f
1784.65	0.981944	1.16615	1.36309	1.37941	1.15984	0.848916	0.94406	f
1784.74	1.02692	1.12687	1.31499	1.38207	1.22051	0.8844	0.944569	f
1784.83	1.06868	1.09569	1.26869	1.35168	1.27616	0.930547	0.94949	f
1784.93	1.09471	1.07198	1.22501	1.29403	1.31967	0.979425	0.967431	f
1785.02	1.09899	1.05676	1.181	1.21836	1.34497	1.02075	1.0095	f
1785.11	1.08536	1.05141	1.13353	1.13876	1.34607	1.0466	1.08193	f
1785.21	1.06372	1.0551	1.08347	1.07198	1.31801	1.05431	1.18001	f
1785.3	1.04157	1.06326	1.03662	1.03039	1.26126	1.04634	1.28813	f
1785.4	1.01921	1.06837	0.999626	1.0155	1.18557	1.02913	1.38546	f
1785.49	0.993129	1.06312	0.97488	1.01727	1.10712	1.01187	1.45401	f
1785.58	0.962811	1.04427	0.958979	1.02095	1.0404	1.00342	1.48526	f
1785.68	0.933863	1.01447	0.945613	1.01606	0.992381	1.0079	1.48138	f
1785.77	0.916415	0.980232	0.930024	1.0002	0.963524	1.02273	1.45095	f
1785.86	0.921315	0.947838	0.911495	0.976028	0.952358	1.04081	1.40357	f
1785.96	0.955592	0.921521	0.893161	0.947236	0.958234	1.05513	1.34705	f
1786.05	1.01799	0.906605	0.88044	0.919062	0.979698	1.06223	1.28658	f
1786.15	1.09712	0.913491	0.878622	0.900303	1.01104	1.0617	1.22477	f
1786.24	1.17506	0.9554	0.890938	0.900384	1.04184	1.05364	1.16172	f
1786.33	1.23556	1.0393	0.918856	0.922362	1.06094	1.03707	1.09741	f
1786.43	1.2706	1.15766	0.96441	0.959721	1.0619	1.01139	1.03578	f
1786.52	1.28106	1.28944	1.03157	1.00171	1.04544	0.978953	0.985174	f
1786.61	1.27247	1.40944	1.12346	1.0418	1.01786	0.945045	0.952854	f
1786.71	1.25028	1.49739	1.23563	1.08261	0.988041	0.914992	0.938253	f
1786.8	1.21868	1.54197	1.35156	1.13433	0.964653	0.8922	0.933122	f
1786.9	1.18269	1.54134	1.44615	1.20677	0.953586	0.878995	0.929281	f
1786.99	1.14978	1.50245	1.49624	1.29851	0.957567	0.877345	0.925012	f
1787.08	1.1273	1.43762	1.49096	1.3914	0.978685	0.886905	0.923002	f
1787.18	1.1173	1.35906	1.43563	1.45745	1.0206	0.902704	0.923993	f
1787.27	1.11429	1.27561	1.34824	1.47487	1.086	0.917184	0.92491	f
1787.36	1.10867	1.19405	1.25197	1.4399	1.16952	0.926161	0.923678	f
1787.46	1.09305	1.12186	1.16708	1.3654	1.25383	0.933041	0.924448	f
1787.55	1.06679	1.06698	1.10426	1.27109	1.31649	0.947228	0.936807	f
1787.65	1.03632	1.03486	1.06225	1.17503	1.34375	0.977827	0.969633	f
1787.74	1.011	1.02622	1.03205	1.09021	1.33897	1.02597	1.02599	f
1787.83	0.997157	1.03713	1.00472	1.02432	1.31602	1.0809	1.10269	f
1787.93	0.994712	1.06001	0.97673	0.979936	1.28458	1.12422	1.19217	f
1788.02	0.999561	1.08496	0.95015	0.955302	1.24328	1.14131	1.2828	f
1788.11	1.00904	1.10222	0.930402	0.945425	1.18756	1.13167	1.35917	f
1788.21	1.02409	1.10501	0.923005	0.943364	1.121	1.10875	1.40704	f
1788.3	1.04576	1.09058	0.928845	0.941849	1.05672	1.08939	1.42187	f
1788.4	1.07108	1.05957	0.940736	0.935097	1.00878	1.08255	1.4119	f
1788.49	1.09368	1.01636	0.946715	0.919899	0.984324	1.08644	1.39028	f
1788.58	1.10897	0.970969	0.93974	0.896028	0.982773	1.09378	1.36319	f
1788.68	1.11759	0.937999	0.923974	0.867084	0.99806	1.0979	1.32622	f
1788.77	1.12216	0.929702	0.910797	0.840296	1.02011	1.09452	1.27265	f
1788.86	1.12111	0.948081	0.909779	0.823527	1.03747	1.08026	1.20398	f
1788.96	1.10831	0.983397	0.923121	0.820864	1.04198	1.05261	1.13208	f
1789.05	1.08061	1.02023	0.946104	0.831059	1.03244	1.01254	1.07119	f
1789.15	1.04385	1.04538	0.97095	0.849949	1.01418	0.966493	1.02772	f
1789.24	1.00883	1.05252	0.991504	0.873489	0.995494	0.924368	0.996797	f
1789.33	0.98125	1.04296	1.00614	0.899002	0.983894	0.894548	0.968809	f
1789.43	0.957658	1.02312	1.01668	0.924496	0.983165	0.879868	0.93947	f
1789.52	0.931391	1.00028	1.02451	0.947679	0.991398	0.877226	0.913524	f
1789.61	0.901238	0.978934	1.0281	0.965183	1.00211	0.880514	0.899596	f
1789.71	0.874352	0.960319	1.02471	0.973181	1.0091	0.884642	0.902477	f
1789.8	0.861664	0.944274	1.01385	0.970513	1.01143	0.888117	0.91981	f
1789.9	0.869791	0.93104	0.998406	0.961349	1.01312	0.893039	0.944327	f
1789.99	0.895382	0.921967	0.982968	0.95316	1.0178	0.903003	0.968412	f
1790.08	0.927384	0.919527	0.971182	0.950949	1.02398	0.92014	0.987735	f
1790.18	0.956574	0.927348	0.964584	0.954561	1.02626	0.942674	1.00221	f
1790.27	0.983795	0.950344	0.963262	0.961873	1.02103	0.964719	1.01367	f
1790.36	1.01869	0.993718	0.967349	0.972381	1.01038	0.978969	1.02175	f
1790.46	1.0711	1.06028	0.977854	0.986171	0.999854	0.980606	1.02163	f
1790.55	1.14248	1.14681	0.99689	1.00049	0.992806	0.969571	1.00619	f
1790.65	1.22197	1.24236	1.0284	1.00996	0.987168	0.949335	0.972116	f
1790.74	1.28822	1.33159	1.07849	1.01128	0.977598	0.923979	0.925783	f
1790.83	1.31845	1.40154	1.1531	1.00758	0.960988	0.89667	0.882208	f
1790.93	1.30265	1.44608	1.25251	1.00814	0.940835	0.870003	0.855835	f
1791.02	1.25274	1.46443	1.36619	1.02376	0.926066	0.847427	0.850995	f
1791.11	1.19651	1.4571	1.47331	1.06158	0.924562	0.834083	0.861058	f
1791.21	1.15932	1.42452	1.55033	1.12135	0.937244	0.835383	0.87611	f
1791.3	1.14914	1.36985	1.58169	1.19427	0.959239	0.853709	0.890507	f
1791.4	1.15558	1.30144	1.56666	1.26444	0.987321	0.885942	0.904704	f
1791.49	1.16088	1.23038	1.51818	1.31325	1.02518	0.925874	0.922952	f
1791.58	1.15285	1.16498	1.45474	1.32688	1.07951	0.969832	0.949746	f
1791.68	1.13087	1.10767	1.39101	1.30363	1.15003	1.01811	0.985458	f
1791.77	1.10307	1.05739	1.33232	1.25568	1.22376	1.0698	1.02377	f
1791.86	1.07971	1.01421	1.27522	1.20206	1.28023	1.1176	1.05581	f
1791.96	1.06784	0.981206	1.2126	1.15697	1.30332	1.15011	1.07932	f
1792.05	1.06866	0.962279	1.1405	1.12286	1.28952	1.15966	1.10357	f
1792.15	1.07646	0.958548	1.06285	1.09376	1.24668	1.14838	1.14319	f
1792.24	1.08055	0.966288	0.991123	1.06407	1.18709	1.12769	1.20542	f
1792.33	1.07142	0.977704	0.938405	1.03339	1.12247	1.1129	1.28239	f
1792.43	1.04784	0.984462	0.911491	1.0043	1.06265	1.11553	1.35483	f
1792.52	1.0175	0.981733	0.906467	0.977848	1.01516	1.13753	1.40347	f
1792.61	0.990621	0.969937	0.911127	0.952611	0.984104	1.17088	1.41963	f
1792.71	0.973665	0.953303	0.912901	0.92705	0.969787	1.20231	1.40771	f
1792.8	0.969356	0.937112	0.907019	0.901815	0.969522	1.21908	1.37964	f
1792.9	0.97993	0.925821	0.898698	0.880296	0.978694	1.21278	1.34646	f
1792.99	1.00639	0.921966	0.897506	0.867113	0.991773	1.18205	1.31363	f
1793.08	1.0438	0.925618	0.908993	0.865291	1.00326	1.13397	1.28128	f
1793.18	1.08067	0.935955	0.931012	0.874415	1.00858	1.08117	1.24603	f
1793.27	1.10633	0.954858	0.956692	0.891249	1.00507	1.03488	1.20307	f
1793.36	1.11988	0.988905	0.980138	0.912725	0.993165	0.999942	1.1495	f
1793.46	1.1304	1.04618	1.00002	0.938211	0.976466	0.976123	1.08781	f
1793.55	1.14808	1.12927	1.02036	0.967895	0.95895	0.963065	1.02535	f
1793.65	1.17571	1.23014	1.04943	0.99888	0.941935	0.961537	0.969123	f
1793.74	1.20776	1.33158	1.09588	1.02504	0.925126	0.969668	0.920838	f
1793.83	1.23508	1.41407	1.16256	1.04311	0.91069	0.980491	0.87821	f
1793.93	1.24995	1.463	1.24333	1.05955	0.904165	0.984721	0.840524	f
1794.02	1.24919	1.473	1.3264	1.08942	0.909861	0.975826	0.811818	f
1794.11	1.23591	1.44873	1.40042	1.14555	0.92615	0.952733	0.798689	f
1794.21	1.21874	1.40247	1.45773	1.22616	0.946887	0.919173	0.804907	f
1794.3	1.20699	1.34875	1.49286	1.31182	0.967165	0.881796	0.828758	f
1794.4	1.20365	1.29741	1.50096	1.37518	0.987026	0.848222	0.864705	f
1794.49	1.20221	1.24917	1.47948	1.39743	1.01039	0.825167	0.905594	f
1794.58	1.19108	1.19821	1.43076	1.37857	1.04201	0.817478	0.942923	f
1794.68	1.16205	1.14005	1.36243	1.33417	1.08562	0.828161	0.967853	f
1794.77	1.11638	1.0777	1.28542	1.28375	1.14272	0.857453	0.976044	f
1794.86	1.0644	1.02063	1.21073	1.24139	1.21018	0.90048	0.97282	f
1794.96	1.0198	0.977641	1.14609	1.21325	1.2784	0.947173	0.971502	f
1795.05	0.991791	0.950017	1.09422	1.19825	1.33345	0.987547	0.985136	f
1795.15	0.979541	0.930432	1.05297	1.18871	1.36321	1.01853	1.01966	f
1795.24	0.973335	0.908453	1.01729	1.17304	1.36359	1.04503	1.07337	f
1795.33	0.961825	0.878429	0.981964	1.14162	1.33846	1.07339	1.14031	f
1795.43	0.940418	0.843896	0.94481	1.0928	1.29295	1.10384	1.21267	f
1795.52	0.914216	0.815054	0.909197	1.03406	1.2276	1.12991	1.28163	f
1795.61	0.893741	0.801732	0.883155	0.977806	1.14105	1.14448	1.33968	f
1795.71	0.887821	0.80761	0.87396	0.935028	1.03959	1.14627	1.38329	f
1795.8	0.898774	0.829064	0.881826	0.910293	0.942022	1.14123	1.41272	f
1795.9	0.922582	0.857677	0.898583	0.901327	0.872002	1.13788	1.42906	f
1795.99	0.953623	0.883904	0.91296	0.903232	0.84378	1.14035	1.43119	f
1796.08	0.989244	0.901141	0.918248	0.913217	0.854409	1.14496	1.41552	f
1796.18	1.02897	0.909062	0.916063	0.931108	0.887652	1.14284	1.37876	f
1796.27	1.06985	0.913995	0.91352	0.956264	0.924113	1.12608	1.32055	f
1796.36	1.10446	0.925841	0.916847	0.984643	0.949712	1.09239	1.24468	f
1796.46	1.1258	0.953581	0.927302	1.00915	0.95904	1.04592	1.15871	f
1796.55	1.13489	1.00183	0.94234	1.02293	0.955129	0.9955	1.07225	f
1796.65	1.14177	1.0693	0.959949	1.02313	0.946621	0.951779	0.994547	f
1796.74	1.15782	1.14937	0.981895	1.01258	0.942786	0.922909	0.932166	f
1796.83	1.18588	1.23287	1.01327	0.997625	0.948493	0.91043	0.887482	f
1796.93	1.2164	1.3112	1.05907	0.983686	0.9616	0.9083	0.859139	f
1797.02	1.23324	1.37722	1.12048	0.97399	0.974227	0.906344	0.84378	f
1797.11	1.22471	1.42387	1.19327	0.972614	0.977407	0.896253	0.837802	f
1797.21	1.19143	1.44369	1.26933	0.98592	0.966496	0.877021	0.838097	f
1797.3	1.1454	1.43158	1.33924	1.0186	0.943969	0.856137	0.841678	f
1797.4	1.10132	1.38909	1.39391	1.06922	0.91814	0.844208	0.845134	f
1797.49	1.06809	1.32571	1.425	1.1318	0.898874	0.846218	0.844647	f
1797.58	1.04656	1.25578	1.4264	1.20078	0.893799	0.85759	0.837034	f
1797.68	1.03379	1.19274	1.39688	1.27141	0.907313	0.868998	0.821536	f
1797.77	1.02895	1.1442	1.34161	1.33508	0.941538	0.874655	0.801232	f
1797.86	1.03467	1.11003	1.27035	1.37784	0.997338	0.875563	0.783197	f
1797.96	1.05216	1.08447	1.19436	1.38616	1.07401	0.876559	0.776778	f
1798.05	1.07555	1.06075	1.12437	1.35492	1.16718	0.882635	0.789202	f
1798.15	1.09211	1.0351	1.06869	1.29069	1.26666	0.897648	0.82104	f
1798.24	1.08892	1.00752	1.03043	1.20932	1.35723	0.923363	0.865803	f
1798.33	1.06054	0.979552	1.00615	1.13005	1.42195	0.958053	0.915015	f
1798.43	1.01198	0.953289	0.989034	1.06821	1.44588	0.996833	0.965012	f
1798.52	0.955955	0.932519	0.974627	1.02896	1.41989	1.03423	1.01935	f
1798.61	0.907575	0.922428	0.963384	1.00637	1.34571	1.06677	1.08447	f
1798.71	0.879033	0.925281	0.957573	0.989121	1.23988	1.09306	1.16197	f
1798.8	0.875463	0.936025	0.956726	0.968583	1.12984	1.11218	1.24354	f
1798.9	0.893317	0.944741	0.956497	0.943309	1.04108	1.12324	1.31288	f
1798.99	0.922211	0.945169	0.951859	0.918878	0.985294	1.12661	1.35418	f
1799.08	0.950235	0.939472	0.94112	0.904136	0.959529	1.12522	1.36149	f
1799.18	0.969951	0.933807	0.926775	0.90526	0.953949	1.12299	1.34119	f
1799.27	0.981375	0.931315	0.912897	0.920546	0.958853	1.12027	1.30574	f
1799.36	0.98994	0.930777	0.901854	0.940519	0.966419	1.11117	1.26559	f
1799.46	1.00127	0.930459	0.893456	0.954208	0.969515	1.08723	1.22591	f
1799.55	1.01705	0.930801	0.886704	0.95656	0.962613	1.04543	1.18889	f
1799.65	1.03513	0.933512	0.881464	0.950929	0.944466	0.993004	1.15571	f
1799.74	1.0539	0.941805	0.878779	0.945161	0.919356	0.944466	1.12558	f
1799.83	1.0761	0.962676	0.881285	0.945772	0.894902	0.913427	1.09532	f
1799.93	1.10718	1.00574	0.894574	0.954652	0.877681	0.90568	1.06249	f
1800.02	1.14895	1.07592	0.92729	0.970143	0.870725	0.917099	1.02913	f
1800.11	1.19495	1.1658	0.988376	0.990566	0.874697	0.936893	1.00065	f
1800.21	1.23262	1.25671	1.08218	1.01686	0.88983	0.954501	0.980715	f
1800.3	1.25076	1.32889	1.2043	1.05288	0.915181	0.965851	0.967646	f
1800.4	1.24556	1.37046	1.34063	1.10268	0.946775	0.97437	0.956158	f
1800.49	1.22173	1.37788	1.46989	1.1652	0.978549	0.985381	0.941917	f
1800.58	1.1895	1.35196	1.5682	1.22925	1.00682	0.998387	0.92449	f
1800.68	1.15995	1.29698	1.61464	1.27565	1.03359	1.00477	0.907125	f
1800.77	1.13996	1.22326	1.59716	1.28918	1.06458	0.994262	0.894225	f
1800.86	1.12883	1.14654	1.5178	1.27019	1.10367	0.965342	0.888728	f
1800.96	1.11901	1.08172	1.39477	1.23357	1.14889	0.929553	0.890995	f
1801.05	1.10184	1.03658	1.25714	1.19612	1.19398	0.904977	0.89974	f
1801.15	1.07409	1.01062	1.13244	1.16568	1.23315	0.905023	0.913613	f
1801.24	1.03996	0.997888	1.03536	1.14093	1.26443	0.932687	0.931995	f
1801.33	1.00796	0.989476	0.965357	1.11747	1.28873	0.98289	0.955641	f
1801.43	0.987297	0.974703	0.913621	1.09215	1.30565	1.04662	0.987583	f
1801.52	0.986664	0.944749	0.873103	1.06443	1.31055	1.11214	1.03239	f
1801.61	1.01266	0.899679	0.843698	1.03743	1.2964	1.16627	1.0919	f
1801.71	1.06459	0.8521	0.829037	1.0172	1.25949	1.19919	1.15998	f
1801.8	1.12978	0.820892	0.828922	1.00871	1.20372	1.20922	1.22243	f
1801.9	1.1868	0.818324	0.835248	1.01062	1.13977	1.20201	1.265	f
1801.99	1.21743	0.841826	0.836942	1.01448	1.07985	1.18467	1.2829	f
1802.08	1.21813	0.87719	0.829243	1.01017	1.03234	1.16136	1.2831	f
1802.18	1.20169	0.908276	0.817433	0.992949	0.999461	1.13322	1.2768	f
1802.27	1.18841	0.924923	0.812008	0.965757	0.978495	1.10035	1.26952	f
1802.36	1.19428	0.926243	0.821254	0.935483	0.965386	1.0636	1.25708	f
1802.46	1.22349	0.919899	0.847	0.90797	0.957793	1.02602	1.23042	f
1802.55	1.26834	0.918726	0.884575	0.886336	0.955829	0.992997	1.1842	f
1802.65	1.31582	0.93611	0.925842	0.872359	0.95967	0.970541	1.12159	f
1802.74	1.35551	0.980903	0.964046	0.867476	0.966959	0.961832	1.052	f
1802.83	1.38243	1.05314	0.998331	0.871831	0.973345	0.964338	0.985679	f
1802.93	1.39465	1.143	1.03421	0.883368	0.975655	0.970301	0.930691	f
1803.02	1.39045	1.23424	1.07946	0.89925	0.974128	0.971178	0.892938	f
1803.11	1.36893	1.31064	1.13905	0.919482	0.971412	0.963007	0.87526	f
1803.21	1.33215	1.36137	1.21223	0.949934	0.969324	0.948241	0.874834	f
1803.3	1.28567	1.38309	1.2925	1.00102	0.967215	0.932271	0.882599	f
1803.4	1.23788	1.3795	1.36907	1.08033	0.963808	0.918304	0.887827	f
1803.49	1.19874	1.35872	1.42958	1.18352	0.960212	0.905848	0.885096	f
1803.58	1.17641	1.3283	1.46341	1.29137	0.962086	0.893403	0.87759	f
1803.68	1.17262	1.29054	1.46507	1.37729	0.979237	0.881847	0.873711	f
1803.77	1.18138	1.24312	1.43609	1.42052	1.02078	0.875047	0.880292	f
1803.86	1.19246	1.18496	1.38446	1.41547	1.0878	0.877191	0.898172	f
1803.96	1.19686	1.12152	1.32143	1.37167	1.16883	0.888892	0.922602	f
1804.05	1.18948	1.0636	1.25723	1.3061	1.24371	0.905696	0.947668	f
1804.15	1.16829	1.02031	1.19764	1.23443	1.29468	0.921796	0.971311	f
1804.24	1.13408	0.992982	1.14419	1.16634	1.31537	0.936497	0.998117	f
1804.33	1.0918	0.975203	1.09691	1.10446	1.30947	0.956263	1.0379	f
1804.43	1.0502	0.958515	1.05676	1.04567	1.28271	0.988126	1.09928	f
1804.52	1.01752	0.939142	1.02526	0.984896	1.2381	1.03003	1.182	f
1804.61	0.996032	0.920157	1.00163	0.921224	1.17884	1.06944	1.27424	f
1804.71	0.981761	0.907341	0.980818	0.861481	1.11293	1.0931	1.35772	f
1804.8	0.970548	0.902354	0.955072	0.816931	1.05119	1.09809	1.41705	f
1804.9	0.963584	0.899786	0.919009	0.795191	1.0007	1.09309	1.44622	f
1804.99	0.966234	0.891516	0.875005	0.79562	0.962185	1.08914	1.44752	f
1805.08	0.982572	0.874507	0.833895	0.812051	0.933606	1.09023	1.42544	f
1805.18	1.01171	0.854019	0.809007	0.837981	0.914173	1.09309	1.38166	f
1805.27	1.04754	0.839584	0.807434	0.868599	0.904363	1.09328	1.31537	f
1805.36	1.07998	0.838672	0.825288	0.899653	0.903764	1.08901	1.22806	f
1805.46	1.09728	0.853488	0.85055	0.926325	0.910446	1.07979	1.12748	f
1805.55	1.09138	0.881097	0.871235	0.944237	0.922455	1.0648	1.02655	f
1805.65	1.06439	0.914716	0.882453	0.951925	0.939176	1.04444	0.939172	f
1805.74	1.02898	0.945082	0.887406	0.952283	0.961575	1.02233	0.876521	f
1805.83	1.00025	0.963627	0.892577	0.951276	0.990928	1.00354	0.844995	f
1805.93	0.986279	0.966926	0.901787	0.954357	1.02613	0.990898	0.844546	f
1806.02	0.985939	0.95937	0.914349	0.962772	1.06189	0.983985	0.86841	f
1806.11	0.994266	0.952068	0.927611	0.97305	1.09012	0.981285	0.90578	f
1806.21	1.00843	0.957878	0.939591	0.980292	1.10423	0.982191	0.946312	f
1806.3	1.02888	0.984653	0.949002	0.982627	1.10332	0.987318	0.983271	f
1806.4	1.05611	1.03075	0.954578	0.982955	1.09315	0.997425	1.01364	f
1806.49	1.08792	1.0864	0.956858	0.985997	1.08275	1.01177	1.03699	f
1806.58	1.11995	1.14076	0.960952	0.993059	1.07909	1.0262	1.05472	f
1806.68	1.14806	1.18959	0.975794	1.00006	1.08346	1.0338	1.06918	f
1806.77	1.16927	1.2373	1.00931	1.00125	1.09179	1.02974	1.08168	f
1806.86	1.1808	1.29146	1.06384	0.99489	1.09798	1.01644	1.09094	f
1806.96	1.17926	1.35341	1.13609	0.986117	1.0972	1.00273	1.09344	f
1807.05	1.1616	1.41126	1.22059	0.98532	1.08792	0.996388	1.08589	f
1807.15	1.12695	1.44247	1.31114	1.00421	1.07284	0.997291	1.0683	f
1807.24	1.07819	1.42726	1.39886	1.05111	1.05784	0.997719	1.04456	f
1807.33	1.02247	1.36352	1.47029	1.12621	1.04956	0.989344	1.01976	f
1807.43	0.969461	1.26995	1.51057	1.21862	1.0542	0.970159	0.996466	f
1807.52	0.927806	1.17381	1.51035	1.30894	1.0774	0.945872	0.97424	f
1807.61	0.90206	1.0949	1.47023	1.37667	1.12276	0.925318	0.954064	f
1807.71	0.891949	1.03944	1.39933	1.40775	1.18845	0.914043	0.941858	f
1807.8	0.89349	1.00484	1.31175	1.39766	1.26537	0.911973	0.944995	f
1807.9	0.900905	0.986127	1.22443	1.35041	1.34023	0.91692	0.964409	f
1807.99	0.909232	0.97763	1.15434	1.27629	1.40097	0.929682	0.99188	f
1808.08	0.917813	0.972214	1.1115	1.18952	1.43916	0.954687	1.01711	f
1808.18	0.930631	0.962994	1.09089	1.10611	1.44918	0.995106	1.0373	f
1808.27	0.952029	0.947571	1.07335	1.04112	1.42759	1.0477	1.05965	f
1808.36	0.980957	0.929951	1.03938	1.00439	1.37465	1.1023	1.09444	f
1808.46	1.00925	0.916441	0.984989	0.99623	1.29652	1.14592	1.14571	f
1808.55	1.0261	0.908706	0.923919	1.00615	1.20561	1.16874	1.20695	f
1808.65	1.02423	0.901754	0.874128	1.018	1.11797	1.1688	1.26411	f
1808.74	1.00313	0.890059	0.843396	1.01957	1.04863	1.15276	1.30277	f
1808.83	0.970346	0.875451	0.828086	1.00846	1.00693	1.13091	1.3147	f
1808.93	0.940738	0.867765	0.822134	0.989848	0.993324	1.1092	1.29971	f
1809.02	0.930713	0.877862	0.82394	0.970413	0.999512	1.0856	1.26256	f
1809.11	0.949056	0.911044	0.835934	0.954493	1.01221	1.05473	1.20866	f
1809.21	0.99291	0.966724	0.861059	0.943786	1.01932	1.01606	1.14315	f
1809.3	1.05303	1.04269	0.90055	0.938396	1.01483	0.976869	1.07312	f
1809.4	1.12173	1.1378	0.953058	0.937052	1.00024	0.94651	1.00873	f
1809.49	1.19223	1.24961	1.01475	0.937672	0.981962	0.928718	0.959735	f
1809.58	1.2527	1.36878	1.08147	0.938884	0.967075	0.920203	0.929988	f
1809.68	1.28702	1.47635	1.15135	0.941548	0.9597	0.915624	0.915171	f
1809.77	1.28494	1.54897	1.22412	0.949729	0.959731	0.912139	0.905916	f
1809.86	1.25035	1.57019	1.29739	0.970309	0.964124	0.909202	0.894049	f
1809.96	1.19869	1.53911	1.3646	1.00964	0.969457	0.906214	0.877492	f
1810.05	1.14726	1.46906	1.4169	1.06838	0.974358	0.902005	0.860732	f
1810.15	1.10718	1.379	1.44574	1.13869	0.980772	0.895918	0.850774	f
1810.24	1.08028	1.28553	1.44448	1.20688	0.99338	0.888441	0.851426	f
1810.33	1.06026	1.20054	1.41121	1.2597	1.01715	0.881697	0.860882	f
1810.43	1.03734	1.13151	1.35243	1.28949	1.0547	0.880247	0.87452	f
1810.52	1.00535	1.08123	1.28292	1.29493	1.10478	0.890555	0.889721	f
1810.61	0.966048	1.04802	1.21904	1.2786	1.16185	0.916959	0.907935	f
1810.71	0.926983	1.02782	1.17042	1.24352	1.21723	0.956476	0.933573	f
1810.8	0.895705	1.01679	1.13723	1.19155	1.26094	0.997905	0.972282	f
1810.9	0.875775	1.0117	1.11331	1.12531	1.28316	1.02793	1.02912	f
1810.99	0.866134	1.00843	1.0907	1.05135	1.27618	1.03994	1.10476	f
1811.08	0.862883	1.00187	1.06303	0.980689	1.23744	1.038	1.19121	f
1811.18	0.862349	0.987791	1.02904	0.925949	1.17199	1.03304	1.27255	f
1811.27	0.86335	0.96532	0.99391	0.897286	1.09165	1.03518	1.33284	f
1811.36	0.866782	0.937976	0.966119	0.898926	1.01091	1.04833	1.36516	f
1811.46	0.873523	0.912719	0.951188	0.926367	0.943158	1.06895	1.37354	f
1811.55	0.884498	0.897404	0.947467	0.966474	0.899116	1.08862	1.36671	f
1811.65	0.903704	0.898301	0.948198	1.00317	0.884042	1.0991	1.3498	f
1811.74	0.939326	0.919106	0.947678	1.0259	0.894062	1.09698	1.32095	f
1811.83	0.999307	0.961501	0.945984	1.03372	0.917227	1.08495	1.27498	f
1811.93	1.08363	1.02543	0.949473	1.03244	0.940829	1.06877	1.21077	f
1812.02	1.18008	1.10716	0.967521	1.02849	0.959248	1.05334	1.13589	f
1812.11	1.26775	1.19776	1.00827	1.02547	0.975089	1.04117	1.06414	f
1812.21	1.32668	1.28441	1.07596	1.02497	0.99312	1.03277	1.00745	f
1812.3	1.34696	1.35309	1.16957	1.0294	1.01413	1.02708	0.969165	f
1812.4	1.33146	1.39083	1.28134	1.04389	1.0344	1.02182	0.944449	f
1812.49	1.29169	1.38855	1.39612	1.07453	1.04953	1.01475	0.925883	f
1812.58	1.24137	1.34614	1.49368	1.1232	1.05748	1.00528	0.908528	f
1812.68	1.19188	1.27661	1.55502	1.18339	1.05878	0.994567	0.891282	f
1812.77	1.14997	1.20235	1.57024	1.24147	1.0564	0.983635	0.875808	f
1812.86	1.11665	1.14284	1.54206	1.28333	1.05723	0.971822	0.86522	f
1812.96	1.08784	1.10408	1.4831	1.30105	1.07173	0.95781	0.863334	f
1813.05	1.05755	1.07951	1.40977	1.29465	1.10947	0.942775	0.874234	f
1813.15	1.02262	1.06011	1.3371	1.26886	1.17287	0.932366	0.901121	f
1813.24	0.985718	1.04231	1.27588	1.22937	1.25396	0.934412	0.94436	f
1813.33	0.954203	1.02692	1.23038	1.18128	1.33571	0.953955	1.00119	f
1813.43	0.935169	1.01387	1.19691	1.12894	1.39706	0.989496	1.06815	f
1813.52	0.930683	1.001	1.166	1.07643	1.42047	1.03267	1.1422	f
1813.61	0.936694	0.986991	1.12849	1.02827	1.39943	1.07141	1.21808	f
1813.71	0.946123	0.973427	1.08134	0.989047	1.34096	1.09526	1.28567	f
1813.8	0.953413	0.963298	1.02851	0.961007	1.26017	1.10115	1.33357	f
1813.9	0.957567	0.958579	0.977088	0.941876	1.17184	1.09553	1.35732	f
1813.99	0.961444	0.959505	0.933403	0.926249	1.08666	1.08876	1.36226	f
1814.08	0.968553	0.964651	0.901236	0.909976	1.01353	1.0863	1.35748	f
1814.18	0.980475	0.970635	0.881474	0.893089	0.961481	1.08593	1.34813	f
1814.27	0.996562	0.973	0.872373	0.878729	0.936255	1.0829	1.33432	f
1814.36	1.0152	0.969987	0.871109	0.870765	0.935823	1.07648	1.31483	f
1814.46	1.03516	0.966783	0.876202	0.872172	0.951193	1.07106	1.28916	f
1814.55	1.05727	0.975554	0.888745	0.884135	0.972104	1.07117	1.2558	f
1814.65	1.08627	1.00908	0.910652	0.905204	0.99152	1.07684	1.2116	f
1814.74	1.12931	1.07198	0.942551	0.93132	1.00572	1.0835	1.15558	f
1814.83	1.18894	1.15617	0.984796	0.958079	1.01277	1.08512	1.09252	f
1814.93	1.25601	1.24395	1.03997	0.983673	1.01288	1.07815	1.03079	f
1815.02	1.31133	1.31588	1.11245	1.01059	1.01026	1.06343	0.976396	f
1815.11	1.33702	1.35819	1.20368	1.04454	1.01267	1.0443	0.930624	f
1815.21	1.32758	1.36614	1.30682	1.09091	1.02683	1.02251	0.893501	f
1815.3	1.29104	1.3436	1.40633	1.15024	1.05286	0.996151	0.866963	f
1815.4	1.24171	1.30067	1.48319	1.21602	1.08383	0.963081	0.852684	f
1815.49	1.19319	1.24994	1.52255	1.27739	1.11206	0.92733	0.848188	f
1815.58	1.15593	1.20214	1.5198	1.32464	1.13671	0.901031	0.847908	f
1815.68	1.13618	1.16291	1.48148	1.35249	1.16498	0.898168	0.849128	f
1815.77	1.13394	1.132	1.42035	1.35862	1.20534	0.925108	0.856159	f
1815.86	1.14257	1.10508	1.34918	1.34124	1.25886	0.976634	0.878377	f
1815.96	1.15298	1.07691	1.2771	1.29996	1.3161	1.0401	0.925026	f
1816.05	1.15877	1.04446	1.20942	1.23934	1.3608	1.10245	1.00127	f
1816.15	1.15734	1.00848	1.14895	1.1703	1.37679	1.15384	1.1054	f
1816.24	1.14721	0.97301	1.09752	1.10646	1.35434	1.18721	1.22608	f
1816.33	1.12711	0.942997	1.05679	1.05807	1.29344	1.19777	1.34217	f
1816.43	1.0988	0.921902	1.02727	1.02772	1.20392	1.18454	1.42931	f
1816.52	1.06833	0.910316	1.00552	1.01074	1.10342	1.15257	1.47125	f
1816.61	1.04266	0.905794	0.984334	0.999318	1.01362	1.11287	1.46704	f
1816.71	1.02537	0.903871	0.957982	0.98741	0.954507	1.07815	1.42844	f
1816.8	1.01734	0.900495	0.928177	0.974756	0.937129	1.05559	1.37115	f
1816.9	1.02067	0.895307	0.904256	0.967052	0.958535	1.04226	1.30682	f
1816.99	1.04028	0.893552	0.897047	0.970394	1.00293	1.02904	1.2397	f
1817.08	1.08103	0.905212	0.912191	0.984067	1.04876	1.01036	1.16951	f
1817.18	1.14239	0.941116	0.94839	1.00035	1.0776	0.989889	1.09745	f
1817.27	1.21513	1.00715	1.0006	1.01234	1.0813	0.97602	1.03027	f
1817.36	1.28311	1.09972	1.06411	1.02109	1.06436	0.972996	0.977984	f
1817.46	1.33082	1.20516	1.13591	1.0344	1.03965	0.97854	0.946568	f
1817.55	1.35242	1.30342	1.213	1.05985	1.01976	0.988863	0.932896	f
1817.65	1.354	1.37428	1.29021	1.10066	1.01008	1.00321	0.92765	f
1817.74	1.34636	1.40381	1.36004	1.15598	1.00881	1.02242	0.923226	f
1817.83	1.33521	1.38933	1.41435	1.22088	1.01288	1.04514	0.918143	f
1817.93	1.31837	1.34079	1.44659	1.28509	1.02336	1.0674	0.914523	f
1818.02	1.29134	1.27633	1.45343	1.33456	1.04556	1.08518	0.913289	f
1818.11	1.25387	1.21367	1.43517	1.35757	1.08409	1.09604	0.912955	f
1818.21	1.21065	1.16266	1.3946	1.35088	1.13799	1.09944	0.912007	f
1818.3	1.16747	1.12319	1.33553	1.32036	1.2007	1.0977	0.910664	f
1818.4	1.1284	1.08855	1.26338	1.27615	1.26419	1.09702	0.91053	f
1818.49	1.09645	1.05123	1.18723	1.22686	1.32162	1.10515	0.914847	f
1818.58	1.07467	1.00803	1.11906	1.17665	1.36588	1.12445	0.929478	f
1818.68	1.06436	0.962501	1.06856	1.12579	1.3872	1.14575	0.961338	f
1818.77	1.06191	0.923651	1.03734	1.07379	1.37522	1.15117	1.01381	f
1818.86	1.05922	0.900072	1.01853	1.02327	1.32604	1.12683	1.08274	f
1818.96	1.04932	0.893055	1.002	0.980437	1.24827	1.07594	1.15713	f
1819.05	1.0328	0.894679	0.980845	0.950241	1.1614	1.01943	1.22392	f
1819.15	1.01788	0.893616	0.954335	0.931464	1.08608	0.981797	1.27247	f
1819.24	1.01339	0.884415	0.92666	0.918841	1.0341	0.974471	1.29655	f
1819.33	1.02188	0.872696	0.903926	0.910399	1.00612	0.990328	1.29431	f
1819.43	1.03915	0.872496	0.892318	0.910795	0.996555	1.01229	1.26719	f
1819.52	1.05913	0.897679	0.897931	0.926341	0.99821	1.0272	1.21967	f
1819.61	1.07908	0.953851	0.926395	0.958476	1.00321	1.03457	1.16024	f
1819.71	1.10123	1.03693	0.98111	1.00282	1.004	1.04404	1.10141	f
1819.8	1.13057	1.13833	1.06125	1.05281	0.997271	1.06428	1.05632	f
1819.9	1.16985	1.25015	1.16121	1.10289	0.987514	1.09349	1.03216	f
1819.99	1.21475	1.36361	1.27189	1.15034	0.984128	1.11972	1.02519	f
1820.08	1.25368	1.46361	1.38291	1.19686	0.993682	1.13087	1.02289	f
1820.18	1.27479	1.52987	1.48468	1.24842	1.01465	1.1242	1.0123	f
1820.27	1.2747	1.54809	1.56804	1.31153	1.04033	1.10639	0.98871	f
1820.36	1.26038	1.52094	1.62193	1.38712	1.06747	1.08591	0.957807	f
1820.46	1.24215	1.46662	1.63357	1.46775	1.10173	1.06675	0.930286	f
1820.55	1.22461	1.40542	1.59465	1.54074	1.15296	1.04938	0.913767	f
1820.65	1.2041	1.3475	1.50963	1.59319	1.22454	1.03553	0.908581	f
1820.74	1.17379	1.29193	1.39746	1.61508	1.30744	1.03037	0.910068	f
1820.83	1.13073	1.23458	1.28321	1.6001	1.38389	1.03886	0.915465	f
1820.93	1.07924	1.1755	1.1863	1.54644	1.43566	1.06077	0.928923	f
1821.02	1.02952	1.12064	1.11427	1.45887	1.44906	1.0898	0.959669	f
1821.11	0.992803	1.07822	1.06538	1.35004	1.41665	1.11687	1.01401	f
1821.21	0.976411	1.05307	1.0353	1.23828	1.34008	1.13417	1.08835	f
1821.3	0.981348	1.04259	1.02111	1.14136	1.23394	1.13776	1.16949	f
1821.4	1.00301	1.03715	1.01991	1.06968	1.12454	1.12947	1.24163	f
1821.49	1.03429	1.02553	1.02595	1.02445	1.04033	1.11778	1.29415	f
1821.58	1.06868	1.00144	1.03083	1.00171	0.998709	1.11381	1.32526	f
1821.68	1.10072	0.966782	1.02712	0.995821	0.998895	1.12373	1.33935	f
1821.77	1.12493	0.930094	1.01182	0.998653	1.02571	1.14433	1.34005	f
1821.86	1.13685	0.902901	0.987647	0.999426	1.06019	1.16635	1.32503	f
1821.96	1.13719	0.896868	0.962497	0.989458	1.08859	1.1813	1.28766	f
1822.05	1.13466	0.921879	0.947537	0.968228	1.10534	1.18534	1.22497	F
1822.15	1.1414	0.983789	0.953874	0.944123	1.11096	1.1783	1.14482	F
1822.24	1.16255	1.08142	0.989011	0.929629	1.10845	1.16127	1.06468	F
1822.33	1.19098	1.20383	1.05453	0.936336	1.10092	1.13483	1.00306	F
1822.43	1.21381	1.32932	1.14562	0.972562	1.09064	1.09911	0.970027	F
1822.52	1.22369	1.42959	1.25175	1.04129	1.07923	1.05691	0.962562	F
1822.61	1.22277	1.48023	1.3584	1.13667	1.06922	1.01631	0.967681	F
1822.71	1.21649	1.47249	1.44993	1.24162	1.06561	0.988232	0.971553	F
1822.8	1.20631	1.41689	1.5128	1.3316	1.07586	0.979831	0.96869	F
1822.9	1.18968	1.33478	1.53821	1.38565	1.1072	0.990437	0.964303	F
1822.99	1.16486	1.24554	1.52413	1.39761	1.16219	1.01379	0.967829	F
1823.08	1.13385	1.16117	1.47646	1.37828	1.23614	1.0435	0.984222	F
1823.18	1.10072	1.08978	1.40784	1.34728	1.31841	1.07679	1.01175	F
1823.27	1.06876	1.03928	1.33245	1.32181	1.39579	1.11489	1.04693	F
1823.36	1.04029	1.01488	1.2601	1.30978	1.4553	1.16002	1.09062	F
1823.46	1.01798	1.01376	1.19402	1.30862	1.48453	1.20938	1.14819	F
1823.55	1.00412	1.0244	1.13405	1.30739	1.47246	1.2513	1.22242	F
1823.65	0.998347	1.03248	1.08056	1.29143	1.41489	1.26988	1.30557	F
1823.74	0.997664	1.02817	1.03544	1.25002	1.32126	1.25697	1.37909	F
1823.83	0.99971	1.00972	1.00028	1.18356	1.21442	1.22036	1.42316	F
1823.93	1.0055	0.982648	0.975201	1.10562	1.12054	1.17815	1.42837	F
1824.02	1.01844	0.956177	0.959887	1.03763	1.05689	1.14431	1.39817	F
1824.11	1.04148	0.93966	0.95475	0.997291	1.02684	1.12037	1.34217	F
1824.21	1.07611	0.940355	0.961292	0.988208	1.02345	1.09971	1.27001	F
1824.3	1.12254	0.962657	0.982202	0.999168	1.03567	1.07711	1.19096	F
1824.4	1.17881	1.00807	1.02063	1.01438	1.05319	1.05399	1.11504	F
1824.49	1.2392	1.07537	1.07863	1.02642	1.06984	1.03613	1.05123	F
1824.58	1.29405	1.16022	1.1552	1.04097	1.08452	1.02817	1.00359	F
1824.68	1.33317	1.2538	1.24501	1.0699	1.09879	1.02971	0.969841	F
1824.77	1.35121	1.34185	1.33799	1.12038	1.11296	1.03523	0.943936	F
1824.86	1.35082	1.40708	1.42088	1.18834	1.12537	1.03771	0.921078	F
1824.96	1.34079	1.43614	1.48022	1.25868	1.13639	1.03299	0.902455	F
1825.05	1.32994	1.42683	1.50626	1.31161	1.15207	1.02199	0.895423	F
1825.15	1.32115	1.38888	1.49648	1.33249	1.18194	1.01045	0.907362	F
1825.24	1.31006	1.33672	1.4566	1.31968	1.23134	1.00704	0.938285	F
1825.33	1.28892	1.28032	1.39851	1.28486	1.29567	1.02117	0.980344	F
1825.43	1.25279	1.22275	1.33493	1.24491	1.361	1.05949	1.02526	F
1825.52	1.20512	1.16538	1.273	1.21192	1.40907	1.12083	1.07146	F
1825.61	1.15893	1.1131	1.21191	1.18912	1.42332	1.19254	1.12274	F
1825.71	1.13116	1.07238	1.14784	1.17282	1.39551	1.25354	1.18021	F
1825.8	1.13188	1.04452	1.08175	1.15613	1.33148	1.28532	1.23709	F
1825.9	1.15661	1.02276	1.02142	1.1321	1.2506	1.2829	1.28152	F
1825.99	1.19	0.997721	0.975924	1.09705	1.17583	1.25616	1.30383	F
1826.08	1.21918	0.966977	0.949466	1.05431	1.12148	1.22066	1.30113	F
1826.18	1.24475	0.940219	0.941875	1.01427	1.08923	1.18719	1.27633	F
1826.27	1.27928	0.935826	0.953519	0.989355	1.07279	1.15831	1.23466	F
1826.36	1.33455	0.971	0.988028	0.988201	1.06433	1.13153	1.18223	F
1826.46	1.40864	1.05144	1.04999	1.01369	1.05832	1.10391	1.12719	F
1826.55	1.48408	1.16654	1.1392	1.06373	1.05275	1.07401	1.07971	F
1826.65	1.53777	1.29244	1.24597	1.13252	1.04897	1.04181	1.04857	F
1826.74	1.55425	1.40159	1.35186	1.21167	1.04948	1.00859	1.0362	F
1826.83	1.53298	1.47438	1.43703	1.29229	1.05552	0.977315	1.03678	F
1826.93	1.48651	1.50557	1.48922	1.36693	1.06784	0.952658	1.03923	F
1827.02	1.4331	1.50129	1.50681	1.42982	1.08889	0.939885	1.03388	F
1827.11	1.38887	1.4705	1.495	1.4764	1.12174	0.94358	1.01916	F
1827.21	1.36223	1.42055	1.46158	1.50325	1.16586	0.966976	1.0031	F
1827.3	1.35181	1.35982	1.41551	1.50891	1.21526	1.01188	0.997516	F
1827.4	1.34916	1.29934	1.36553	1.49476	1.26307	1.07797	1.00908	F
1827.49	1.34509	1.24792	1.31748	1.46541	1.30643	1.15894	1.03509	F
1827.58	1.33479	1.20595	1.273	1.42696	1.34378	1.23807	1.06714	F
1827.68	1.31828	1.16676	1.23183	1.38217	1.36794	1.29008	1.09797	F
1827.77	1.29791	1.12527	1.19501	1.32754	1.36608	1.29382	1.12507	F
1827.86	1.27738	1.08422	1.16543	1.2573	1.33073	1.24815	1.14902	F
1827.96	1.26287	1.05269	1.14684	1.17246	1.26999	1.1751	1.16891	F
1828.05	1.26182	1.04145	1.14352	1.08658	1.2041	1.10491	1.17919	F
1828.15	1.27815	1.0597	1.16037	1.02139	1.15134	1.05713	1.17223	F
1828.24	1.30878	1.11167	1.20161	0.994684	1.11778	1.03366	1.14502	F
1828.33	1.34479	1.19165	1.26863	1.01087	1.09827	1.02487	1.10416	F
1828.43	1.37537	1.28205	1.3581	1.06186	1.08467	1.01921	1.06366	F
1828.52	1.39118	1.35901	1.46038	1.13541	1.07375	1.0085	1.03646	F
1828.61	1.38641	1.40369	1.55913	1.22196	1.0693	0.989731	1.02725	F
1828.71	1.36069	1.41045	1.63429	1.3141	1.07928	0.966516	1.0318	F
1828.8	1.32013	1.38674	1.66932	1.40114	1.11063	0.948716	1.04177	F
1828.9	1.27456	1.34638	1.65805	1.4673	1.16532	0.948316	1.05057	F
1828.99	1.23172	1.30199	1.60604	1.49691	1.2388	0.973523	1.05755	F
1829.08	1.19351	1.26026	1.52603	1.48247	1.3178	1.02428	1.06738	F
1829.18	1.15881	1.22187	1.43199	1.42885	1.38012	1.09065	1.08429	F
1829.27	1.13046	1.18559	1.33627	1.35063	1.40223	1.15504	1.1071	F
1829.36	1.11798	1.15408	1.24926	1.26556	1.37463	1.19865	1.12982	F
1829.46	1.13231	1.13668	1.17911	1.18851	1.31171	1.21074	1.14672	F
1829.55	1.17821	1.14567	1.13148	1.12877	1.24307	1.19426	1.15483	F
1829.65	1.25026	1.18887	1.11134	1.09028	1.1924	1.16177	1.15173	F
1829.74	1.33392	1.26423	1.12526	1.07348	1.16481	1.12565	1.13481	F
1829.83	1.40926	1.35959	1.17936	1.07758	1.15217	1.09223	1.10458	F
1829.93	1.45677	1.45623	1.27226	1.1019	1.14598	1.06347	1.0668	F
1830.02	1.46493	1.53437	1.38936	1.14536	1.14413	1.04104	1.02967	F
1830.11	1.43653	1.57929	1.50512	1.20419	1.14922	1.02831	0.999414	F
1830.21	1.38836	1.58577	1.593	1.26941	1.16527	1.02943	0.97826	F
1830.3	1.34228	1.55886	1.63533	1.32648	1.1957	1.04659	0.966699	F
1830.4	1.31271	1.51107	1.62765	1.35882	1.23999	1.07666	0.967142	F
1830.49	1.29995	1.45756	1.5767	1.35543	1.29029	1.11014	0.984622	F
1830.58	1.2949	1.41043	1.49543	1.31801	1.33207	1.13557	1.02255	F
1830.68	1.28934	1.3741	1.39888	1.26111	1.35118	1.14722	1.07608	F
1830.77	1.28199	1.34488	1.30259	1.2029	1.34265	1.14876	1.13094	F
1830.86	1.27612	1.31513	1.22111	1.15416	1.3132	1.14928	1.1711	F
1830.96	1.27433	1.27975	1.165	1.11608	1.27541	1.15491	1.18834	F
1831.05	1.27696	1.2414	1.13827	1.0874	1.24039	1.16378	1.18454	F
1831.15	1.28578	1.21067	1.13966	1.07104	1.21439	1.16841	1.16648	F
1831.24	1.30682	1.20021	1.16646	1.07257	1.19904	1.16225	1.13992	F
1831.33	1.34597	1.21528	1.21602	1.09376	1.19187	1.14391	1.10767	F
1831.43	1.39897	1.2484	1.28407	1.12972	1.18759	1.11637	1.07023	F
1831.52	1.44611	1.28388	1.36291	1.17361	1.18228	1.08407	1.02718	F
1831.61	1.461	1.30791	1.44109	1.22314	1.17803	1.05074	0.979509	F
1831.71	1.4289	1.31492	1.50439	1.28054	1.18167	1.01926	0.932037	F
1831.8	1.3578	1.30636	1.53871	1.34573	1.19717	0.993143	0.893113	F
1831.9	1.27146	1.2857	1.5353	1.40938	1.22024	0.97926	0.870932	F
1831.99	1.1927	1.25469	1.49466	1.45405	1.24144	0.987635	0.869617	F
1832.08	1.13363	1.21363	1.42537	1.46399	1.25439	1.02512	0.889256	F
1832.18	1.09743	1.16442	1.3402	1.43494	1.25949	1.08654	0.927992	F
1832.27	1.08407	1.11321	1.25396	1.37553	1.26017	1.15283	0.98228	F
1832.36	1.09152	1.06991	1.18192	1.30067	1.25692	1.20105	1.04493	F
1832.46	1.11408	1.04353	1.13491	1.22374	1.24677	1.21925	1.10533	F
1832.55	1.14433	1.03664	1.11286	1.15301	1.22739	1.21275	1.15372	F
1832.65	1.17929	1.04336	1.10451	1.09262	1.20044	1.19646	1.18502	F
1832.74	1.22387	1.05389	1.09659	1.04462	1.17081	1.18064	1.19775	F
1832.83	1.28559	1.06278	1.08525	1.0106	1.14359	1.16351	1.19087	F
1832.93	1.36338	1.07376	1.07933	0.992537	1.12214	1.13636	1.16414	F
1833.02	1.43981	1.0965	1.093	0.992024	1.10751	1.09462	1.12147	F
1833.11	1.48635	1.13718	1.13559	1.0082	1.09847	1.04373	1.07193	F
1833.21	1.47991	1.19106	1.20583	1.03741	1.09246	0.995413	1.02646	F
1833.3	1.41794	1.24336	1.29258	1.07579	1.08706	0.959059	0.992705	F
1833.4	1.32022	1.27709	1.37855	1.12206	1.08211	0.93733	0.972498	F
1833.49	1.21588	1.28136	1.4448	1.17601	1.08227	0.929037	0.962926	F
1833.58	1.12635	1.25548	1.47618	1.23325	1.09744	0.933863	0.9601	F
1833.68	1.05804	1.2077	1.46696	1.28317	1.13736	0.953411	0.963541	F
1833.77	1.00848	1.15072	1.42323	1.31448	1.20207	0.988565	0.977599	F
1833.86	0.977193	1.09621	1.3594	1.32268	1.27614	1.03727	1.0074	F
1833.96	0.968421	1.05071	1.29076	1.31078	1.33442	1.09467	1.05219	F
1834.05	0.98307	1.01537	1.22717	1.2836	1.35545	1.15342	1.10244	F
1834.15	1.01071	0.989059	1.17234	1.24429	1.33188	1.20382	1.14532	F
1834.24	1.03395	0.971118	1.12698	1.19815	1.27164	1.23573	1.17384	F
1834.33	1.0416	0.961672	1.09098	1.15624	1.19208	1.24277	1.19133	F
1834.43	1.03581	0.960213	1.06334	1.12974	1.11212	1.22519	1.20681	F
1834.52	1.0259	0.964563	1.04269	1.11975	1.04598	1.18889	1.22534	F
1834.61	1.01853	0.971106	1.02896	1.11522	1.0005	1.14268	1.2422	F
1834.71	1.01561	0.976652	1.02436	1.10312	0.976618	1.09702	1.24682	F
1834.8	1.01981	0.982051	1.03224	1.08023	0.973177	1.06262	1.23226	F
1834.9	1.03749	0.995503	1.05543	1.0547	0.988827	1.04607	1.20021	F
1834.99	1.07335	1.03066	1.096	1.03764	1.02019	1.04538	1.15706	F
1835.08	1.12038	1.09747	1.15488	1.03562	1.05927	1.05057	1.10775	F
1835.18	1.15786	1.19189	1.22937	1.05002	1.09421	1.05006	1.05521	F
1835.27	1.16368	1.29398	1.30992	1.07956	1.11408	1.03797	1.00435	F
1835.36	1.13282	1.37713	1.38112	1.12078	1.11502	1.01692	0.962415	F
1835.46	1.08352	1.42058	1.42844	1.16658	1.10284	0.994906	0.934859	F
1835.55	1.04318	1.41589	1.44649	1.2071	1.08897	0.979498	0.922421	F
1835.65	1.02852	1.36659	1.44121	1.23419	1.08312	0.973554	0.923444	F
1835.74	1.03828	1.28603	1.42337	1.24563	1.08836	0.976239	0.937576	F
1835.83	1.0606	1.19459	1.39966	1.24616	1.10195	0.988657	0.966098	F
1835.93	1.08466	1.1141	1.36887	1.24397	1.11886	1.01705	1.00887	F
1836.02	1.1058	1.05971	1.32526	1.24475	1.13398	1.06731	1.06213	F
1836.11	1.12384	1.03434	1.26524	1.24672	1.14304	1.13465	1.11949	F
1836.21	1.13902	1.02964	1.19211	1.24108	1.14376	1.20018	1.17563	F
1836.3	1.14966	1.03204	1.11596	1.21847	1.13679	1.24146	1.22932	F
1836.4	1.15354	1.02963	1.04868	1.17572	1.12429	1.24847	1.28213	F
1836.49	1.15095	1.01697	0.997647	1.11732	1.10775	1.22913	1.33315	F
1836.58	1.14541	0.996683	0.963145	1.05235	1.08804	1.19959	1.37529	F
1836.68	1.14216	0.977744	0.941866	0.991163	1.06728	1.17102	1.39762	F
1836.77	1.14737	0.972784	0.933353	0.94372	1.04923	1.14522	1.39189	F
1836.86	1.16837	0.994936	0.94427	0.91771	1.03796	1.11884	1.35726	F
1836.96	1.21116	1.05399	0.986481	0.916648	1.03698	1.0889	1.30038	F
1837.05	1.27392	1.15155	1.06847	0.939566	1.04834	1.05514	1.23232	F
1837.15	1.34114	1.27593	1.18497	0.983434	1.07057	1.02047	1.16503	F
1837.24	1.38761	1.402	1.31313	1.04494	1.09726	0.990533	1.10786	F
1837.33	1.39293	1.49911	1.42055	1.11921	1.12029	0.970929	1.06527	F
1837.43	1.3559	1.54398	1.48062	1.19732	1.13706	0.96268	1.03667	F
1837.52	1.29466	1.53031	1.48425	1.26639	1.15441	0.960733	1.01805	F
1837.61	1.23166	1.46963	1.44145	1.31439	1.1842	0.958313	1.0047	F
1837.71	1.17917	1.38403	1.37416	1.33675	1.23424	0.955062	0.994954	F
1837.8	1.13825	1.29582	1.3056	1.33956	1.30231	0.96258	0.993701	F
1837.9	1.10845	1.22037	1.25068	1.33591	1.37617	0.999361	1.01256	F
1837.99	1.0943	1.16453	1.21158	1.33704	1.43831	1.07503	1.06343	F
1838.08	1.10205	1.13016	1.18099	1.34501	1.47304	1.176	1.14917	F
1838.18	1.13296	1.11817	1.15132	1.35223	1.47381	1.268	1.25861	F
1838.27	1.1806	1.12763	1.12146	1.34855	1.44705	1.31746	1.36959	F
1838.36	1.23426	1.15139	1.09471	1.32977	1.40874	1.314	1.45863	F
1838.46	1.28446	1.17594	1.07357	1.30068	1.37496	1.27369	1.51129	F
1838.55	1.32731	1.18927	1.06001	1.27101	1.35382	1.22398	1.5264	F
1838.65	1.36497	1.19064	1.06036	1.2487	1.34451	1.18724	1.51255	F
1838.74	1.4025	1.19277	1.08519	1.2369	1.34175	1.17309	1.47983	F
1838.83	1.44189	1.21276	1.14158	1.23555	1.34043	1.17778	1.43363	F
1838.93	1.47679	1.25927	1.22683	1.24376	1.33704	1.18752	1.37506	F
1839.02	1.49326	1.32576	1.33113	1.26052	1.32935	1.18626	1.30529	F
1839.11	1.47803	1.39263	1.44328	1.28457	1.31619	1.16579	1.22774	F
1839.21	1.42919	1.43634	1.55144	1.31478	1.29802	1.12972	1.14841	F
1839.3	1.36021	1.44138	1.64094	1.35057	1.27757	1.08806	1.07525	F
1839.4	1.29313	1.4086	1.69578	1.3899	1.25965	1.04985	1.01713	F
1839.49	1.24548	1.35392	1.70523	1.42531	1.25042	1.02143	0.981285	F
1839.58	1.2209	1.29721	1.66978	1.44327	1.25677	1.00849	0.969317	F
1839.68	1.21065	1.25012	1.60047	1.43038	1.28578	1.01608	0.976303	F
1839.77	1.20178	1.21335	1.51346	1.38282	1.34226	1.04564	0.995109	F
1839.86	1.18471	1.18392	1.42429	1.31096	1.42303	1.09266	1.02191	F
1839.96	1.1564	1.16274	1.34413	1.23403	1.51047	1.14691	1.05755	F
1840.05	1.12073	1.15366	1.27857	1.16969	1.57362	1.19435	1.10408	F
1840.15	1.08795	1.15675	1.2285	1.12718	1.58153	1.22235	1.16109	F
1840.24	1.07093	1.16489	1.19262	1.10697	1.52243	1.22719	1.2249	F
1840.33	1.07819	1.16821	1.16946	1.10412	1.41345	1.21736	1.28927	F
1840.43	1.10916	1.16088	1.15702	1.11187	1.29074	1.20685	1.34477	F
1840.52	1.15627	1.14412	1.15208	1.12388	1.18771	1.20297	1.37881	F
1840.61	1.21203	1.12519	1.15222	1.13511	1.11989	1.20054	1.38007	F
1840.71	1.27415	1.11495	1.15843	1.1416	1.08543	1.18928	1.3454	F
1840.8	1.34263	1.12431	1.17421	1.14056	1.0734	1.16552	1.28298	F
1840.9	1.41129	1.15958	1.202	1.13196	1.07067	1.1356	1.2086	F
1840.99	1.46425	1.21881	1.24164	1.1203	1.0659	1.10897	1.13789	F
1841.08	1.4834	1.29097	1.29303	1.11477	1.05312	1.08955	1.08078	F
1841.18	1.46131	1.35841	1.35761	1.12694	1.03431	1.07381	1.04025	F
1841.27	1.40735	1.40328	1.43476	1.16525	1.01711	1.05629	1.0143	F
1841.36	1.34126	1.41656	1.51645	1.22871	1.00907	1.03582	0.998329	F
1841.46	1.28123	1.40327	1.58789	1.30501	1.01403	1.0171	0.987093	F
1841.55	1.236	1.37784	1.63483	1.37625	1.03316	1.00725	0.976842	F
1841.65	1.20391	1.35212	1.65091	1.42883	1.06802	1.01096	0.967633	F
1841.74	1.17719	1.32717	1.63829	1.45901	1.12053	1.02798	0.964256	F
1841.83	1.14776	1.29583	1.60254	1.46977	1.1891	1.05426	0.975093	F
1841.93	1.1124	1.25188	1.54749	1.46308	1.26471	1.08537	1.01039	F
1842.02	1.07528	1.19733	1.47473	1.43622	1.33089	1.11884	1.07811	f
1842.11	1.04543	1.1423	1.38753	1.38576	1.36883	1.15225	1.17622	f
1842.21	1.03038	1.09914	1.29447	1.31532	1.3667	1.17951	1.28655	f
1842.3	1.03139	1.07534	1.20731	1.23762	1.32785	1.1916	1.37988	f
1842.4	1.04413	1.0695	1.1342	1.16736	1.26969	1.18533	1.43348	f
1842.49	1.06338	1.07232	1.07554	1.11253	1.21192	1.17045	1.44515	f
1842.58	1.08641	1.07238	1.02716	1.07343	1.16441	1.16322	1.42905	f
1842.68	1.11262	1.06318	0.987085	1.04856	1.12695	1.17065	1.40038	f
1842.77	1.14264	1.04781	0.958242	1.03831	1.09898	1.18306	1.36618	f
1842.86	1.17826	1.03861	0.945924	1.042	1.08489	1.18395	1.32804	f
1842.96	1.22125	1.05154	0.954711	1.05474	1.08889	1.16597	1.28758	f
1843.05	1.27054	1.09898	0.987793	1.0699	1.10722	1.13575	1.24733	f
1843.15	1.32079	1.1847	1.04715	1.08377	1.12866	1.10594	1.20911	f
1843.24	1.36487	1.30035	1.13211	1.09606	1.14282	1.08683	1.17419	f
1843.33	1.39754	1.42394	1.23671	1.10691	1.14694	1.08522	1.14374	f
1843.43	1.4156	1.52456	1.34838	1.11556	1.14473	1.10602	1.11873	f
1843.52	1.4148	1.57477	1.45132	1.12191	1.1403	1.15008	1.09989	f
1843.61	1.38868	1.56378	1.53367	1.12817	1.13392	1.20888	1.08794	f
1843.71	1.33337	1.502	1.59275	1.13872	1.12319	1.26405	1.08274	f
1843.8	1.25494	1.41496	1.63275	1.15913	1.10717	1.29577	1.08129	f
1843.9	1.17108	1.33217	1.65671	1.19414	1.08896	1.29408	1.07765	f
1843.99	1.10361	1.2756	1.66187	1.24411	1.07501	1.26343	1.06556	f
1844.08	1.06778	1.25011	1.6434	1.30214	1.07285	1.21677	1.04186	f
1844.18	1.06663	1.24158	1.6011	1.355	1.08824	1.16579	1.00792	f
1844.27	1.09315	1.22721	1.54098	1.3882	1.12255	1.11663	0.968867	f
1844.36	1.13572	1.19285	1.47139	1.39354	1.17203	1.07303	0.931267	f
1844.46	1.18132	1.14291	1.39936	1.37474	1.22977	1.04086	0.90143	f
1844.55	1.21709	1.09516	1.3308	1.3465	1.28927	1.02749	0.884408	f
1844.65	1.23327	1.0664	1.27176	1.32541	1.34607	1.03654	0.883854	f
1844.74	1.22742	1.06126	1.22711	1.31919	1.3961	1.06538	0.902181	f
1844.83	1.20523	1.07014	1.19737	1.32244	1.43358	1.10885	0.940696	f
1844.93	1.17536	1.07572	1.17656	1.32087	1.45201	1.16347	1.00041	f
1845.02	1.14324	1.06404	1.15428	1.29951	1.4477	1.22469	1.08178	f
1845.11	1.1102	1.03344	1.12187	1.25063	1.42045	1.28068	1.18168	f
1845.21	1.07797	0.994438	1.07888	1.17911	1.37049	1.31395	1.29008	f
1845.3	1.05192	0.96015	1.03463	1.10193	1.29707	1.3135	1.39018	f
1845.4	1.03866	0.936274	1.00254	1.03958	1.20317	1.28471	1.4638	f
1845.49	1.04104	0.920305	0.990895	1.00435	1.10168	1.24572	1.49866	f
1845.58	1.05623	0.907972	0.997515	0.994717	1.01369	1.21472	1.49285	f
1845.68	1.07783	0.898579	1.01206	0.999789	0.957281	1.20016	1.45416	f
1845.77	1.09955	0.894794	1.02261	1.00879	0.936765	1.19964	1.39557	f
1845.86	1.11789	0.899464	1.02143	1.01704	0.94244	1.20338	1.32874	f
1845.96	1.13199	0.914004	1.00785	1.02455	0.959256	1.19963	1.25929	f
1846.05	1.14243	0.938952	0.988655	1.03151	0.975989	1.1818	1.1876	f
1846.15	1.15082	0.975067	0.975361	1.03679	0.988657	1.15308	1.11393	f
1846.24	1.15959	1.02327	0.977544	1.03944	0.998284	1.12306	1.04308	f
[truncated: 872 more rows]

## Sheet: f
phase	voi1_fwd	voi2_fwd	voi3_fwd	voi4_fwd	voi5_fwd	voi6_fwd	voi7_fwd
0	1.08173	1.00056	1.00631	1.01062	1.02677	1.13921	1.3259
10	1.10994	1.00638	1	1.00974	1.03699	1.12751	1.30071
20	1.13666	1.01835	1.005	1.01112	1.03935	1.11299	1.26067
30	1.17288	1.04142	1.02325	1.01693	1.04001	1.09881	1.21416
40	1.21512	1.07914	1.04949	1.02461	1.03764	1.08154	1.16719
50	1.24392	1.12346	1.08031	1.03439	1.03155	1.06126	1.12413
60	1.25758	1.16808	1.11255	1.04602	1.02587	1.04589	1.09237
70	1.26411	1.21001	1.14631	1.05883	1.02278	1.03405	1.06949
80	1.27083	1.2504	1.17924	1.07027	1.02312	1.02173	1.05201
90	1.27068	1.28262	1.20787	1.07705	1.02565	1.01246	1.03702
100	1.25491	1.30242	1.23642	1.0829	1.02535	1.00674	1.0227
110	1.23439	1.31448	1.26529	1.09416	1.02485	1.00234	1.01262
120	1.21299	1.3191	1.29879	1.11355	1.02798	1	1.00587
130	1.18301	1.31307	1.3393	1.13719	1.03536	1.00162	1
140	1.14969	1.29443	1.36896	1.15884	1.0467	1.00774	1.00045
150	1.12319	1.26803	1.38237	1.18185	1.05954	1.01485	1.00806
160	1.10728	1.2457	1.38789	1.20887	1.07155	1.0209	1.01898
170	1.09563	1.22475	1.37578	1.22652	1.08332	1.02445	1.03266
180	1.08681	1.20396	1.34595	1.23357	1.10035	1.02519	1.04439
190	1.0847	1.18573	1.31171	1.23219	1.12577	1.02482	1.04998
200	1.081	1.17108	1.28054	1.21645	1.1575	1.02746	1.05108
210	1.07293	1.15137	1.24962	1.19689	1.18898	1.03405	1.05344
220	1.06528	1.13168	1.22745	1.18284	1.21529	1.0493	1.06584
230	1.05401	1.11637	1.21497	1.17119	1.23087	1.06541	1.0862
240	1.04168	1.10309	1.20014	1.1559	1.23389	1.07572	1.11256
250	1.03604	1.09095	1.18232	1.13948	1.22375	1.09024	1.15153
260	1.0258	1.07807	1.16741	1.12335	1.20384	1.10546	1.19197
270	1.00952	1.06311	1.15178	1.10545	1.18645	1.11733	1.23098
280	1.00062	1.04734	1.12526	1.0809	1.17173	1.1324	1.27901
290	1	1.0331	1.09733	1.05884	1.14948	1.14336	1.32434
300	1.00829	1.02289	1.07731	1.04611	1.11433	1.14029	1.35623
310	1.01601	1.01886	1.06529	1.03677	1.07481	1.13532	1.37695
320	1.01778	1.01772	1.05901	1.0244	1.03924	1.13736	1.39221
330	1.0192	1.01222	1.04939	1.00963	1.01456	1.14197	1.39188
340	1.02262	1.00529	1.03379	1.00097	1.00307	1.14611	1.3801
350	1.03239	1.00116	1.01858	1	1	1.14586	1.36457
360	1.05288	1	1.0119	1.00563	1.00902	1.14328	1.34331
