# Supplementary material for: Closed-loop two-photon functional imaging in a freely moving animal
Source: Nat Commun. 2025 Jul 1;16:5950. doi: 10.1038/s41467-025-60648-x (PMC12214772; doi:10.1038/s41467-025-60648-x)
Supplement: Supplementary file 19 — Source Data [file 41467_2025_60648_MOESM19_ESM.zip › excel raw data/figureS4_gfp.xlsx]

## Sheet: Sheet1
nstride = 37 :phase	voi1	voi2	voi3	voi4	voi5	voi6	voi7	voi8
7.5	1.50058	1.52147	1.4584	1.41151	1.33941	1.23278	1.28995	1.4576
22.5	1.45141	1.48177	1.41992	1.35577	1.30618	1.22472	1.30796	1.47762
37.5	1.42444	1.4416	1.38584	1.33918	1.32033	1.23055	1.30068	1.47123
52.5	1.45662	1.45038	1.38386	1.34726	1.33122	1.23288	1.28586	1.49357
67.5	1.49254	1.46022	1.38166	1.35584	1.34776	1.21628	1.27688	1.50235
82.5	1.50583	1.47885	1.37636	1.3711	1.35458	1.2079	1.26047	1.50231
97.5	1.51296	1.47114	1.37914	1.37677	1.34574	1.20095	1.24238	1.49028
112.5	1.51926	1.47361	1.38681	1.37427	1.33562	1.18272	1.22691	1.47007
127.5	1.53218	1.4837	1.39898	1.37549	1.32779	1.16951	1.21633	1.46039
142.5	1.5188	1.48341	1.40601	1.37558	1.31477	1.16142	1.20845	1.4484
157.5	1.51933	1.48427	1.41577	1.37225	1.31171	1.15178	1.2061	1.43917
172.5	1.51431	1.49072	1.41919	1.37879	1.31909	1.1514	1.20162	1.43242
187.5	1.50716	1.48264	1.4164	1.38068	1.3232	1.16213	1.20296	1.41363
202.5	1.4891	1.44398	1.39078	1.36415	1.30702	1.15937	1.19499	1.37622
217.5	1.45067	1.38648	1.33869	1.32698	1.27666	1.15336	1.19113	1.33812
232.5	1.39031	1.32097	1.25884	1.25659	1.22598	1.14628	1.16748	1.25513
247.5	1.2343	1.20953	1.13699	1.15325	1.14453	1.11048	1.10665	1.12925
262.5	1.06514	1.05287	1.01673	1.03528	1.04534	1.03191	1.02071	1
277.5	1	1	1	1	1	1	1	1.00829
292.5	1.23907	1.22851	1.19256	1.16981	1.14388	1.10538	1.15497	1.18449
307.5	1.4896	1.42435	1.34426	1.30906	1.28048	1.20555	1.29007	1.37789
322.5	1.56838	1.47203	1.36732	1.34201	1.32015	1.25238	1.33241	1.45054
337.5	1.54166	1.46957	1.38031	1.37208	1.35348	1.28366	1.33885	1.43391
352.5	1.52248	1.48158	1.42809	1.42129	1.39473	1.27932	1.31171	1.41283

## Sheet: Sheet2
nstride = 74 :phase	voi1	voi2	voi3	voi4	voi5
7.5	1.16718	1.12166	1.08205	1.03734	1.03242
22.5	1.19612	1.14623	1.0807	1.02295	1.02622
37.5	1.20701	1.14309	1.06157	1.01004	1.02274
52.5	1.2131	1.13218	1.05302	1.01133	1.034
67.5	1.20212	1.12301	1.05293	1.02225	1.04818
82.5	1.18893	1.11405	1.05327	1.04013	1.05843
97.5	1.18073	1.11659	1.06241	1.05778	1.07291
112.5	1.1874	1.12441	1.06864	1.07231	1.08047
127.5	1.18409	1.13426	1.0873	1.08244	1.08613
142.5	1.1848	1.13964	1.09778	1.08612	1.09813
157.5	1.19376	1.13647	1.09368	1.08596	1.10861
172.5	1.19647	1.12264	1.09058	1.08301	1.10557
187.5	1.19391	1.10491	1.0794	1.06901	1.09238
202.5	1.17669	1.07958	1.04953	1.04576	1.07867
217.5	1.13816	1.04857	1.01502	1.01571	1.04993
232.5	1.07577	1.01739	1	1	1.00731
247.5	1	1	1.00811	1.03074	1
262.5	1.03456	1.05018	1.0579	1.09258	1.06539
277.5	1.13697	1.13593	1.11502	1.12697	1.11918
292.5	1.21584	1.18195	1.12402	1.1176	1.12172
307.5	1.24986	1.1863	1.11032	1.09222	1.10442
322.5	1.24068	1.16729	1.08945	1.07358	1.09288
337.5	1.21725	1.14122	1.07002	1.06012	1.0779
352.5	1.20375	1.12894	1.07293	1.05639	1.06634

## Sheet: Sheet3
nstride = 16 :phase	voi1	voi2	voi3	voi4	voi5	voi6	voi7
7.5	1.11721	1.06355	1.05474	1.04472	1.03449	1.00594	1
22.5	1.17949	1.11174	1.04986	1.02342	1.00263	1	1.01832
37.5	1.17376	1.10643	1.038	1.00696	1.01289	1.01356	1.03563
52.5	1.19523	1.10554	1	1	1.03117	1.02927	1.02905
67.5	1.19274	1.07984	1.00896	1.02481	1.04583	1.04167	1.03768
82.5	1.18758	1.08652	1.00497	1.02466	1.05781	1.04268	1.04204
97.5	1.16452	1.08214	1.01266	1.03206	1.05873	1.04403	1.04995
112.5	1.14666	1.06876	1.01365	1.03475	1.06243	1.04	1.04795
127.5	1.13332	1.0681	1.01056	1.04058	1.05966	1.04321	1.04293
142.5	1.14098	1.06932	1.01024	1.03896	1.06069	1.04033	1.04238
157.5	1.1359	1.05926	1.01579	1.03639	1.06392	1.04303	1.03662
172.5	1.14167	1.0544	1.02019	1.04406	1.0681	1.04619	1.03923
187.5	1.13996	1.03886	1.02492	1.05256	1.06545	1.05522	1.04457
202.5	1.11386	1.04075	1.02991	1.04935	1.06185	1.07481	1.04545
217.5	1.05296	1.00745	1.02523	1.04546	1.04821	1.07092	1.05904
232.5	1.00909	1	1.0315	1.05147	1.02464	1.0619	1.05975
247.5	1	1.00564	1.03778	1.03459	1.00925	1.06234	1.05285
262.5	1.01457	1.03507	1.07035	1.0229	1	1.0584	1.03844
277.5	1.06207	1.05763	1.06536	1.02774	1.0099	1.03664	1.04437
292.5	1.07366	1.0264	1.04606	1.04246	1.03944	1.05948	1.04687
307.5	1.09274	1.02617	1.03795	1.05129	1.05693	1.06845	1.05178
322.5	1.073	1.011	1.02713	1.03677	1.07069	1.0771	1.04916
337.5	1.04727	1.01006	1.04493	1.06349	1.06884	1.07618	1.03734
352.5	1.07955	1.04044	1.05093	1.06713	1.0711	1.07525	1.03084

## Sheet: Sheet4
nstride = 57 :phase	voi1	voi2	voi3	voi4	voi5	voi6	voi7
7.5	1.02294	1.00979	1	1	1	1	1
22.5	1.03664	1.02328	1.01122	1.02321	1.03309	1.01619	1.01888
37.5	1.0268	1.01683	1.00947	1.03415	1.04062	1.02685	1.02288
52.5	1.03571	1.01973	1.01856	1.05	1.05422	1.03431	1.0273
67.5	1.04122	1.01733	1.02627	1.06102	1.06274	1.04041	1.0311
82.5	1.033	1.01556	1.03421	1.07425	1.07038	1.04834	1.02954
97.5	1.03114	1.01585	1.04256	1.08657	1.0734	1.05462	1.02699
112.5	1.03221	1.02292	1.05287	1.09796	1.07718	1.06452	1.02335
127.5	1.03274	1.03371	1.07112	1.10864	1.08554	1.07565	1.02612
142.5	1.0339	1.04342	1.08359	1.11606	1.08555	1.07961	1.01984
157.5	1.03856	1.04967	1.08188	1.12404	1.08816	1.08662	1.01865
172.5	1.0407	1.05702	1.08423	1.12862	1.0901	1.0918	1.02053
187.5	1.04104	1.06054	1.08757	1.13205	1.0874	1.09552	1.01764
202.5	1.04208	1.06045	1.08794	1.13799	1.08952	1.099	1.01521
217.5	1.04643	1.06064	1.08953	1.13375	1.09076	1.10056	1.01719
232.5	1.05316	1.0603	1.0907	1.13026	1.09064	1.09789	1.01948
247.5	1.05342	1.05999	1.08883	1.12479	1.08819	1.10264	1.01821
262.5	1.05058	1.05703	1.08455	1.11456	1.08586	1.09346	1.01943
277.5	1.0492	1.05311	1.07808	1.10911	1.08002	1.08438	1.02197
292.5	1.04569	1.0466	1.06998	1.09654	1.07499	1.06824	1.02105
307.5	1.04457	1.04317	1.05865	1.08529	1.06446	1.05539	1.02355
322.5	1.02572	1.03195	1.04851	1.07587	1.0572	1.04444	1.02627
337.5	1.00445	1.01473	1.0296	1.06289	1.0452	1.02724	1.02226
352.5	1	1	1.00622	1.03021	1.02382	1.00441	1.01678

## Sheet: Sheet5
nstride = 98 :phase	voi1	voi2	voi3	voi4	voi5	voi6	voi7	voi8
7.5	1	1	1	1	1	1	1.00155	1.04312
22.5	1.04697	1.05259	1.06274	1.04251	1.0297	1.02109	1.00364	1.04078
37.5	1.04256	1.05514	1.06074	1.05196	1.03678	1.01589	1.00175	1.05705
52.5	1.08245	1.1034	1.09936	1.06989	1.04479	1.03073	1	1.0458
67.5	1.09038	1.10388	1.09646	1.07298	1.05759	1.04879	1.01926	1.06987
82.5	1.12314	1.13843	1.1154	1.08042	1.05809	1.04987	1.00607	1.06193
97.5	1.13046	1.14008	1.11701	1.08783	1.07386	1.06929	1.02226	1.08221
112.5	1.16517	1.16629	1.13184	1.08819	1.07808	1.07534	1.01771	1.05966
127.5	1.14121	1.14886	1.12185	1.08523	1.07551	1.07024	1.01894	1.07092
142.5	1.1598	1.16091	1.13588	1.09752	1.09476	1.0853	1.02873	1.06628
157.5	1.12878	1.133	1.11247	1.08808	1.08176	1.0783	1.01653	1.061
172.5	1.1291	1.13153	1.11588	1.09976	1.09587	1.0875	1.03758	1.079
187.5	1.09378	1.11481	1.10698	1.09805	1.09293	1.08241	1.03176	1.07226
202.5	1.1079	1.12676	1.11566	1.10578	1.10118	1.09618	1.04879	1.06966
217.5	1.06557	1.09277	1.08374	1.08206	1.08826	1.08518	1.05161	1.08679
232.5	1.08653	1.11644	1.09354	1.07725	1.08288	1.07582	1.04056	1.06988
247.5	1.08595	1.11797	1.10796	1.09294	1.08707	1.07662	1.03047	1.04099
262.5	1.05098	1.0671	1.06578	1.07079	1.07541	1.06079	1.0261	1.03516
277.5	1.01265	1.03858	1.04643	1.05404	1.05113	1.05002	1.0316	1.02982
292.5	1.04168	1.05954	1.06004	1.05535	1.03736	1.04515	1.03587	1.02117
307.5	1.04845	1.0687	1.07434	1.06088	1.03734	1.04918	1.03988	1.00742
322.5	1.04436	1.05519	1.05356	1.04207	1.01738	1.02749	1.02609	1
337.5	1.04073	1.05774	1.06011	1.05074	1.02758	1.03466	1.03017	1.00677
352.5	1.02018	1.03043	1.03971	1.02499	1.00929	1.01038	1.01094	1.00614

## Sheet: Sheet6
nstride = 28 :phase	voi1	voi2	voi3	voi4	voi5	voi6	voi7
7.5	1.05814	1.04301	1.02712	1.08394	1.1496	1.15623	1.06584
22.5	1.05975	1.05913	1.05127	1.13015	1.17343	1.14095	1.04442
37.5	1.05353	1.08702	1.09394	1.14905	1.15901	1.10537	1.03926
52.5	1.07161	1.0966	1.10502	1.15672	1.12182	1.05431	1.0157
67.5	1.07196	1.09731	1.10856	1.13098	1.09081	1.04675	1.01317
82.5	1.07695	1.09606	1.09534	1.11115	1.0901	1.05135	1.02563
97.5	1.08242	1.11168	1.08458	1.1041	1.09609	1.06304	1.03848
112.5	1.07776	1.12336	1.08611	1.09746	1.07843	1.05757	1.02574
127.5	1.07804	1.12451	1.08235	1.08327	1.06591	1.05014	1.0291
142.5	1.08016	1.12517	1.07742	1.08104	1.05407	1.04598	1.03832
157.5	1.06744	1.11055	1.07701	1.07115	1.05777	1.05854	1.05672
172.5	1.03026	1.0793	1.07392	1.06108	1.05142	1.03197	1.04133
187.5	1.00193	1.03272	1.04189	1.04262	1.04231	1.02122	1.02172
202.5	1	1	1	1.01118	1.03519	1.03041	1.0082
217.5	1.02243	1.01788	1.00098	1	1.0157	1.0185	1
232.5	1.05205	1.06037	1.03286	1.00866	1	1.00828	1.00857
247.5	1.08591	1.09325	1.07201	1.04127	1.00003	1.00667	1.01897
262.5	1.11085	1.11037	1.10648	1.09013	1.01116	1	1.01448
277.5	1.127	1.12778	1.11235	1.09805	1.0267	1.0134	1.02792
292.5	1.13552	1.14111	1.10846	1.10692	1.05243	1.04217	1.05023
307.5	1.14348	1.12678	1.07396	1.06289	1.03528	1.05088	1.06362
322.5	1.1437	1.10032	1.03734	1.04842	1.05002	1.10109	1.11675
337.5	1.12845	1.08296	1.01617	1.03967	1.06065	1.13084	1.13418
352.5	1.11058	1.07238	1.01831	1.04488	1.08772	1.15109	1.1223
