# Supplementary material for: Closed-loop two-photon functional imaging in a freely moving animal
Source: Nat Commun. 2025 Jul 1;16:5950. doi: 10.1038/s41467-025-60648-x (PMC12214772; doi:10.1038/s41467-025-60648-x)
Supplement: Supplementary file 19 — Source Data [file 41467_2025_60648_MOESM19_ESM.zip › excel raw data/figure5.xlsx]

## Sheet: time traces
a_time	a_ratio_over_fwdmean	a_state	b_time	b_ratio_over_fwdmean	b_state	c_time	c_ratio_over_fwdmean	c_state	d_time	d_ratio_over_fwdmean	d_state	e_time	e_ratio_over_fwdmean	e_state	f_time	f_ratio_over_fwdmean	f_state	g_time	g_ratio_over_fwdmean	g_state	h_time	h_ratio_over_fwdmean	h_state	i_time	i_ratio_over_fwdmean	i_state	j_time	j_ratio_over_fwdmean	j_state	k_time	k_ratio_over_fwdmean	k_state	l_time	l_ratio_over_fwdmean	l_state	m_time	m_ratio_over_fwdmean	m_state	n_time	n_ratio_over_fwdmean	n_state	o_time	o_ratio_over_fwdmean	o_state
0	1.10547	f	0	1.24288	f	0	0.944627	b	0	0.96337	f	0	0.99207	b	0	1.05272	f	0	0.843501	b	0	1.2996	b	0	0.33599	b	0	1	b	0	0.615926	f	0	0.704842	f	0	1.55239	f	0	0.592681	b	0	1.02092	f
0.2	1.10955	f	0.2	1.23876	f	0.2	0.942976	b	0.2	0.965867	f	0.2	0.990506	b	0.2	1.05078	f	0.2	0.841736	b	0.2	1.31344	b	0.2	0.337385	b	0.2	1.00214	b	0.2	0.610111	f	0.2	0.711415	f	0.2	1.53861	f	0.2	0.594753	b	0.2	1.01539	f
0.4	1.11623	f	0.4	1.23013	f	0.4	0.939051	b	0.4	0.971079	f	0.4	0.987905	b	0.4	1.04727	f	0.4	0.838974	b	0.4	1.33365	b	0.4	0.339567	b	0.4	1.00586	b	0.4	0.600046	f	0.4	0.72399	f	0.4	1.51194	f	0.4	0.599416	b	0.4	1.005	f
0.6	1.12597	f	0.6	1.21889	f	0.6	0.93323	b	0.6	0.978501	f	0.6	0.984494	b	0.6	1.04291	f	0.6	0.834985	b	0.6	1.35947	b	0.6	0.343492	b	0.6	1.01085	b	0.6	0.586257	f	0.6	0.742433	f	0.6	1.47611	f	0.6	0.606536	b	0.6	0.991155	f
0.8	1.13742	f	0.8	1.20616	f	0.8	0.92525	b	0.8	0.986902	f	0.8	0.980484	b	0.8	1.03877	f	0.8	0.831805	b	0.8	1.38957	b	0.8	0.348021	b	0.8	1.01873	b	0.8	0.570078	f	0.8	0.765621	f	0.8	1.43576	f	0.8	0.614185	b	0.8	0.975667	f
1	1.14775	f	1	1.19332	f	1	0.914804	b	1	0.995746	f	1	0.976484	b	1	1.03575	f	1	0.82929	b	1	1.42368	b	1	0.352546	b	1	1.02528	b	1	0.553793	f	1	0.791827	f	1	1.39241	f	1	0.623883	b	1	0.959445	f
1.2	1.15714	f	1.2	1.18166	f	1.2	0.902694	b	1.2	1.0036	f	1.2	0.973096	b	1.2	1.03422	f	1.2	0.82833	b	1.2	1.46121	b	1.2	0.357278	b	1.2	1.03128	b	1.2	0.538698	f	1.2	0.819384	f	1.2	1.351	f	1.2	0.633582	b	1.2	0.944605	f
1.4	1.1637	f	1.4	1.17254	f	1.4	0.888067	b	1.4	1.00977	f	1.4	0.970347	b	1.4	1.03516	f	1.4	0.829504	b	1.4	1.5013	b	1.4	0.361587	b	1.4	1.03659	b	1.4	0.525703	f	1.4	0.847255	f	1.4	1.31205	f	1.4	0.644124	b	1.4	0.93345	f
1.6	1.16804	f	1.6	1.16556	f	1.6	0.870668	b	1.6	1.01278	f	1.6	0.968836	b	1.6	1.03792	f	1.6	0.833118	b	1.6	1.54281	b	1.6	0.366171	b	1.6	1.03929	b	1.6	0.515867	f	1.6	0.874478	f	1.6	1.27592	f	1.6	0.654418	b	1.6	0.926371	f
1.8	1.16968	f	1.8	1.16139	f	1.8	0.850934	b	1.8	1.01151	f	1.8	0.968729	b	1.8	1.04266	f	1.8	0.83909	b	1.8	1.5844	b	1.8	0.370459	b	1.8	1.0398	b	1.8	0.508788	f	1.8	0.898167	f	1.8	1.24375	f	1.8	0.663	b	1.8	0.924454	f
2	1.16914	f	2	1.15944	f	2	0.82827	b	2	1.00576	f	2	0.96996	b	2	1.04909	f	2	0.846944	b	2	1.62564	b	2	0.374596	b	2	1.03653	b	2	0.505126	f	2	0.917196	f	2	1.2151	f	2	0.671634	b	2	0.928234	f
2.2	1.16761	f	2.2	1.15933	f	2.2	0.804037	b	2.2	0.995822	f	2.2	0.972479	b	2.2	1.05585	f	2.2	0.857063	b	2.2	1.66579	b	2.2	0.378152	b	2.2	1.02913	b	2.2	0.504336	f	2.2	0.930767	f	2.2	1.18929	f	2.2	0.678686	b	2.2	0.938144	f
2.4	1.16768	f	2.4	1.15991	f	2.4	0.77767	b	2.4	0.981901	f	2.4	0.976174	b	2.4	1.06224	f	2.4	0.869426	b	2.4	1.70455	b	2.4	0.380815	b	2.4	1.01905	b	2.4	0.505818	f	2.4	0.937758	f	2.4	1.16687	f	2.4	0.684788	b	2.4	0.954202	f
2.6	1.17064	f	2.6	1.16028	f	2.6	0.750571	b	2.6	0.965485	f	2.6	0.981104	b	2.6	1.06765	f	2.6	0.883508	b	2.6	1.74149	b	2.6	0.382569	b	2.6	1.00601	b	2.6	0.508875	f	2.6	0.939567	f	2.6	1.14522	f	2.6	0.689154	b	2.6	0.974257	f
2.8	1.17751	f	2.8	1.16037	f	2.8	0.723603	b	2.8	0.947708	f	2.8	0.986164	b	2.8	1.07187	f	2.8	0.901176	b	2.8	1.77592	b	2.8	0.382998	b	2.8	0.990894	b	2.8	0.511932	f	2.8	0.935677	f	2.8	1.12395	f	2.8	0.691261	b	2.8	0.997666	f
3	1.18791	f	3	1.15862	f	3	0.697967	b	3	0.930284	f	3	0.991962	b	3	1.07496	f	3	0.921595	b	3	1.80769	b	3	0.380927	b	3	0.974651	b	3	0.514405	f	3	0.928136	f	3	1.10582	f	3	0.690882	b	3	1.02244	f
3.2	1.2027	f	3.2	1.15399	f	3.2	0.675331	b	3.2	0.913869	f	3.2	0.998167	b	3.2	1.07572	f	3.2	0.946442	b	3.2	1.83597	b	3.2	0.37662	b	3.2	0.958862	b	3.2	0.515702	f	3.2	0.918292	f	3.2	1.0882	f	3.2	0.688419	b	3.2	1.0453	f
3.4	1.22107	f	3.4	1.14681	f	3.4	0.656631	b	3.4	0.899056	f	3.4	1.00511	b	3.4	1.07418	f	3.4	0.977091	b	3.4	1.86085	b	3.4	0.371167	b	3.4	0.945711	b	3.4	0.514414	f	3.4	0.907524	f	3.4	1.07169	f	3.4	0.683946	b	3.4	1.06381	f
3.6	1.24055	f	3.6	1.13632	f	3.6	0.642782	b	3.6	0.887082	f	3.6	1.01258	b	3.6	1.07025	f	3.6	1.01286	b	3.6	1.8805	b	3.6	0.364345	b	3.6	0.934485	b	3.6	0.510389	f	3.6	0.898804	f	3.6	1.05818	f	3.6	0.67796	b	3.6	1.07553	f
3.8	1.25726	f	3.8	1.12357	f	3.8	0.635165	b	3.8	0.877971	f	3.8	1.0204	b	3.8	1.06404	f	3.8	1.05706	b	3.8	1.89382	b	3.8	0.358096	b	3.8	0.926563	b	3.8	0.504296	f	3.8	0.89241	f	3.8	1.04897	f	3.8	0.672024	b	3.8	1.08054	f
4	1.27142	f	4	1.10824	f	4	0.634438	b	4	0.871728	f	4	1.02884	b	4	1.05542	f	4	1.10553	f	4	1.89859	b	4	0.353923	b	4	0.92174	b	4	0.496399	f	4	0.890234	f	4	1.04474	f	4	0.66706	b	4	1.07804	f
4.2	1.27861	f	4.2	1.0904	f	4.2	0.641137	b	4.2	0.868181	f	4.2	1.03793	b	4.2	1.04486	f	4.2	1.15948	f	4.2	1.89319	b	4.2	0.352582	b	4.2	0.919704	b	4.2	0.487434	f	4.2	0.892659	f	4.2	1.04741	f	4.2	0.665482	b	4.2	1.06991	f
4.4	1.27989	f	4.4	1.07087	f	4.4	0.655852	b	4.4	0.866775	f	4.4	1.04754	b	4.4	1.03205	f	4.4	1.21525	f	4.4	1.87559	b	4.4	0.355552	b	4.4	0.919673	b	4.4	0.478905	f	4.4	0.899449	f	4.4	1.05813	f	4.4	0.666861	b	4.4	1.05846	f
4.6	1.27274	f	4.6	1.0499	f	4.6	0.679182	b	4.6	0.867615	f	4.6	1.05648	b	4.6	1.01779	f	4.6	1.26504	f	4.6	1.84455	b	4.6	0.363562	b	4.6	0.9208	b	4.6	0.471639	f	4.6	0.910537	f	4.6	1.07698	f	4.6	0.672194	b	4.6	1.04598	f
4.8	1.25895	f	4.8	1.02849	f	4.8	0.710754	b	4.8	0.870092	f	4.8	1.06532	b	4.8	1.00267	f	4.8	1.30498	f	4.8	1.79868	b	4.8	0.37628	b	4.8	0.922526	b	4.8	0.466609	f	4.8	0.925074	f	4.8	1.10469	f	4.8	0.680867	b	4.8	1.03566	f
5	1.24013	f	5	1.00651	f	5	0.750057	b	5	0.874262	f	5	1.07359	b	5	0.987461	f	5	1.32769	f	5	1.73828	b	5	0.393781	b	5	0.923225	b	5	0.464617	f	5	0.941387	f	5	1.14011	f	5	0.69036	b	5	1.02872	f
5.2	1.21727	f	5.2	0.985168	f	5.2	0.794874	b	5.2	0.880262	f	5.2	1.08013	b	5.2	0.972957	f	5.2	1.3295	f	5.2	1.66537	b	5.2	0.414327	b	5.2	0.923917	b	5.2	0.465743	f	5.2	0.959444	f	5.2	1.18296	f	5.2	0.700515	b	5.2	1.02699	f
5.4	1.19367	f	5.4	0.964941	f	5.4	0.844225	b	5.4	0.888088	f	5.4	1.0851	b	5.4	0.959675	f	5.4	1.31278	f	5.4	1.5847	b	5.4	0.436524	b	5.4	0.924756	b	5.4	0.470215	f	5.4	0.977565	f	5.4	1.22987	f	5.4	0.707363	b	5.4	1.03	f
5.6	1.16976	f	5.6	0.946709	f	5.6	0.895014	b	5.6	0.898512	f	5.6	1.08838	b	5.6	0.948031	f	5.6	1.275	f	5.6	1.50234	b	5.6	0.458922	b	5.6	0.924251	b	5.6	0.477634	f	5.6	0.995327	f	5.6	1.2791	f	5.6	0.709992	b	5.6	1.03721	f
5.8	1.14526	f	5.8	0.93051	f	5.8	0.943792	b	5.8	0.911498	f	5.8	1.09	b	5.8	0.938617	f	5.8	1.22854	f	5.8	1.42448	b	5.8	0.479393	b	5.8	0.924471	b	5.8	0.487333	f	5.8	1.01188	f	5.8	1.32776	f	5.8	0.705518	b	5.8	1.04801	f
6	1.12066	f	6	0.917074	f	6	0.98849	b	6	0.927289	f	6	1.09021	b	6	0.931422	f	6	1.1764	f	6	1.35974	b	6	0.497224	b	6	0.924871	b	6	0.498489	f	6	1.02799	f	6	1.37215	f	6	0.693911	b	6	1.05999	f
6.2	1.09591	f	6.2	0.905514	f	6.2	1.02678	b	6.2	0.94585	f	6.2	1.08953	b	6.2	0.927079	f	6.2	1.12578	f	6.2	1.31164	b	6.2	0.512783	b	6.2	0.925569	b	6.2	0.510717	f	6.2	1.04343	f	6.2	1.40849	f	6.2	0.675994	b	6.2	1.07253	f
6.4	1.0703	f	6.4	0.896508	f	6.4	1.05817	b	6.4	0.967076	f	6.4	1.08855	b	6.4	0.925426	f	6.4	1.08058	f	6.4	1.28405	b	6.4	0.523596	b	6.4	0.927584	b	6.4	0.524272	f	6.4	1.05701	f	6.4	1.43738	f	6.4	0.652237	b	6.4	1.08195	f
6.6	1.04484	f	6.6	0.889172	f	6.6	1.0828	b	6.6	0.990205	f	6.6	1.08752	b	6.6	0.926354	f	6.6	1.04184	f	6.6	1.27856	b	6.6	0.53178	b	6.6	0.931111	b	6.6	0.537263	f	6.6	1.06968	f	6.6	1.45504	f	6.6	0.624354	b	6.6	1.08857	f
6.8	1.01895	f	6.8	0.88323	f	6.8	1.10077	b	6.8	1.01381	f	6.8	1.08717	b	6.8	0.929552	f	6.8	1.01278	f	6.8	1.29288	b	6.8	0.536454	b	6.8	0.93562	b	6.8	0.549852	f	6.8	1.07967	f	6.8	1.46153	f	6.8	0.594011	b	6.8	1.08923	f
7	0.994794	f	7	0.878202	f	7	1.1134	b	7	1.03699	f	7	1.0875	b	7	0.934482	f	7	0.99133	f	7	1.32346	b	7	0.538948	b	7	0.940628	b	7	0.562393	f	7	1.08717	f	7	1.4583		7	0.56328	b	7	1.08537	f
7.2	0.973516	f	7.2	0.873657	f	7.2	1.12173	b	7.2	1.05868	f	7.2	1.08846	b	7.2	0.940134	f	7.2	0.97741	f	7.2	1.36483	b	7.2	0.54172	b	7.2	0.947331	b	7.2	0.57382	f	7.2	1.09144	f	7.2	1.44834		7.2	0.532529	b	7.2	1.07675	f
7.4	0.954941	f	7.4	0.868852	f	7.4	1.12653	b	7.4	1.07667	f	7.4	1.08997	b	7.4	0.946946	f	7.4	0.970132	f	7.4	1.41356	b	7.4	0.54428	b	7.4	0.953965	b	7.4	0.583699	f	7.4	1.09213	f	7.4	1.4342		7.4	0.504286	b	7.4	1.06308	f
7.6	0.941165	f	7.6	0.863765	f	7.6	1.12897	b	7.6	1.09036	f	7.6	1.09164	b	7.6	0.95374	f	7.6	0.968096	f	7.6	1.46545	b	7.6	0.548348	b	7.6	0.960497	b	7.6	0.592341	f	7.6	1.08891	f	7.6	1.42257		7.6	0.477878	b	7.6	1.04624	f
7.8	0.932615	f	7.8	0.858807	f	7.8	1.12955	b	7.8	1.09828	f	7.8	1.09327	b	7.8	0.960134	f	7.8	0.970393	f	7.8	1.51575	b	7.8	0.554067	b	7.8	0.967945	b	7.8	0.598196	f	7.8	1.08077	f	7.8	1.41621		7.8	0.454239	b	7.8	1.02766	f
8	0.930056	f	8	0.85385	f	8	1.12758	b	8	1.10179	f	8	1.09397	b	8	0.965556	f	8	0.975287	f	8	1.56292	b	8	0.562787	b	8	0.974457	b	8	0.602248	f	8	1.06983	f	8	1.41771		8	0.435236	b	8	1.00925	f
8.2	0.933264	f	8.2	0.849608	f	8.2	1.12331	b	8.2	1.09947	f	8.2	1.09305	b	8.2	0.96934	f	8.2	0.98214	f	8.2	1.60405	b	8.2	0.575258	b	8.2	0.980333	b	8.2	0.603022	f	8.2	1.05714	f	8.2	1.43073		8.2	0.419778	b	8.2	0.991167	f
8.4	0.941527	f	8.4	0.846165	f	8.4	1.11511	b	8.4	1.09282	f	8.4	1.09025	b	8.4	0.972422	f	8.4	0.990084	f	8.4	1.63804	b	8.4	0.59174	b	8.4	0.985472	b	8.4	0.601774	f	8.4	1.04404	f	8.4	1.454		8.4	0.409993	b	8.4	0.974881	f
8.6	0.954631	f	8.6	0.844147	f	8.6	1.10362	b	8.6	1.0822	f	8.6	1.08489	b	8.6	0.974162	f	8.6	0.997732	f	8.6	1.66341	b	8.6	0.610952	b	8.6	0.988712	b	8.6	0.598424	f	8.6	1.03262	f	8.6	1.48854		8.6	0.406339	b	8.6	0.962044	f
8.8	0.970019	f	8.8	0.843298	f	8.8	1.08809	b	8.8	1.06889	f	8.8	1.07696	b	8.8	0.974948	f	8.8	1.00395	f	8.8	1.68027	b	8.8	0.631689	b	8.8	0.990734	b	8.8	0.594131	f	8.8	1.02414	f	8.8	1.53128		8.8	0.409649	b	8.8	0.953784	f
9	0.987543	f	9	0.843415	f	9	1.06851	b	9	1.05458	f	9	1.06743	b	9	0.974528	f	9	1.00835	f	9	1.68871	b	9	0.653048	b	9	0.990862	b	9	0.588947	f	9	1.02002	f	9	1.57701		9	0.42192	b	9	0.950132	f
9.2	1.0049	f	9.2	0.844213	f	9.2	1.04573	b	9.2	1.03971	f	9.2	1.05624	b	9.2	0.973188	f	9.2	1.00994	f	9.2	1.68974	b	9.2	0.673508	b	9.2	0.989324	b	9.2	0.583232	f	9.2	1.02205	f	9.2	1.62008		9.2	0.44192	b	9.2	0.952303	f
9.4	1.02002	f	9.4	0.845715	f	9.4	1.02054	b	9.4	1.02559	f	9.4	1.04452	b	9.4	0.971361	f	9.4	1.00873	f	9.4	1.68438	b	9.4	0.690899	b	9.4	0.986532	b	9.4	0.577546	f	9.4	1.03004	f	9.4	1.65739		9.4	0.469423	b	9.4	0.960174	f
9.6	1.03186	f	9.6	0.846502	f	9.6	0.995451	b	9.6	1.01351	f	9.6	1.03296	b	9.6	0.969126	f	9.6	1.00445	f	9.6	1.67425	b	9.6	0.703925	b	9.6	0.982069	b	9.6	0.573052	f	9.6	1.04404	f	9.6	1.6832		9.6	0.50067	b	9.6	0.973195	f
9.8	1.04037	f	9.8	0.846244	f	9.8	0.972437	b	9.8	1.00406	f	9.8	1.02326	b	9.8	0.966733	f	9.8	0.997455	f	9.8	1.66129	b	9.8	0.713073	b	9.8	0.977102	b	9.8	0.569324	f	9.8	1.06189	f	9.8	1.69646		9.8	0.533973	b	9.8	0.990851	f
10	1.04516	f	10	0.844917	f	10	0.953834	b	10	0.99798	f	10	1.01537	b	10	0.964248	f	10	0.988132	f	10	1.64605	b	10	0.716477	b	10	0.972299	b	10	0.566023	f	10	1.08223	f	10	1.69696	f	10	0.566513	b	10	1.0115	f
10.2	1.04643	f	10.2	0.842386	f	10.2	0.942158	b	10.2	0.995446	f	10.2	1.01023	b	10.2	0.962279	f	10.2	0.978195	f	10.2	1.63063	b	10.2	0.714066	b	10.2	0.968238	b	10.2	0.5645	f	10.2	1.10306	f	10.2	1.68439	f	10.2	0.59553	b	10.2	1.03325	f
10.4	1.04603	f	10.4	0.839065	f	10.4	0.939231	b	10.4	0.99614	f	10.4	1.00781	b	10.4	0.960869	f	10.4	0.966813	f	10.4	1.61534	b	10.4	0.70582	b	10.4	0.967574	b	10.4	0.564051	f	10.4	1.12022	f	10.4	1.66182	f	10.4	0.619321	b	10.4	1.05513	f
10.6	1.04429	f	10.6	0.835886	f	10.6	0.947233	b	10.6	1.00016	f	10.6	1.00787	b	10.6	0.96028	f	10.6	0.955812	f	10.6	1.60172	b	10.6	0.691935	b	10.6	0.970889	b	10.6	0.565642	f	10.6	1.13162	f	10.6	1.6314	f	10.6	0.640076	b	10.6	1.07509	f
10.8	1.04262	f	10.8	0.833538	f	10.8	0.966735	b	10.8	1.0059	f	10.8	1.01031	b	10.8	0.961275	f	10.8	0.945918	f	10.8	1.58999	b	10.8	0.672989	b	10.8	0.979391	b	10.8	0.569178	f	10.8	1.13599	f	10.8	1.5981	f	10.8	0.656849	b	10.8	1.09226	f
11	1.04153	f	11	0.833097	f	11	0.998912		11	1.0137	f	11	1.01351	b	11	0.964036	f	11	0.9367	f	11	1.58056	b	11	0.651225	b	11	0.995156	b	11	0.574433	f	11	1.13085	f	11	1.56516	f	11	0.670027	b	11	1.10577	f
11.2	1.04133	f	11.2	0.835316	f	11.2	1.04332		11.2	1.02192	f	11.2	1.01625	b	11.2	0.968215	f	11.2	0.928468	f	11.2	1.5731	b	11.2	0.626393	b	11.2	1.01891	b	11.2	0.582141	f	11.2	1.11831	f	11.2	1.53775	f	11.2	0.6818	b	11.2	1.11495	f
11.4	1.04153	f	11.4	0.840458	f	11.4	1.09927		11.4	1.03011	f	11.4	1.01814	b	11.4	0.973647	f	11.4	0.920686	f	11.4	1.56637	b	11.4	0.601304	b	11.4	1.05002	b	11.4	0.591662	f	11.4	1.09887	f	11.4	1.51599	f	11.4	0.692005	b	11.4	1.12127	f
11.6	1.04132	f	11.6	0.848762	f	11.6	1.16458		11.6	1.03801	f	11.6	1.01808	b	11.6	0.980607	f	11.6	0.91273	f	11.6	1.55818	b	11.6	0.577248	b	11.6	1.08767	b	11.6	0.602459	f	11.6	1.07463	f	11.6	1.50506	f	11.6	0.699777	b	11.6	1.12347	f
11.8	1.04108	f	11.8	0.859686	f	11.8	1.236		11.8	1.04546	f	11.8	1.01486	b	11.8	0.988724	f	11.8	0.905315	f	11.8	1.547	b	11.8	0.554876	b	11.8	1.1328	b	11.8	0.613155	f	11.8	1.04618	f	11.8	1.50326	f	11.8	0.706096	b	11.8	1.12155	f
12	1.04073	f	12	0.873019	f	12	1.31026		12	1.05261	f	12	1.00838	b	12	0.997308	f	12	0.897091	b	12	1.52982	b	12	0.538039	b	12	1.18303	b	12	0.62327	f	12	1.01689	f	12	1.50873	f	12	0.709712	b	12	1.11583	f
12.2	1.04014	f	12.2	0.887211	f	12.2	1.38291		12.2	1.05994	f	12.2	0.998988	b	12.2	1.00605	f	12.2	0.888206	b	12.2	1.50505	b	12.2	0.52605	b	12.2	1.23666	b	12.2	0.630595	f	12.2	0.987654	f	12.2	1.52057	f	12.2	0.710266	b	12.2	1.10606	f
12.4	1.03942	f	12.4	0.901384	f	12.4	1.44866		12.4	1.06763	f	12.4	0.986953	b	12.4	1.01363	f	12.4	0.878828	b	12.4	1.47242	b	12.4	0.520426	b	12.4	1.29219	b	12.4	0.635145	f	12.4	0.96145	f	12.4	1.53526	f	12.4	0.708793	b	12.4	1.09219	f
12.6	1.03903	f	12.6	0.913109	f	12.6	1.5048		12.6	1.07529	f	12.6	0.972941	b	12.6	1.01981	f	12.6	0.869208	b	12.6	1.43104	b	12.6	0.522769	b	12.6	1.34641	b	12.6	0.635804	f	12.6	0.939591	f	12.6	1.54809	f	12.6	0.70623	b	12.6	1.07506	f
12.8	1.04065	f	12.8	0.922245	f	12.8	1.54862		12.8	1.08275	f	12.8	0.958109	b	12.8	1.0236	f	12.8	0.859618	b	12.8	1.38123	b	12.8	0.531811	b	12.8	1.39751	b	12.8	0.633783	f	12.8	0.922963	f	12.8	1.55653	f	12.8	0.705859	b	12.8	1.05533	f
13	1.0442	f	13	0.927228	f	13	1.58017		13	1.08987	f	13	0.943142	b	13	1.02474	f	13	0.849954	b	13	1.32517	b	13	0.548464	b	13	1.44375	b	13	0.628965	f	13	0.913486	f	13	1.55756	f	13	0.708112	b	13	1.03428	f
13.2	1.0506	f	13.2	0.927657	f	13.2	1.6008		13.2	1.09574	f	13.2	0.929011	b	13.2	1.02209	f	13.2	0.841131	b	13.2	1.26603	b	13.2	0.571191	b	13.2	1.48512	b	13.2	0.622505	f	13.2	0.91092	f	13.2	1.55075	f	13.2	0.715956	b	13.2	1.01312	f
13.4	1.06037	f	13.4	0.924043	f	13.4	1.61208		13.4	1.09942	f	13.4	0.916599	b	13.4	1.01633	f	13.4	0.83458	b	13.4	1.20678	b	13.4	0.594911	b	13.4	1.52138	b	13.4	0.616266	f	13.4	0.91516	f	13.4	1.53722	f	13.4	0.73281	b	13.4	0.994527	f
13.6	1.073	f	13.6	0.917012	f	13.6	1.61609		13.6	1.10189	f	13.6	0.906562	b	13.6	1.00628	f	13.6	0.830594	b	13.6	1.14932	b	13.6	0.620079	b	13.6	1.55347	b	13.6	0.610846	f	13.6	0.926646	f	13.6	1.51712	f	13.6	0.75914	b	13.6	0.978858	f
13.8	1.08708	f	13.8	0.907126	f	13.8	1.61438		13.8	1.10163	f	13.8	0.898978	b	13.8	0.993219	f	13.8	0.830241	b	13.8	1.09774	b	13.8	0.643848	b	13.8	1.58136	b	13.8	0.606505	f	13.8	0.943936	f	13.8	1.49305	f	13.8	0.798267	b	13.8	0.966437	f
14	1.10165	f	14	0.895563	f	14	1.60851		14	1.0993	f	14	0.893912	b	14	0.977817	f	14	0.834213	b	14	1.0554	b	14	0.664472	b	14	1.60512	b	14	0.603716	f	14	0.966073	f	14	1.47061	f	14	0.849812	b	14	0.958169	f
14.2	1.11393	f	14.2	0.883319	f	14.2	1.59865		14.2	1.0943	f	14.2	0.891965	b	14.2	0.961483	f	14.2	0.843697	b	14.2	1.02327	b	14.2	0.682228	b	14.2	1.62742	b	14.2	0.601366	f	14.2	0.990397	f	14.2	1.45117	f	14.2	0.913093	b	14.2	0.953051	f
14.4	1.12261	f	14.4	0.871006	f	14.4	1.58588		14.4	1.08824	f	14.4	0.892769	b	14.4	0.945154	f	14.4	0.859038	b	14.4	1.00335	b	14.4	0.69523	b	14.4	1.64639	b	14.4	0.599052	f	14.4	1.01477	f	14.4	1.43581	f	14.4	0.988168	b	14.4	0.950932	f
14.6	1.12527	f	14.6	0.859465	f	14.6	1.57032		14.6	1.08114	f	14.6	0.895919	b	14.6	0.929616	f	14.6	0.879718	b	14.6	0.994903	b	14.6	0.702787	b	14.6	1.66264	b	14.6	0.595362	f	14.6	1.03723	f	14.6	1.42548	f	14.6	1.07075	b	14.6	0.951548	f
14.8	1.11931	f	14.8	0.849278	f	14.8	1.55088		14.8	1.07356	f	14.8	0.901157	b	14.8	0.916459	f	14.8	0.905493	b	14.8	0.997592	b	14.8	0.707191	b	14.8	1.67532	b	14.8	0.590014	f	14.8	1.05606	f	14.8	1.41767	f	14.8	1.1578	b	14.8	0.952821	f
15	1.10681	f	15	0.840886	f	15	1.52957		15	1.06525	f	15	0.908079	b	15	0.905976	f	15	0.934856	b	15	1.00925	b	15	0.707554	b	15	1.68285	b	15	0.583151	f	15	1.07054	f	15	1.41314	f	15	1.24232		15	0.953503	f
15.2	1.08622	f	15.2	0.834881	f	15.2	1.50792		15.2	1.05577	f	15.2	0.915693	b	15.2	0.89867	f	15.2	0.965984	b	15.2	1.02876	b	15.2	0.704606	b	15.2	1.68589	b	15.2	0.575445	f	15.2	1.08131	f	15.2	1.40945	f	15.2	1.3155		15.2	0.953597	f
15.4	1.06103	f	15.4	0.831598	f	15.4	1.48611		15.4	1.04559	f	15.4	0.923969	b	15.4	0.894822	f	15.4	0.996638	b	15.4	1.0536	b	15.4	0.700077	b	15.4	1.68261	b	15.4	0.566947	f	15.4	1.08461	f	15.4	1.40454	f	15.4	1.37038		15.4	0.952822	f
15.6	1.0336	f	15.6	0.830953	f	15.6	1.46704		15.6	1.03419	f	15.6	0.9321	b	15.6	0.893866	f	15.6	1.02399	b	15.6	1.08291	b	15.6	0.694634	b	15.6	1.67459	b	15.6	0.559243	f	15.6	1.08358	f	15.6	1.39796	f	15.6	1.40076		15.6	0.951443	f
15.8	1.00784	f	15.8	0.832674	f	15.8	1.45166		15.8	1.02085	f	15.8	0.93985	b	15.8	0.895187	f	15.8	1.047	b	15.8	1.11566	b	15.8	0.689538	b	15.8	1.6616	b	15.8	0.55305	f	15.8	1.07724	f	15.8	1.38904	f	15.8	1.40429		15.8	0.949774	f
16	0.985379	f	16	0.837215	f	16	1.44037		16	1.00613	f	16	0.947147	b	16	0.898858	f	16	1.06422	b	16	1.15112	b	16	0.685608	b	16	1.64526	b	16	0.549773	f	16	1.06618	f	16	1.37532	f	16	1.38002		16	0.948784	f
16.2	0.968685	f	16.2	0.843382	f	16.2	1.43415		16.2	0.989762	f	16.2	0.954092	b	16.2	0.903528	f	16.2	1.07525	b	16.2	1.18924	b	16.2	0.6849	b	16.2	1.62663	b	16.2	0.549413	f	16.2	1.05152	f	16.2	1.357	f	16.2	1.33338		16.2	0.94913	f
16.4	0.957375	f	16.4	0.85136	f	16.4	1.43321		16.4	0.972428	f	16.4	0.960611	b	16.4	0.908977	f	16.4	1.08046	b	16.4	1.22901	b	16.4	0.686729	b	16.4	1.6077	b	16.4	0.5519	f	16.4	1.03356	f	16.4	1.33808	f	16.4	1.27179		16.4	0.951341	f
16.6	0.953061	f	16.6	0.860619	f	16.6	1.43739		16.6	0.954912	f	16.6	0.967131	b	16.6	0.914675	f	16.6	1.0807	b	16.6	1.27	b	16.6	0.691985	b	16.6	1.58759	b	16.6	0.556934	f	16.6	1.01452	f	16.6	1.31882	f	16.6	1.20316		16.6	0.956366	f
16.8	0.954137	f	16.8	0.87059	f	16.8	1.4464		16.8	0.937978	f	16.8	0.973985	b	16.8	0.92048	f	16.8	1.07582	b	16.8	1.31061	b	16.8	0.699666	b	16.8	1.56808	b	16.8	0.562631	f	16.8	0.995824	f	16.8	1.30107	f	16.8	1.13296		16.8	0.964656	f
17	0.960478	f	17	0.881159	f	17	1.45839		17	0.922717	f	17	0.98155	b	17	0.925248	f	17	1.06655	b	17	1.35042	b	17	0.709255	b	17	1.54848	b	17	0.568623	f	17	0.978002	f	17	1.28768	f	17	1.06964		17	0.975538	f
17.2	0.970584	f	17.2	0.891558	f	17.2	1.47214		17.2	0.909947	f	17.2	0.989967	b	17.2	0.929737	f	17.2	1.05418	b	17.2	1.38878	b	17.2	0.717489	b	17.2	1.52961	b	17.2	0.573368	f	17.2	0.965074	f	17.2	1.28274	f	17.2	1.01418		17.2	0.988707	f
17.4	0.983042	f	17.4	0.902245	f	17.4	1.48671		17.4	0.900754	f	17.4	0.999549	b	17.4	0.933434	f	17.4	1.03916	b	17.4	1.42433	b	17.4	0.72409	b	17.4	1.51213	b	17.4	0.575618	f	17.4	0.955211	f	17.4	1.28769	f	17.4	0.968823		17.4	1.00368	f
17.6	0.996429	f	17.6	0.912723	f	17.6	1.50014		17.6	0.89556	f	17.6	1.00991	b	17.6	0.936803	f	17.6	1.02245	b	17.6	1.4559	b	17.6	0.725594	b	17.6	1.49822	b	17.6	0.574486	f	17.6	0.950634	f	17.6	1.30692	f	17.6	0.935422		17.6	1.01882	f
17.8	1.00921	f	17.8	0.922993	f	17.8	1.51059		17.8	0.894616	f	17.8	1.02092	b	17.8	0.93941	f	17.8	1.0052	b	17.8	1.48351	b	17.8	0.719773	b	17.8	1.48944	b	17.8	0.570113	f	17.8	0.9519	f	17.8	1.34096	f	17.8	0.912849		17.8	1.03444	f
18	1.02044	f	18	0.932701	f	18	1.5174		18	0.897454	f	18	1.03237	b	18	0.941566	f	18	0.988092	b	18	1.50615	b	18	0.706685	b	18	1.48634	b	18	0.563843	f	18	0.958963	f	18	1.38739	f	18	0.900389	f	18	1.04835	f
18.2	1.02877	f	18.2	0.941749	f	18.2	1.51895		18.2	0.904155	f	18.2	1.04321	b	18.2	0.943844	f	18.2	0.972329	b	18.2	1.52443	b	18.2	0.684771	b	18.2	1.49216	b	18.2	0.554764	f	18.2	0.970438	f	18.2	1.44559	f	18.2	0.8996	f	18.2	1.05897	f
18.4	1.0339	f	18.4	0.949762	f	18.4	1.51574		18.4	0.914023	f	18.4	1.05329	b	18.4	0.946316	f	18.4	0.959026	b	18.4	1.53743	b	18.4	0.657563	b	18.4	1.5092	b	18.4	0.544949	f	18.4	0.98546	f	18.4	1.50928	f	18.4	0.909668	f	18.4	1.066	f
18.6	1.03591	f	18.6	0.956056	f	18.6	1.50766		18.6	0.92631	f	18.6	1.06188	b	18.6	0.949062	f	18.6	0.94855	b	18.6	1.5458	b	18.6	0.62546	b	18.6	1.53711	b	18.6	0.534681	f	18.6	1.0016	f	18.6	1.5763	f	18.6	0.931274	f	18.6	1.06892	f
18.8	1.03548	f	18.8	0.961124	f	18.8	1.49446		18.8	0.939466	f	18.8	1.06822	b	18.8	0.952161	f	18.8	0.940868	b	18.8	1.54981	b	18.8	0.591818	b	18.8	1.57742	b	18.8	0.525578	f	18.8	1.01901	f	18.8	1.64248	f	18.8	0.963581	f	18.8	1.06754	f
19	1.03237	f	19	0.963893	f	19	1.4773		19	0.952778	f	19	1.07227	b	19	0.955266	f	19	0.936307	b	19	1.55024	b	19	0.558809	b	19	1.62846	b	19	0.518414	f	19	1.03506	f	19	1.70523	f	19	1.00414	f	19	1.06208	f
19.2	1.02767	f	19.2	0.964875	f	19.2	1.45634		19.2	0.965541	f	19.2	1.07402	b	19.2	0.958189	f	19.2	0.93426	b	19.2	1.54674	b	19.2	0.527429	b	19.2	1.68774	b	19.2	0.515116	f	19.2	1.04831	f	19.2	1.76203	f	19.2	1.05431	f	19.2	1.05285	f
19.4	1.02051	f	19.4	0.963614	f	19.4	1.432		19.4	0.976682	f	19.4	1.07373	b	19.4	0.960863	f	19.4	0.934528	b	19.4	1.53945	b	19.4	0.50006	b	19.4	1.74945	b	19.4	0.515442	f	19.4	1.05722	f	19.4	1.81246	f	19.4	1.10937	f	19.4	1.04053	f
19.6	1.01073	f	19.6	0.960388	f	19.6	1.40541		19.6	0.985812	f	19.6	1.07109	b	19.6	0.961878	f	19.6	0.935288	b	19.6	1.52919	b	19.6	0.477958	b	19.6	1.80811	b	19.6	0.520399	f	19.6	1.05941	f	19.6	1.85634	f	19.6	1.16176	f	19.6	1.02499	f
19.8	0.997714	f	19.8	0.955526	f	19.8	1.378		19.8	0.991883	f	19.8	1.06665	b	19.8	0.96122	f	19.8	0.936887	b	19.8	1.51675	b	19.8	0.460344	b	19.8	1.85572	b	19.8	0.531393	f	19.8	1.05484	f	19.8	1.89674	f	19.8	1.20748	f	19.8	1.00825	f
20	0.981547	f	20	0.94872	f	20	1.3505		20	0.99499	f	20	1.06158	b	20	0.957981	f	20	0.938465	b	20	1.50203	b	20	0.447664	b	20	1.88806	b	20	0.548574	f	20	1.04382	f	20	1.93122	f	20	1.24138	f	20	0.990905	f
20.2	0.96157	f	20.2	0.94036	f	20.2	1.32432		20.2	0.995133	f	20.2	1.05594	b	20.2	0.952033	f	20.2	0.939508	b	20.2	1.48711	b	20.2	0.440839	b	20.2	1.90032	b	20.2	0.572902	f	20.2	1.0268	f	20.2	1.96081	f	20.2	1.26162	f	20.2	0.973584	f
20.4	0.938633	f	20.4	0.930466	f	20.4	1.30103		20.4	0.992072	f	20.4	1.05003	b	20.4	0.943076	f	20.4	0.939828	b	20.4	1.47387	b	20.4	0.439048	b	20.4	1.89007	b	20.4	0.604436	f	20.4	1.00576	f	20.4	1.98298	f	20.4	1.26618	f	20.4	0.958297	f
20.6	0.913412	f	20.6	0.919232	f	20.6	1.28132		20.6	0.985709	f	20.6	1.04422	b	20.6	0.932092	f	20.6	0.938323	b	20.6	1.46315	b	20.6	0.442731	b	20.6	1.85935	b	20.6	0.643217	f	20.6	0.98313	f	20.6	1.99544	f	20.6	1.25711	f	20.6	0.945222	f
20.8	0.886977	f	20.8	0.907196	f	20.8	1.26647		20.8	0.976514	f	20.8	1.03906	b	20.8	0.919457	f	20.8	0.936501	b	20.8	1.45829	b	20.8	0.452446	b	20.8	1.81107	b	20.8	0.689966	f	20.8	0.961498	f	20.8	1.99805	f	20.8	1.2397	f	20.8	0.934764	f
21	0.860557	f	21	0.893939	f	21	1.25712		21	0.965263	f	21	1.03515	b	21	0.906559	f	21	0.934276	b	21	1.46006	b	21	0.466071	b	21	1.75154	b	21	0.741299		21	0.94264	f	21	1.9888	f	21	1.21376	f	21	0.928999	f
21.2	0.835585	f	21.2	0.880422	f	21.2	1.25246		21.2	0.953118	f	21.2	1.03238	b	21.2	0.894254	f	21.2	0.932509	b	21.2	1.46884	b	21.2	0.483864	b	21.2	1.68759	b	21.2	0.796767		21.2	0.927582	f	21.2	1.96621	f	21.2	1.1837	f	21.2	0.927991	f
21.4	0.812732	f	21.4	0.866937	f	21.4	1.25262		21.4	0.941095	f	21.4	1.03085	b	21.4	0.883895	f	21.4	0.931628	b	21.4	1.48509	b	21.4	0.50397	b	21.4	1.62315	b	21.4	0.853166		21.4	0.917751	f	21.4	1.93358	f	21.4	1.15306	f	21.4	0.931487	f
21.6	0.793745	f	21.6	0.853898	f	21.6	1.25772		21.6	0.929861	f	21.6	1.03043	b	21.6	0.876656	f	21.6	0.93198	b	21.6	1.50948	b	21.6	0.522874	b	21.6	1.5645	b	21.6	0.908103		21.6	0.915389	f	21.6	1.89105	f	21.6	1.12421	f	21.6	0.938596	f
21.8	0.778791	f	21.8	0.841733	f	21.8	1.26509		21.8	0.920716	f	21.8	1.0313	b	21.8	0.873199	f	21.8	0.934448	b	21.8	1.53988	b	21.8	0.539422	b	21.8	1.51488	b	21.8	0.957391		21.8	0.917708	f	21.8	1.84374	f	21.8	1.09598	f	21.8	0.948461	f
22	0.768141	f	22	0.831726	f	22	1.27302		22	0.913872	f	22	1.03302	b	22	0.874337	f	22	0.937982	b	22	1.5743	b	22	0.552466	b	22	1.4791	b	22	0.99952		22	0.927203	f	22	1.79354		22	1.07054	f	22	0.960493	f
22.2	0.762907	f	22.2	0.823653	f	22.2	1.28032		22.2	0.909685	f	22.2	1.03506	b	22.2	0.879858	f	22.2	0.94318	b	22.2	1.61186	b	22.2	0.561724	b	22.2	1.46034	b	22.2	1.0317		22.2	0.942187	f	22.2	1.74357		22.2	1.0464	f	22.2	0.972351	f
22.4	0.762804	f	22.4	0.818668	f	22.4	1.28293		22.4	0.908804	f	22.4	1.03712	b	22.4	0.889757	f	22.4	0.949253	b	22.4	1.65101	b	22.4	0.565757	b	22.4	1.45987	b	22.4	1.05447		22.4	0.962184	f	22.4	1.69719		22.4	1.02342	f	22.4	0.982746	f
22.6	0.768725	f	22.6	0.816792	f	22.6	1.27757		22.6	0.91043	f	22.6	1.03888	b	22.6	0.903008	f	22.6	0.955847	b	22.6	1.68916	b	22.6	0.568087	b	22.6	1.47876	b	22.6	1.06787		22.6	0.986816	f	22.6	1.65507		22.6	1.00133	f	22.6	0.990187	f
22.8	0.779591	f	22.8	0.818069	f	22.8	1.26187		22.8	0.913455	f	22.8	1.0399	b	22.8	0.91857	f	22.8	0.962288	b	22.8	1.72592	b	22.8	0.56893	b	22.8	1.51687	b	22.8	1.07407		22.8	1.0156	f	22.8	1.62105		22.8	0.980176	f	22.8	0.993071	f
23	0.795449	f	23	0.822564	f	23	1.23336	b	23	0.917202	f	23	1.04038	b	23	0.935147		23	0.968975	b	23	1.75884	b	23	0.569309	b	23	1.57224	b	23	1.0766		23	1.04539	f	23	1.5964		23	0.958595	f	23	0.990782	f
23.2	0.814657	f	23.2	0.8299	f	23.2	1.19298	b	23.2	0.920486	f	23.2	1.03984	b	23.2	0.951256		23.2	0.975425	b	23.2	1.78545	b	23.2	0.570363	b	23.2	1.64056	b	23.2	1.07578		23.2	1.07566	f	23.2	1.57988		23.2	0.935351	f	23.2	0.984102	f
23.4	0.83511	f	23.4	0.840223	f	23.4	1.14205	b	23.4	0.922693	f	23.4	1.03893	b	23.4	0.965329		23.4	0.981604	b	23.4	1.80494	b	23.4	0.573297	b	23.4	1.71459	b	23.4	1.07703		23.4	1.10549	f	23.4	1.57388		23.4	0.913211	f	23.4	0.973404	f
23.6	0.85532	f	23.6	0.852624	f	23.6	1.08435	b	23.6	0.923056	f	23.6	1.03762	b	23.6	0.976916		23.6	0.98826	b	23.6	1.81711	b	23.6	0.577441	b	23.6	1.78587	b	23.6	1.08117		23.6	1.13179	f	23.6	1.58056		23.6	0.891118	f	23.6	0.958951	f
23.8	0.873176	f	23.8	0.866375	f	23.8	1.02599	b	23.8	0.921746	f	23.8	1.03594	b	23.8	0.985374		23.8	0.995744	b	23.8	1.82131	b	23.8	0.583773	b	23.8	1.84748	b	23.8	1.08978		23.8	1.15334	f	23.8	1.59896		23.8	0.870186	f	23.8	0.942379	f
24	0.886801	f	24	0.880747	f	24	0.971135	b	24	0.918708	f	24	1.03416	b	24	0.990729		24	1.00401	b	24	1.81723	b	24	0.590998	b	24	1.8917	b	24	1.10478		24	1.16824	f	24	1.63111		24	0.85349	f	24	0.924111	f
24.2	0.896352	f	24.2	0.894865	f	24.2	0.924363	b	24.2	0.914654	f	24.2	1.0334	b	24.2	0.993428		24.2	1.01355	b	24.2	1.80586	b	24.2	0.598418	b	24.2	1.91588	b	24.2	1.12517		24.2	1.17701	f	24.2	1.67886		24.2	0.840475	f	24.2	0.906439	f
24.4	0.902243	f	24.4	0.90804	f	24.4	0.889112	b	24.4	0.910002	f	24.4	1.03332	b	24.4	0.994162		24.4	1.02476	b	24.4	1.78835	b	24.4	0.606666	b	24.4	1.9182	b	24.4	1.15165		24.4	1.18055	f	24.4	1.74188		24.4	0.832305	f	24.4	0.890349	f
24.6	0.904953	f	24.6	0.919333	f	24.6	0.865361	b	24.6	0.90546	f	24.6	1.03382	b	24.6	0.993865		24.6	1.03633	b	24.6	1.76652	b	24.6	0.614912	b	24.6	1.90254	b	24.6	1.18261		24.6	1.1786	f	24.6	1.82238		24.6	0.82936	f	24.6	0.875939	f
24.8	0.90645	f	24.8	0.92769	f	24.8	0.85383	b	24.8	0.901514	f	24.8	1.03533	b	24.8	0.993222		24.8	1.04814	b	24.8	1.74167	b	24.8	0.624003	b	24.8	1.87621	b	24.8	1.21774		24.8	1.17414	f	24.8	1.9162		24.8	0.830039	f	24.8	0.864216	f
25	0.90746	f	25	0.932096	f	25	0.852951	b	25	0.898638		25	1.03741	b	25	0.99269		25	1.06029	b	25	1.71483	b	25	0.633321	b	25	1.84405	b	25	1.25264	b	25	1.16614	f	25	2.02372	b	25	0.833409	f	25	0.855577	f
25.2	0.909134	f	25.2	0.932201	f	25.2	0.860503	b	25.2	0.897122		25.2	1.04009	b	25.2	0.991881		25.2	1.07131	b	25.2	1.68679	b	25.2	0.642999	b	25.2	1.81121	b	25.2	1.28558	b	25.2	1.15768	f	25.2	2.14354	b	25.2	0.837974	f	25.2	0.850779	f
25.4	0.911802	f	25.4	0.927711	f	25.4	0.875136	b	25.4	0.89664		25.4	1.04303	b	25.4	0.989593		25.4	1.081	b	25.4	1.65915	b	25.4	0.653049	b	25.4	1.78472	b	25.4	1.3127	b	25.4	1.15005	f	25.4	2.27465	b	25.4	0.841203	f	25.4	0.850112	f
25.6	0.915547	f	25.6	0.919487	f	25.6	0.894189	b	25.6	0.897468		25.6	1.04551	b	25.6	0.985238		25.6	1.08891	b	25.6	1.63264	b	25.6	0.663439	b	25.6	1.76604	b	25.6	1.33325	b	25.6	1.14334	f	25.6	2.41087	b	25.6	0.841781	f	25.6	0.852621	f
25.8	0.919287	f	25.8	0.907551	f	25.8	0.91561	b	25.8	0.899507		25.8	1.04782	b	25.8	0.977432		25.8	1.0947	b	25.8	1.60772	b	25.8	0.672791	b	25.8	1.75776	b	25.8	1.34418	b	25.8	1.13862	f	25.8	2.55053	b	25.8	0.839452	f	25.8	0.858936	f
26	0.920874	f	26	0.893667	f	26	0.937108	b	26	0.903033		26	1.04904	b	26	0.964225		26	1.09841	b	26	1.58452	b	26	0.680743	b	26	1.75959	b	26	1.34529	b	26	1.136	f	26	2.68936	b	26	0.833444	f	26	0.867332	f
26.2	0.919767	f	26.2	0.879338	f	26.2	0.957459	b	26.2	0.90761		26.2	1.04874	b	26.2	0.945082		26.2	1.09966	b	26.2	1.56411	b	26.2	0.68627	b	26.2	1.77059	b	26.2	1.33803	b	26.2	1.13596	f	26.2	2.82485	b	26.2	0.823096	f	26.2	0.877623	f
26.4	0.915494	f	26.4	0.865642	f	26.4	0.974711	b	26.4	0.913327		26.4	1.0471	b	26.4	0.920499		26.4	1.09954	b	26.4	1.5456	b	26.4	0.687554	b	26.4	1.78883	b	26.4	1.32276	b	26.4	1.13774	f	26.4	2.95037	b	26.4	0.808838	f	26.4	0.888479	f
26.6	0.907395	f	26.6	0.854373	f	26.6	0.988404	b	26.6	0.920355		26.6	1.04412	b	26.6	0.891518		26.6	1.09761	b	26.6	1.52964	b	26.6	0.683886	b	26.6	1.81195	b	26.6	1.30184	b	26.6	1.14273	f	26.6	3.06468	b	26.6	0.790611	f	26.6	0.898763	f
26.8	0.895832	f	26.8	0.846588	f	26.8	0.997734	b	26.8	0.928671		26.8	1.03962	b	26.8	0.860782		26.8	1.09526	b	26.8	1.51714	b	26.8	0.675064	b	26.8	1.83704	b	26.8	1.27792	b	26.8	1.15166	f	26.8	3.16223	b	26.8	0.769313	f	26.8	0.907297	f
27	0.881863	f	27	0.842856	f	27	1.00229	b	27	0.937649		27	1.03343	b	27	0.830796		27	1.09125	b	27	1.50803	b	27	0.660082	b	27	1.86231	b	27	1.25271	b	27	1.16496	f	27	3.23971	b	27	0.745388	f	27	0.912893	f
27.2	0.866637	f	27.2	0.844481	f	27.2	1.00249	b	27.2	0.947483		27.2	1.02599	b	27.2	0.803995		27.2	1.08682	b	27.2	1.50345	b	27.2	0.639968	b	27.2	1.88571	b	27.2	1.22937	b	27.2	1.18391	f	27.2	3.29317	b	27.2	0.720888	f	27.2	0.914783	f
27.4	0.851185	f	27.4	0.850855	f	27.4	0.998847	b	27.4	0.957679		27.4	1.01717	b	27.4	0.782426		27.4	1.08158	b	27.4	1.50549	b	27.4	0.614791	b	27.4	1.90511	b	27.4	1.20884	b	27.4	1.20973	f	27.4	3.32493	b	27.4	0.696679	f	27.4	0.912423	f
27.6	0.837985	f	27.6	0.862374	f	27.6	0.991796	b	27.6	0.968106		27.6	1.0076	b	27.6	0.766706		27.6	1.07556	b	27.6	1.51293	b	27.6	0.587015	b	27.6	1.92033	b	27.6	1.19308	b	27.6	1.24043	f	27.6	3.33449	b	27.6	0.67298	f	27.6	0.905926	f
27.8	0.826525	f	27.8	0.878888	f	27.8	0.982558	b	27.8	0.979001		27.8	0.997188	b	27.8	0.757211		27.8	1.06987	b	27.8	1.5259	b	27.8	0.557904	b	27.8	1.93161	b	27.8	1.18275	b	27.8	1.27549	f	27.8	3.32843	b	27.8	0.650536	f	27.8	0.896166	f
28	0.818145		28	0.900026	f	28	0.973137		28	0.98893		28	0.986296	b	28	0.753823		28	1.06411	b	28	1.54551	b	28	0.528606	b	28	1.93971	b	28	1.17788	b	28	1.31357	f	28	3.30653	b	28	0.632153	f	28	0.88461	f
28.2	0.812758		28.2	0.924677	f	28.2	0.964832		28.2	0.99874		28.2	0.97556	b	28.2	0.75628		28.2	1.05825	b	28.2	1.57181	b	28.2	0.500662	b	28.2	1.94415	b	28.2	1.1779	b	28.2	1.3502	f	28.2	3.27658	b	28.2	0.616754	f	28.2	0.8721	f
28.4	0.809634		28.4	0.952649	f	28.4	0.959184		28.4	1.00687		28.4	0.965516	b	28.4	0.763424		28.4	1.05247	b	28.4	1.60168	b	28.4	0.475393	b	28.4	1.94507	b	28.4	1.18182	b	28.4	1.38329	f	28.4	3.24325	b	28.4	0.60491	f	28.4	0.859758	f
28.6	0.808277		28.6	0.982321	f	28.6	0.958154		28.6	1.0132		28.6	0.95714	b	28.6	0.774231		28.6	1.04695	b	28.6	1.63511	b	28.6	0.454	b	28.6	1.94261	b	28.6	1.18865	b	28.6	1.41017	f	28.6	3.20766	b	28.6	0.595321	f	28.6	0.848975	f
28.8	0.807373		28.8	1.01358	f	28.8	0.962437		28.8	1.01685		28.8	0.951183	b	28.8	0.787238		28.8	1.04115	b	28.8	1.67073	b	28.8	0.436113	b	28.8	1.93907	b	28.8	1.19709	b	28.8	1.42861	f	28.8	3.17492	b	28.8	0.587668	f	28.8	0.840535	f
29	0.806495		29	1.04486	f	29	0.971764		29	1.01827		29	0.94825	b	29	0.801462		29	1.03561	b	29	1.70718	b	29	0.42299	b	29	1.93404	b	29	1.20565	b	29	1.43715	f	29	3.14303	b	29	0.579586	f	29	0.834771	f
29.2	0.804587		29.2	1.07501	f	29.2	0.985904		29.2	1.01695		29.2	0.948839	b	29.2	0.815056		29.2	1.02951	b	29.2	1.74324	b	29.2	0.413902	b	29.2	1.92736	b	29.2	1.21257	b	29.2	1.43845	f	29.2	3.11349	b	29.2	0.571468	f	29.2	0.832339	f
29.4	0.800838		29.4	1.10327	f	29.4	1.00357		29.4	1.01252		29.4	0.953335	b	29.4	0.827424		29.4	1.02329	b	29.4	1.77706	b	29.4	0.408604	b	29.4	1.91868	b	29.4	1.21827	b	29.4	1.4328	f	29.4	3.08665	b	29.4	0.563058	f	29.4	0.832009	f
29.6	0.796251		29.6	1.12879	f	29.6	1.02354		29.6	1.00513		29.6	0.961957	b	29.6	0.83726		29.6	1.01671	b	29.6	1.80642	b	29.6	0.406183	b	29.6	1.90895	b	29.6	1.22101	b	29.6	1.42193	f	29.6	3.06115	b	29.6	0.553301	f	29.6	0.833846	f
29.8	0.790185		29.8	1.15129	f	29.8	1.04429		29.8	0.995283		29.8	0.974256	b	29.8	0.844094		29.8	1.00971	b	29.8	1.82933	b	29.8	0.405812	b	29.8	1.89842	b	29.8	1.22135	b	29.8	1.4101	f	29.8	3.03629	b	29.8	0.543495	f	29.8	0.837402	f
30	0.782854		30	1.17109	f	30	1.06356		30	0.982851	f	30	0.989949	b	30	0.848118		30	1.0022	f	30	1.84402	b	30	0.405707	b	30	1.88642	b	30	1.21889	b	30	1.3979	f	30	3.01161	b	30	0.534374	f	30	0.841583	f
30.2	0.776217		30.2	1.18706	f	30.2	1.08003		30.2	0.968055	f	30.2	1.00848	b	30.2	0.849993		30.2	0.994875	f	30.2	1.8485	b	30.2	0.406562	b	30.2	1.87582	b	30.2	1.21372	b	30.2	1.38574	f	30.2	2.99167	b	30.2	0.527858	f	30.2	0.8457	f
30.4	0.770415		30.4	1.19978	f	30.4	1.0926		30.4	0.951687	f	30.4	1.02811	b	30.4	0.850051		30.4	0.987566	f	30.4	1.8417	b	30.4	0.406497	b	30.4	1.86755	b	30.4	1.2059	b	30.4	1.37517	f	30.4	2.9731	b	30.4	0.525292	f	30.4	0.848274	f
30.6	0.767169		30.6	1.2081	f	30.6	1.10046		30.6	0.934153	f	30.6	1.04903	b	30.6	0.849427		30.6	0.980075	f	30.6	1.82314	b	30.6	0.404707	b	30.6	1.86335	b	30.6	1.19583	b	30.6	1.36417	f	30.6	2.95985	b	30.6	0.529193	f	30.6	0.849347	f
30.8	0.766326		30.8	1.21258	f	30.8	1.10329		30.8	0.916267	f	30.8	1.06991	b	30.8	0.848863		30.8	0.97306	f	30.8	1.7915	b	30.8	0.401655	b	30.8	1.86336	b	30.8	1.18444	b	30.8	1.35235	f	30.8	2.95032	b	30.8	0.538363	f	30.8	0.849254	f
31	0.768271		31	1.21259	f	31	1.10193		31	0.898795	f	31	1.09008	b	31	0.849045		31	0.966436	f	31	1.74912	b	31	0.397197	b	31	1.86935	b	31	1.17102	b	31	1.3379	f	31	2.94672	b	31	0.555393	f	31	0.84716	f
31.2	0.773321		31.2	1.20735	f	31.2	1.09702		31.2	0.882795	f	31.2	1.10888	b	31.2	0.850976		31.2	0.96014	f	31.2	1.69813	b	31.2	0.392408	b	31.2	1.88143	b	31.2	1.15812	b	31.2	1.31949	f	31.2	2.9458	b	31.2	0.580253	f	31.2	0.844321	f
31.4	0.781057		31.4	1.1968	f	31.4	1.09009		31.4	0.868606	f	31.4	1.12577	b	31.4	0.855054		31.4	0.954509	f	31.4	1.63965	b	31.4	0.388172	b	31.4	1.90007	b	31.4	1.14531	b	31.4	1.29538	f	31.4	2.94167	b	31.4	0.613239	f	31.4	0.84076	f
31.6	0.791039		31.6	1.18092	f	31.6	1.08092		31.6	0.857554	f	31.6	1.14054	b	31.6	0.861416		31.6	0.948988	f	31.6	1.57715	b	31.6	0.385414	b	31.6	1.92285	b	31.6	1.13404	b	31.6	1.26548	f	31.6	2.93244	b	31.6	0.652643	f	31.6	0.837168	f
31.8	0.802739		31.8	1.16027	f	31.8	1.07097		31.8	0.849829	f	31.8	1.15347	b	31.8	0.869778		31.8	0.943366	f	31.8	1.51255	b	31.8	0.384035	b	31.8	1.94877	b	31.8	1.12525	b	31.8	1.23191	f	31.8	2.91916	b	31.8	0.698897	f	31.8	0.834847	f
32	0.81593		32	1.1366	f	32	1.06102		32	0.845921	f	32	1.16352	b	32	0.879763		32	0.938104	f	32	1.44867		32	0.385603	b	32	1.97203	b	32	1.11907	b	32	1.19363	f	32	2.8959	b	32	0.74942	f	32	0.834182	f
32.2	0.830586		32.2	1.1111	f	32.2	1.05164		32.2	0.845436	f	32.2	1.17141	b	32.2	0.890737		32.2	0.932418	f	32.2	1.38675		32.2	0.38922	b	32.2	1.99007	b	32.2	1.11414	b	32.2	1.15441	f	32.2	2.86321	b	32.2	0.801941	f	32.2	0.835506	f
32.4	0.844381		32.4	1.0857	f	32.4	1.04305		32.4	0.848265	f	32.4	1.17702	b	32.4	0.901465		32.4	0.926688	f	32.4	1.32667		32.4	0.394868	b	32.4	1.99819	b	32.4	1.10957	b	32.4	1.11678	f	32.4	2.82531	b	32.4	0.853825	f	32.4	0.838365	f
32.6	0.858004		32.6	1.06104	f	32.6	1.03562		32.6	0.853025	f	32.6	1.18029	b	32.6	0.910554		32.6	0.920174	f	32.6	1.26882		32.6	0.401322	b	32.6	1.99288	b	32.6	1.10702	b	32.6	1.08432	f	32.6	2.78327	b	32.6	0.901741	f	32.6	0.84309	f
32.8	0.87093		32.8	1.03897	f	32.8	1.02924		32.8	0.858761	f	32.8	1.18207	b	32.8	0.916939		32.8	0.913248	f	32.8	1.21298		32.8	0.40867	b	32.8	1.97601	b	32.8	1.10377	b	32.8	1.05558	f	32.8	2.73761	b	32.8	0.943061	f	32.8	0.84856	f
33	0.883291		33	1.02033	f	33	1.02455		33	0.864678	f	33	1.18301	b	33	0.919355		33	0.906551	f	33	1.15893		33	0.415939	b	33	1.94756	b	33	1.10124	b	33	1.03232	f	33	2.69369	b	33	0.9747	f	33	0.854355	f
33.2	0.894983		33.2	1.00533	f	33.2	1.02201		33.2	0.869823	f	33.2	1.18375	b	33.2	0.918023		33.2	0.900296	f	33.2	1.10684		33.2	0.423334	b	33.2	1.90858	b	33.2	1.09752	b	33.2	1.01524	f	33.2	2.65199	b	33.2	0.994412	f	33.2	0.860678	f
33.4	0.905209		33.4	0.993197	f	33.4	1.02118		33.4	0.873339	f	33.4	1.18391	b	33.4	0.913104		33.4	0.89487	f	33.4	1.05709		33.4	0.43014	b	33.4	1.86551	b	33.4	1.09423	b	33.4	1.00324	f	33.4	2.61662	b	33.4	1.00162	f	33.4	0.866345	f
33.6	0.915349		33.6	0.983952	f	33.6	1.02292		33.6	0.874876	f	33.6	1.18493	b	33.6	0.905377		33.6	0.890419	f	33.6	1.01036		33.6	0.438105	b	33.6	1.82361	b	33.6	1.09153	b	33.6	0.995924	f	33.6	2.58551	b	33.6	0.997359	f	33.6	0.871714	f
33.8	0.92321		33.8	0.976643	f	33.8	1.02772		33.8	0.875028	f	33.8	1.18623	b	33.8	0.896477		33.8	0.887643	f	33.8	0.968774		33.8	0.446394	b	33.8	1.78667	b	33.8	1.08938	b	33.8	0.992434	f	33.8	2.56146	b	33.8	0.982568	f	33.8	0.877302	f
34	0.93114		34	0.970498	f	34	1.03513		34	0.873867	f	34	1.18741	b	34	0.888053	b	34	0.886152	f	34	0.932814		34	0.456091	b	34	1.7583	b	34	1.08903	b	34	0.992535	f	34	2.54294	b	34	0.959377	f	34	0.882287	f
34.2	0.93668		34.2	0.96387	f	34.2	1.04555		34.2	0.872951	f	34.2	1.18833	b	34.2	0.881352	b	34.2	0.886082	f	34.2	0.902967		34.2	0.46659	b	34.2	1.74134	b	34.2	1.09017	b	34.2	0.995605	f	34.2	2.53043	b	34.2	0.930969	f	34.2	0.886786	f
34.4	0.94042		34.4	0.95654	f	34.4	1.05829		34.4	0.872589	f	34.4	1.1876	b	34.4	0.876415	b	34.4	0.888267	f	34.4	0.878793		34.4	0.477992	b	34.4	1.73688	b	34.4	1.09364	b	34.4	1.00056	f	34.4	2.52451	b	34.4	0.898718	f	34.4	0.891393	f
34.6	0.942013		34.6	0.947206	f	34.6	1.07226		34.6	0.873966	f	34.6	1.18551	b	34.6	0.874539	b	34.6	0.890693	f	34.6	0.861162		34.6	0.488983	b	34.6	1.74587	b	34.6	1.09878	b	34.6	1.00751	f	34.6	2.52356	b	34.6	0.865597	f	34.6	0.896742	f
34.8	0.940074		34.8	0.936833	f	34.8	1.08606		34.8	0.877505	f	34.8	1.18038	b	34.8	0.875607	b	34.8	0.893259	f	34.8	0.847813		34.8	0.49906	b	34.8	1.76841	b	34.8	1.10453	b	34.8	1.01585	f	34.8	2.52804	b	34.8	0.834149	f	34.8	0.902309	f
35	0.933387		35	0.925422	f	35	1.09818		35	0.883878	f	35	1.17232	b	35	0.879349	b	35	0.895697	f	35	0.838614		35	0.50707	b	35	1.80288	b	35	1.11061	b	35	1.02578	f	35	2.53622	b	35	0.805282	f	35	0.907639	f
35.2	0.922956		35.2	0.914996	f	35.2	1.10724		35.2	0.892724	f	35.2	1.16125	b	35.2	0.885503	b	35.2	0.896377	f	35.2	0.831974		35.2	0.512038	b	35.2	1.84898	b	35.2	1.11729	b	35.2	1.03706	f	35.2	2.54731	b	35.2	0.78205	f	35.2	0.912508	f
35.4	0.90882		35.4	0.906198	f	35.4	1.11286		35.4	0.90404	f	35.4	1.1479	b	35.4	0.893579	b	35.4	0.895726	f	35.4	0.827832		35.4	0.515443	b	35.4	1.90702	b	35.4	1.12403	b	35.4	1.04869	f	35.4	2.56116	b	35.4	0.764191	f	35.4	0.916763	f
35.6	0.892206		35.6	0.900296	f	35.6	1.11443		35.6	0.918094	f	35.6	1.13324	b	35.6	0.903927	b	35.6	0.893218	f	35.6	0.825221		35.6	0.515931	b	35.6	1.97366	b	35.6	1.12996	b	35.6	1.06125	f	35.6	2.57743	b	35.6	0.75302	f	35.6	0.9206	f
35.8	0.873297		35.8	0.897922	f	35.8	1.11299		35.8	0.934453	f	35.8	1.11765	b	35.8	0.915759	b	35.8	0.889481	f	35.8	0.824624		35.8	0.514777	b	35.8	2.04539	b	35.8	1.13555	b	35.8	1.0733	f	35.8	2.59727	b	35.8	0.747021	f	35.8	0.923495	f
36	0.853987		36	0.900175	f	36	1.10957		36	0.952484	f	36	1.10308	b	36	0.92903	b	36	0.885135	f	36	0.825575		36	0.51251	b	36	2.11674	b	36	1.14032	b	36	1.08375	f	36	2.62019	b	36	0.745637	f	36	0.925336	f
36.2	0.836012		36.2	0.906815	f	36.2	1.1059		36.2	0.972033	f	36.2	1.08986	b	36.2	0.942976	b	36.2	0.881224	f	36.2	0.829053		36.2	0.509916	b	36.2	2.18121	b	36.2	1.14472	b	36.2	1.09165	f	36.2	2.65044	b	36.2	0.747209	f	36.2	0.925403	f
36.4	0.819799		36.4	0.917536	f	36.4	1.1037		36.4	0.992211	f	36.4	1.07872	b	36.4	0.956524	b	36.4	0.878569	f	36.4	0.8346		36.4	0.507762	b	36.4	2.23207	b	36.4	1.14689	b	36.4	1.09608	f	36.4	2.68753	b	36.4	0.749037	f	36.4	0.923545	f
36.6	0.806162		36.6	0.931169	f	36.6	1.10252		36.6	1.01148	f	36.6	1.07038	b	36.6	0.969759	b	36.6	0.878146	f	36.6	0.842904		36.6	0.506084	b	36.6	2.26376	b	36.6	1.14794	b	36.6	1.09441	f	36.6	2.7371	b	36.6	0.749787	f	36.6	0.919897	f
36.8	0.795339		36.8	0.946485	f	36.8	1.10321		36.8	1.02977	f	36.8	1.06449	b	36.8	0.98171	b	36.8	0.880257	f	36.8	0.853039		36.8	0.504977	b	36.8	2.2724	b	36.8	1.14804	b	36.8	1.08633	f	36.8	2.79636	b	36.8	0.748186	f	36.8	0.914257	f
37	0.787809		37	0.963424	f	37	1.10628		37	1.0463	f	37	1.06151	b	37	0.991416	b	37	0.884645	f	37	0.865196		37	0.50487	b	37	2.25895	b	37	1.14615	b	37	1.07192	f	37	2.86766	b	37	0.745011	f	37	0.907125	f
37.2	0.783297		37.2	0.980412	f	37.2	1.11016		37.2	1.05985	f	37.2	1.06063	b	37.2	0.998695	b	37.2	0.891205	f	37.2	0.878705		37.2	0.504736	b	37.2	2.22396	b	37.2	1.14279	b	37.2	1.05167	f	37.2	2.95072	b	37.2	0.738422	f	37.2	0.899547	f
37.4	0.781558		37.4	0.996515	f	37.4	1.1154		37.4	1.06961	f	37.4	1.06177	b	37.4	1.00187	b	37.4	0.899367	f	37.4	0.892996		37.4	0.503776	b	37.4	2.1725	b	37.4	1.13903	b	37.4	1.02706	f	37.4	3.03679	b	37.4	0.728968	f	37.4	0.892779	f
37.6	0.782484		37.6	1.01122	f	37.6	1.12029		37.6	1.07524	f	37.6	1.06357	b	37.6	1.00156	b	37.6	0.908662	f	37.6	0.908002		37.6	0.501565	b	37.6	2.1105	b	37.6	1.13444	b	37.6	0.998183	f	37.6	3.12668	b	37.6	0.718129	f	37.6	0.887782	f
37.8	0.786052		37.8	1.02385	f	37.8	1.12543		37.8	1.07637	f	37.8	1.0656	b	37.8	0.997324	b	37.8	0.91875	f	37.8	0.923312		37.8	0.498013	b	37.8	2.04367	b	37.8	1.1289	b	37.8	0.967465	f	37.8	3.21155	b	37.8	0.707561	f	37.8	0.885338	f
38	0.792115		38	1.03406	f	38	1.13002		38	1.0736	f	38	1.06692	b	38	0.988987	b	38	0.927682	f	38	0.93854		38	0.492299	b	38	1.97728	b	38	1.12224	b	38	0.936676	f	38	3.28674	b	38	0.696544	f	38	0.886525	f
38.2	0.800325		38.2	1.04165	f	38.2	1.13435		38.2	1.06722	f	38.2	1.06753	b	38.2	0.977095	b	38.2	0.9354	f	38.2	0.953447		38.2	0.484453	b	38.2	1.91612	b	38.2	1.11534	b	38.2	0.908543	f	38.2	3.34907	b	38.2	0.689138	f	38.2	0.890381	f
38.4	0.811606		38.4	1.04618	f	38.4	1.13854		38.4	1.05733	f	38.4	1.06674	b	38.4	0.961667	b	38.4	0.941395	f	38.4	0.969679		38.4	0.474384	b	38.4	1.86205	b	38.4	1.1084	b	38.4	0.881715	f	38.4	3.39466	b	38.4	0.685798	f	38.4	0.898431	f
38.6	0.826191		38.6	1.04828	f	38.6	1.14208		38.6	1.04466	f	38.6	1.06476	b	38.6	0.942726	b	38.6	0.944883	f	38.6	0.986759		38.6	0.46205	b	38.6	1.81693	b	38.6	1.10076	b	38.6	0.859834	f	38.6	3.42162	b	38.6	0.689425	f	38.6	0.908373	f
38.8	0.842968		38.8	1.04808	f	38.8	1.1448		38.8	1.03057	f	38.8	1.06206	b	38.8	0.921114	b	38.8	0.946118	f	38.8	1.00588		38.8	0.448883	b	38.8	1.78103	b	38.8	1.09159	b	38.8	0.841977	f	38.8	3.43286	b	38.8	0.701044	f	38.8	0.920768	f
39	0.862833		39	1.04586	f	39	1.1459		39	1.01513	f	39	1.05871	b	39	0.897928	b	39	0.944525	f	39	1.02668		39	0.433822	b	39	1.75313	b	39	1.08255	b	39	0.830183	f	39	3.42779	b	39	0.723747	f	39	0.934993	f
39.2	0.885415		39.2	1.04176	f	39.2	1.14369		39.2	0.999205	f	39.2	1.05526	b	39.2	0.874102	b	39.2	0.940019	f	39.2	1.04958		39.2	0.418914	b	39.2	1.73407	b	39.2	1.07286	b	39.2	0.823555	f	39.2	3.40891	b	39.2	0.758787	f	39.2	0.950291	f
39.4	0.909891		39.4	1.03687	f	39.4	1.13732		39.4	0.982943	f	39.4	1.05269	b	39.4	0.850893	b	39.4	0.933209	f	39.4	1.07385		39.4	0.404256	b	39.4	1.72164	b	39.4	1.06531	b	39.4	0.823178	f	39.4	3.3794	b	39.4	0.80951	f	39.4	0.965149	f
39.6	0.93539		39.6	1.03242	f	39.6	1.12647		39.6	0.967372	f	39.6	1.05171	b	39.6	0.83007	b	39.6	0.924547	f	39.6	1.09915		39.6	0.391943	b	39.6	1.71221	b	39.6	1.05943	b	39.6	0.828996	f	39.6	3.33938	b	39.6	0.875216	f	39.6	0.980215	f
39.8	0.959966		39.8	1.0285	f	39.8	1.1104		39.8	0.953386	f	39.8	1.05175	b	39.8	0.812961	b	39.8	0.915563	f	39.8	1.12352		39.8	0.381908	b	39.8	1.70555	b	39.8	1.05589	b	39.8	0.841411	f	39.8	3.29189	b	39.8	0.954206	f	39.8	0.993959	f
40	0.981701		40	1.02484	f	40	1.08904		40	0.940595	f	40	1.05382	b	40	0.80157	b	40	0.906527	f	40	1.14471		40	0.374615	b	40	1.69986	b	40	1.05641	b	40	0.858508	f	40	3.2377	b	40	1.04187	f	40	1.00633	f
40.2	0.997482		40.2	1.02233	f	40.2	1.0646		40.2	0.930081	f	40.2	1.05718	b	40.2	0.795985	b	40.2	0.899158	f	40.2	1.16142		40.2	0.372093	b	40.2	1.69373	b	40.2	1.05983	b	40.2	0.879828	f	40.2	3.18472	b	40.2	1.12869	f	40.2	1.01682	f
40.4	1.0074		40.4	1.02065	f	40.4	1.03796		40.4	0.921706	f	40.4	1.06154	b	40.4	0.797533	b	40.4	0.893752	f	40.4	1.17119		40.4	0.374247	b	40.4	1.68858	b	40.4	1.0675	b	40.4	0.904239	f	40.4	3.13267	b	40.4	1.20514	f	40.4	1.02372	f
40.6	1.00847		40.6	1.01928	f	40.6	1.01097		40.6	0.915938	f	40.6	1.06689	b	40.6	0.80638	b	40.6	0.890968	f	40.6	1.1733		40.6	0.3809	b	40.6	1.68549	b	40.6	1.07595	b	40.6	0.93084	f	40.6	3.08457	b	40.6	1.26415	f	40.6	1.02596	f
40.8	1.0013		40.8	1.01827	f	40.8	0.985066		40.8	0.9124	f	40.8	1.07174	b	40.8	0.82217	b	40.8	0.892567	f	40.8	1.16719		40.8	0.392714	b	40.8	1.68523	b	40.8	1.08672	b	40.8	0.958626	f	40.8	3.04418	b	40.8	1.29801	f	40.8	1.02355	f
41	0.988652		41	1.01634	f	41	0.961375		41	0.911299	f	41	1.07609	b	41	0.844053	b	41	0.897872	f	41	1.15281		41	0.408745	b	41	1.69036	b	41	1.09713	b	41	0.987146	f	41	3.01634	b	41	1.30462	f	41	1.0165	f
41.2	0.972008		41.2	1.01343	f	41.2	0.940619		41.2	0.91225	f	41.2	1.07887	b	41.2	0.871165	b	41.2	0.906516	f	41.2	1.13051		41.2	0.428074	b	41.2	1.70277	b	41.2	1.1065	b	41.2	1.01556	f	41.2	3.00061	b	41.2	1.2874	f	41.2	1.00655	f
41.4	0.953261		41.4	1.00968	f	41.4	0.923406		41.4	0.91502	f	41.4	1.08007	b	41.4	0.901545	b	41.4	0.918655	f	41.4	1.10235		41.4	0.449088	b	41.4	1.72285	b	41.4	1.11332	b	41.4	1.04439	f	41.4	2.99993	b	41.4	1.25244	f	41.4	0.994693	f
41.6	0.935735		41.6	1.00512	f	41.6	0.908992		41.6	0.919326	f	41.6	1.07863	b	41.6	0.933628	b	41.6	0.932539	f	41.6	1.07048		41.6	0.470157	b	41.6	1.74759	b	41.6	1.11744	b	41.6	1.07463	f	41.6	3.00846	b	41.6	1.20583	f	41.6	0.982173	f
41.8	0.921303		41.8	1.00013	f	41.8	0.897693		41.8	0.924559	f	41.8	1.07493	b	41.8	0.965008	b	41.8	0.947494	f	41.8	1.03702		41.8	0.490699	b	41.8	1.77789	b	41.8	1.11898	b	41.8	1.10668	f	41.8	3.02377	b	41.8	1.15347	f	41.8	0.970935	f
42	0.911367		42	0.995257	f	42	0.888477		42	0.93053	f	42	1.06942	b	42	0.994448	b	42	0.96165	f	42	1.00416		42	0.509772	b	42	1.81001	b	42	1.11777	b	42	1.14053	f	42	3.03945	b	42	1.10141	f	42	0.962498	f
42.2	0.905827		42.2	0.991212	f	42.2	0.881001		42.2	0.937473	f	42.2	1.06234	b	42.2	1.01991	b	42.2	0.974018	f	42.2	0.974912		42.2	0.526255	b	42.2	1.84061	b	42.2	1.11625	b	42.2	1.17728	f	42.2	3.05111	b	42.2	1.05346	f	42.2	0.957731	f
42.4	0.903044		42.4	0.98888	f	42.4	0.874845		42.4	0.944921	f	42.4	1.05453	b	42.4	1.04048	b	42.4	0.982847	f	42.4	0.951138		42.4	0.539652	b	42.4	1.86681	b	42.4	1.11459	b	42.4	1.21441	f	42.4	3.05218	b	42.4	1.01164	f	42.4	0.957183	f
42.6	0.902595		42.6	0.988685	f	42.6	0.869716		42.6	0.952396	f	42.6	1.04669	b	42.6	1.05569	b	42.6	0.987149	f	42.6	0.935068		42.6	0.55043	b	42.6	1.88459	b	42.6	1.1159	b	42.6	1.25129	f	42.6	3.03509	b	42.6	0.978019	f	42.6	0.960767	f
42.8	0.903625		42.8	0.992005	f	42.8	0.866253		42.8	0.95984	f	42.8	1.04041	b	42.8	1.06548	b	42.8	0.986773	f	42.8	0.926491		42.8	0.5587	b	42.8	1.89352	b	42.8	1.12117	b	42.8	1.28518	f	42.8	3.00264	b	42.8	0.950448	f	42.8	0.967068	f
43	0.903167	f	43	0.99881	f	43	0.864022		43	0.966609	f	43	1.03561	b	43	1.07049	b	43	0.982449	f	43	0.926221		43	0.56484	b	43	1.89142	b	43	1.13064	b	43	1.31426	f	43	2.95782	b	43	0.929	f	43	0.974561	f
43.2	0.901164	f	43.2	1.0081	f	43.2	0.863301		43.2	0.971916	f	43.2	1.033	b	43.2	1.07301	b	43.2	0.97487	f	43.2	0.9328		43.2	0.569463	b	43.2	1.87903	b	43.2	1.14605	b	43.2	1.33456	f	43.2	2.90762	b	43.2	0.912304	f	43.2	0.982344	f
43.4	0.896479	f	43.4	1.02027	f	43.4	0.865196		43.4	0.977359	f	43.4	1.03341	b	43.4	1.07315	b	43.4	0.965175	f	43.4	0.94399		43.4	0.572708	b	43.4	1.8585	b	43.4	1.1674	b	43.4	1.34363	f	43.4	2.85383	b	43.4	0.897968	f	43.4	0.989299	f
43.6	0.889056	f	43.6	1.0345	f	43.6	0.869375		43.6	0.9817	f	43.6	1.03629	b	43.6	1.07323	b	43.6	0.955102	f	43.6	0.958828		43.6	0.575535	b	43.6	1.83208	b	43.6	1.19204	b	43.6	1.34114	f	43.6	2.80777	b	43.6	0.885645	f	43.6	0.993808	f
43.8	0.87982	f	43.8	1.04933	f	43.8	0.876743		43.8	0.985689	f	43.8	1.0422	b	43.8	1.07375	b	43.8	0.945467	f	43.8	0.975128		43.8	0.577251	b	43.8	1.80075	b	43.8	1.21868	b	43.8	1.32727	f	43.8	2.76637	b	43.8	0.872403	f	43.8	0.996609	f
44	0.869129	f	44	1.06428	f	44	0.887539		44	0.989807	f	44	1.05009	b	44	1.07524	b	44	0.937791	f	44	0.991509		44	0.57768	b	44	1.76629	b	44	1.24727	b	44	1.30261	f	44	2.73568	b	44	0.859124	f	44	0.99802	f
44.2	0.85883	f	44.2	1.07795	f	44.2	0.901919		44.2	0.993738	f	44.2	1.05948	b	44.2	1.07716	b	44.2	0.933728	f	44.2	1.00814		44.2	0.577511	b	44.2	1.73188	b	44.2	1.27488	b	44.2	1.26854	f	44.2	2.71286	b	44.2	0.847936	f	44.2	0.998338	f
44.4	0.849426	f	44.4	1.08984	f	44.4	0.920226		44.4	0.997784	f	44.4	1.06965	b	44.4	1.07925	b	44.4	0.932149	f	44.4	1.02443		44.4	0.57567	b	44.4	1.69874	b	44.4	1.30043	b	44.4	1.22899	f	44.4	2.69885	b	44.4	0.8364	f	44.4	0.999306	f
44.6	0.840951	f	44.6	1.09972	f	44.6	0.942559		44.6	1.00252	f	44.6	1.07893	b	44.6	1.08134	b	44.6	0.933828	f	44.6	1.04011		44.6	0.571146	b	44.6	1.66729	b	44.6	1.32235	b	44.6	1.18629	f	44.6	2.68959	b	44.6	0.82815	f	44.6	1.00077	f
44.8	0.835105	f	44.8	1.1068	f	44.8	0.969443		44.8	1.00701	f	44.8	1.0865	b	44.8	1.08333	b	44.8	0.93853	f	44.8	1.05665		44.8	0.564802	b	44.8	1.63763	b	44.8	1.34169	b	44.8	1.14109	f	44.8	2.68417	b	44.8	0.822375	f	44.8	1.00449	f
45	0.831028	f	45	1.11253	f	45	1.00069		45	1.01066	f	45	1.09204	b	45	1.08437		45	0.945185	f	45	1.07388	f	45	0.555944	b	45	1.61155	b	45	1.35753	b	45	1.09913	f	45	2.68315	b	45	0.819142	f	45	1.00858	f
45.2	0.829444	f	45.2	1.11597	f	45.2	1.0366		45.2	1.01383	f	45.2	1.09392	b	45.2	1.08489		45.2	0.953857	f	45.2	1.09328	f	45.2	0.545222	b	45.2	1.5879	b	45.2	1.36948	b	45.2	1.0609	f	45.2	2.68677	b	45.2	0.817427	f	45.2	1.01301	f
45.4	0.829783	f	45.4	1.11851	f	45.4	1.07688		45.4	1.01486	f	45.4	1.09208	b	45.4	1.08511		45.4	0.963353	f	45.4	1.11475	f	45.4	0.533122	b	45.4	1.56723	b	45.4	1.37722	b	45.4	1.02828	f	45.4	2.69525	b	45.4	0.816827	f	45.4	1.01616	f
45.6	0.831333	f	45.6	1.11958	f	45.6	1.11973		45.6	1.01432	f	45.6	1.08569	b	45.6	1.08541		45.6	0.973413	f	45.6	1.13844	f	45.6	0.521066	b	45.6	1.55043	b	45.6	1.37902	b	45.6	1.00217	f	45.6	2.70887	b	45.6	0.814521	f	45.6	1.01649	f
45.8	0.832951	f	45.8	1.1196	f	45.8	1.16434		45.8	1.01122	f	45.8	1.0749	b	45.8	1.08629		45.8	0.982794	f	45.8	1.16414	f	45.8	0.509323	b	45.8	1.53816	b	45.8	1.37423	b	45.8	0.984311	f	45.8	2.73088	b	45.8	0.810505	f	45.8	1.012	f
46	0.833698		46	1.11799	f	46	1.2088		46	1.00619	f	46	1.06122	b	46	1.08809		46	0.990819	f	46	1.19185	b	46	0.500371	b	46	1.5296	b	46	1.36276	b	46	0.97529	f	46	2.76396	b	46	0.802962	f	46	1.00248	f
46.2	0.832959		46.2	1.11532	f	46.2	1.25066		46.2	0.999527	f	46.2	1.04478	b	46.2	1.09055		46.2	0.996927	f	46.2	1.22047	b	46.2	0.49527	b	46.2	1.5243	b	46.2	1.34467	b	46.2	0.977007	f	46.2	2.80416	b	46.2	0.792211	f	46.2	0.987662	f
46.4	0.828718		46.4	1.11012	f	46.4	1.28564		46.4	0.991894	f	46.4	1.02763	b	46.4	1.09476		46.4	0.999699	f	46.4	1.24916	b	46.4	0.494288	b	46.4	1.52333	b	46.4	1.31924	b	46.4	0.986881	f	46.4	2.84852	b	46.4	0.77782	f	46.4	0.969492	f
46.6	0.820746		46.6	1.10364	f	46.6	1.30887		46.6	0.984133	f	46.6	1.01043	b	46.6	1.10018		46.6	0.999286	f	46.6	1.27727	b	46.6	0.49803	b	46.6	1.52607	b	46.6	1.28745	b	46.6	1.00529	f	46.6	2.89509	b	46.6	0.759039	f	46.6	0.95002	f
46.8	0.810376		46.8	1.09457	f	46.8	1.31615		46.8	0.976497	f	46.8	0.994041	b	46.8	1.10716		46.8	0.995076	f	46.8	1.3034	b	46.8	0.50633	b	46.8	1.53264	b	46.8	1.2519	b	46.8	1.03146	f	46.8	2.93729	b	46.8	0.736601	f	46.8	0.931325	f
47	0.796648		47	1.0838	f	47	1.3029		47	0.969467	f	47	0.979957	b	47	1.11531		47	0.986921	f	47	1.32761	b	47	0.518448		47	1.54348	b	47	1.21252	b	47	1.06204	f	47	2.96875	b	47	0.711106	f	47	0.915967	f
47.2	0.78165		47.2	1.07206	f	47.2	1.26683		47.2	0.963736	f	47.2	0.968515	b	47.2	1.12465		47.2	0.975983	f	47.2	1.34931	b	47.2	0.534386		47.2	1.55786	b	47.2	1.17197	b	47.2	1.09373	f	47.2	2.98197	b	47.2	0.683773	f	47.2	0.905107	f
47.4	0.765826		47.4	1.0589	f	47.4	1.20794		47.4	0.959905	f	47.4	0.960388	b	47.4	1.13547		47.4	0.962963	f	47.4	1.36797	b	47.4	0.552768		47.4	1.57551	b	47.4	1.13322	b	47.4	1.12525	f	47.4	2.97618	b	47.4	0.655865	f	47.4	0.900802	f
47.6	0.750494		47.6	1.04492	f	47.6	1.13144		47.6	0.958274	f	47.6	0.95481	b	47.6	1.14795		47.6	0.948636	f	47.6	1.38387	b	47.6	0.573038		47.6	1.59657	b	47.6	1.09782	b	47.6	1.15332	f	47.6	2.94903	b	47.6	0.627045	f	47.6	0.903826	f
47.8	0.736725		47.8	1.03039	f	47.8	1.04507		47.8	0.958365	f	47.8	0.952209	b	47.8	1.16095		47.8	0.934869	f	47.8	1.39702	b	47.8	0.594072		47.8	1.62274	b	47.8	1.06873	b	47.8	1.17512	f	47.8	2.90537	b	47.8	0.599892	f	47.8	0.913842	f
48	0.724771		48	1.01605	f	48	0.956349	b	48	0.960695	f	48	0.952359	b	48	1.17453		48	0.922576	f	48	1.40823	b	48	0.615046		48	1.65127	b	48	1.04537	b	48	1.18874	f	48	2.84656	b	48	0.575728	f	48	0.930326	f
48.2	0.714905		48.2	1.00197	f	48.2	0.872347	b	48.2	0.965062	f	48.2	0.954484	b	48.2	1.1869		48.2	0.912402	f	48.2	1.41833	b	48.2	0.63563		48.2	1.68307	b	48.2	1.02995	b	48.2	1.1951	f	48.2	2.78136	b	48.2	0.555503	f	48.2	0.952187	f
48.4	0.707762		48.4	0.988311	f	48.4	0.798395	b	48.4	0.971027	f	48.4	0.958821	b	48.4	1.19701		48.4	0.90473	f	48.4	1.42733	b	48.4	0.65593		48.4	1.71767	b	48.4	1.02077	b	48.4	1.19461	f	48.4	2.71277	b	48.4	0.539601	f	48.4	0.978116	f
48.6	0.702686		48.6	0.976348	f	48.6	0.736922	b	48.6	0.978466	f	48.6	0.964427	b	48.6	1.20282		48.6	0.899748	f	48.6	1.43655	b	48.6	0.674995		48.6	1.75237	b	48.6	1.01943	b	48.6	1.18872	f	48.6	2.64649	b	48.6	0.529996	f	48.6	1.00594	f
48.8	0.698553		48.8	0.965761	f	48.8	0.689276	b	48.8	0.987313	f	48.8	0.971307	b	48.8	1.20303		48.8	0.896931	f	48.8	1.4451	b	48.8	0.693018		48.8	1.78803	b	48.8	1.02411	b	48.8	1.17943	f	48.8	2.58597	b	48.8	0.526119	f	48.8	1.03307	f
49	0.694757		49	0.956599	f	49	0.655155	b	49	0.996433	f	49	0.978673	b	49	1.19655		49	0.89633	f	49	1.45419	b	49	0.711273		49	1.8198	b	49	1.03375	b	49	1.16826	f	49	2.53402	b	49	0.531623	f	49	1.05796	f
49.2	0.691671		49.2	0.950048	f	49.2	0.633956	b	49.2	1.00629	f	49.2	0.987046	b	49.2	1.18375		49.2	0.896834	f	49.2	1.46269	b	49.2	0.727276		49.2	1.84759	b	49.2	1.04718	b	49.2	1.15719	f	49.2	2.49051	b	49.2	0.544558	f	49.2	1.07851	f
49.4	0.688434		49.4	0.946192	f	49.4	0.623998	b	49.4	1.01672	f	49.4	0.995748	b	49.4	1.16575		49.4	0.897603	f	49.4	1.46959	b	49.4	0.743294		49.4	1.86906	b	49.4	1.06378	b	49.4	1.14837	f	49.4	2.45562	b	49.4	0.565339	f	49.4	1.09233	f
49.6	0.685494		49.6	0.945472	f	49.6	0.623446	b	49.6	1.02595	f	49.6	1.00397	b	49.6	1.14511		49.6	0.898418	f	49.6	1.47374	b	49.6	0.759652		49.6	1.88164	b	49.6	1.08263	b	49.6	1.14198	f	49.6	2.43048	b	49.6	0.592811	f	49.6	1.10017	f
49.8	0.683239		49.8	0.948149	f	49.8	0.630787	b	49.8	1.0359	f	49.8	1.01197	b	49.8	1.12251		49.8	0.898768	f	49.8	1.4736	b	49.8	0.775935		49.8	1.88289	b	49.8	1.10395	b	49.8	1.13781	f	49.8	2.41306	b	49.8	0.624685	f	49.8	1.10218	f
50	0.68203		50	0.954301	f	50	0.644052	b	50	1.04495	f	50	1.0184	b	50	1.10078		50	0.899424	f	50	1.46903	b	50	0.794541		50	1.8733	b	50	1.12766	b	50	1.13395	f	50	2.40233	b	50	0.657914	f	50	1.09967	f
50.2	0.683278		50.2	0.963558	f	50.2	0.660455	b	50.2	1.05288	f	50.2	1.02389	b	50.2	1.08057		50.2	0.900178	f	50.2	1.45846	b	50.2	0.816765		50.2	1.85359	b	50.2	1.15292	b	50.2	1.12982	f	50.2	2.39635	b	50.2	0.69057	f	50.2	1.09388	f
50.4	0.687048		50.4	0.976314	f	50.4	0.677759	b	50.4	1.0605	f	50.4	1.02751	b	50.4	1.0633		50.4	0.901467	f	50.4	1.44271	b	50.4	0.843084		50.4	1.82332	b	50.4	1.18034	b	50.4	1.12416	f	50.4	2.3938	b	50.4	0.718637	f	50.4	1.08676	f
50.6	0.69471		50.6	0.991838	f	50.6	0.693634	b	50.6	1.06742	f	50.6	1.02909	b	50.6	1.04927		50.6	0.903853	f	50.6	1.42306	b	50.6	0.874175		50.6	1.78836	b	50.6	1.21183	b	50.6	1.11561	f	50.6	2.39122	b	50.6	0.740834	f	50.6	1.0796	f
50.8	0.70655		50.8	1.00972	f	50.8	0.70613	b	50.8	1.07304	f	50.8	1.02943	b	50.8	1.03837		50.8	0.907754	f	50.8	1.40189	b	50.8	0.91083		50.8	1.75174	b	50.8	1.24576	b	50.8	1.10396	f	50.8	2.38799	b	50.8	0.756107	f	50.8	1.07421	f
51	0.721966		51	1.02944	f	51	0.713634	b	51	1.07779	f	51	1.02774	b	51	1.03002		51	0.913517	f	51	1.38117	b	51	0.949863		51	1.71719	b	51	1.28131	b	51	1.08972	f	51	2.38176	b	51	0.765361	f	51	1.07112	f
51.2	0.741723		51.2	1.04976	f	51.2	0.715664	b	51.2	1.08082	f	51.2	1.0244	b	51.2	1.02401		51.2	0.92116	f	51.2	1.36292	b	51.2	0.993701		51.2	1.68716	b	51.2	1.31915	b	51.2	1.073	f	51.2	2.37031	b	51.2	0.76833	f	51.2	1.06996	f
51.4	0.763435		51.4	1.07012	f	51.4	0.711424	b	51.4	1.08218	f	51.4	1.02069	b	51.4	1.01927		51.4	0.92986	f	51.4	1.3491	b	51.4	1.03996		51.4	1.66469	b	51.4	1.35759	b	51.4	1.05576	f	51.4	2.35254	b	51.4	0.766744	f	51.4	1.06969	f
51.6	0.786501		51.6	1.08941	f	51.6	0.702554	b	51.6	1.08231	f	51.6	1.01672	b	51.6	1.01557		51.6	0.938826	f	51.6	1.3407	b	51.6	1.08964		51.6	1.64704	b	51.6	1.39516	b	51.6	1.03897	f	51.6	2.32952	b	51.6	0.761476	f	51.6	1.07043	f
51.8	0.810228		51.8	1.10733	f	51.8	0.690183	b	51.8	1.08061	f	51.8	1.01326	b	51.8	1.012		51.8	0.947618	f	51.8	1.33766	b	51.8	1.14285		51.8	1.6348	b	51.8	1.43157	b	51.8	1.02413	f	51.8	2.30031	b	51.8	0.755312	f	51.8	1.07041	f
52	0.832779		52	1.12207	f	52	0.675848	b	52	1.07723	f	52	1.0108	b	52	1.00768		52	0.955605	f	52	1.33935	b	52	1.19866		52	1.62514	b	52	1.46377	b	52	1.01189	f	52	2.26381	b	52	0.749698	f	52	1.06947	f
52.2	0.852682		52.2	1.13352	f	52.2	0.661151	b	52.2	1.07182	f	52.2	1.00993	b	52.2	1.00254		52.2	0.961718	f	52.2	1.34473	b	52.2	1.25754		52.2	1.61654	b	52.2	1.49061	b	52.2	1.00202	f	52.2	2.22142	b	52.2	0.746199	f	52.2	1.06794	f
52.4	0.869327		52.4	1.14068	f	52.4	0.648272	b	52.4	1.0658	f	52.4	1.01102	b	52.4	0.996147		52.4	0.965274	f	52.4	1.35289	b	52.4	1.32067		52.4	1.60818	b	52.4	1.51106	b	52.4	0.995583	f	52.4	2.17437	b	52.4	0.744147	f	52.4	1.0646	f
52.6	0.883366		52.6	1.14354	f	52.6	0.63897	b	52.6	1.05808	f	52.6	1.01442	b	52.6	0.988196		52.6	0.966319	f	52.6	1.36264	b	52.6	1.38694		52.6	1.59684	b	52.6	1.52568	b	52.6	0.990108	f	52.6	2.12389	b	52.6	0.745967	f	52.6	1.06019	f
52.8	0.894092		52.8	1.14102	f	52.8	0.63556	b	52.8	1.04963	f	52.8	1.02018	b	52.8	0.978843		52.8	0.964293	f	52.8	1.37253	b	52.8	1.45605		52.8	1.5828	b	52.8	1.53307	b	52.8	0.985488	f	52.8	2.07189	b	52.8	0.749324	f	52.8	1.0563	f
53	0.902037		53	1.13439	f	53	0.63943	b	53	1.04127	f	53	1.02793	b	53	0.968104		53	0.960059	f	53	1.38192	b	53	1.52702		53	1.56855	b	53	1.53406	b	53	0.97961	f	53	2.01957	b	53	0.754145	f	53	1.05218	f
53.2	0.909504		53.2	1.12292	f	53.2	0.652006	b	53.2	1.03386	f	53.2	1.03735	b	53.2	0.955798		53.2	0.953775	f	53.2	1.38881	b	53.2	1.6004		53.2	1.5535	b	53.2	1.52906	b	53.2	0.97193	f	53.2	1.97169	b	53.2	0.761541	f	53.2	1.0483	f
53.4	0.914493		53.4	1.10773	f	53.4	0.674219	b	53.4	1.02697	f	53.4	1.04741	b	53.4	0.942029		53.4	0.946385	f	53.4	1.39318	b	53.4	1.67268		53.4	1.54108	b	53.4	1.52072	b	53.4	0.962635	f	53.4	1.93141	b	53.4	0.769028	f	53.4	1.04495	f
53.6	0.919135		53.6	1.0905	f	53.6	0.70664	b	53.6	1.02115	f	53.6	1.05773	b	53.6	0.926464		53.6	0.938265	f	53.6	1.39419	b	53.6	1.74383		53.6	1.53449	b	53.6	1.50776	b	53.6	0.949591	f	53.6	1.90238	b	53.6	0.776223	f	53.6	1.04076	f
53.8	0.92278		53.8	1.0725	f	53.8	0.748273	b	53.8	1.01657	f	53.8	1.06773	b	53.8	0.909788		53.8	0.930027	f	53.8	1.39089	b	53.8	1.81099		53.8	1.53699	b	53.8	1.4925	b	53.8	0.932765	f	53.8	1.88718	b	53.8	0.784335	f	53.8	1.03617	f
54	0.925357		54	1.05514	f	54	0.797452	b	54	1.01293	f	54	1.07619	b	54	0.892929		54	0.92181	f	54	1.38289	b	54	1.87266		54	1.54938	b	54	1.4769	b	54	0.914198	f	54	1.8873	b	54	0.791998	f	54	1.03142	f
54.2	0.926401		54.2	1.03965	f	54.2	0.85068	b	54.2	1.00986	f	54.2	1.08249	b	54.2	0.876497		54.2	0.913969	f	54.2	1.37013	b	54.2	1.92688		54.2	1.57488	b	54.2	1.4637	b	54.2	0.894439	f	54.2	1.90524	b	54.2	0.801146	f	54.2	1.02572	f
54.4	0.926102		54.4	1.02715	f	54.4	0.902623	b	54.4	1.00641	f	54.4	1.08637	b	54.4	0.863439		54.4	0.906946	f	54.4	1.35245	b	54.4	1.97006		54.4	1.6136	b	54.4	1.4509	b	54.4	0.874071	f	54.4	1.93835	b	54.4	0.812122	f	54.4	1.01892	f
54.6	0.923517		54.6	1.01893	f	54.6	0.945298	b	54.6	1.00242	f	54.6	1.08707	b	54.6	0.854749		54.6	0.90025	f	54.6	1.33084	b	54.6	2.00198		54.6	1.66556	b	54.6	1.44214	b	54.6	0.854237	f	54.6	1.9854	b	54.6	0.825973	f	54.6	1.01242	f
54.8	0.92016		54.8	1.01463	f	54.8	0.971052	b	54.8	0.99687	f	54.8	1.08518	b	54.8	0.852139		54.8	0.893907	f	54.8	1.30465	b	54.8	2.02146		54.8	1.73092	b	54.8	1.43515	b	54.8	0.837671	f	54.8	2.04032	b	54.8	0.842293	f	54.8	1.00681	f
55	0.91738		55	1.01584	f	55	0.971903	b	55	0.989715	f	55	1.08027	b	55	0.856506	b	55	0.887927	f	55	1.27598	b	55	2.02852		55	1.80533	b	55	1.42924	b	55	0.824054	f	55	2.09827	b	55	0.861775	f	55	1.00317	f
55.2	0.915042		55.2	1.02154	f	55.2	0.944166	b	55.2	0.981333	f	55.2	1.07332	b	55.2	0.867485	b	55.2	0.88135	f	55.2	1.24466	b	55.2	2.02672		55.2	1.89016	b	55.2	1.42405	b	55.2	0.814639	f	55.2	2.15184	b	55.2	0.879704	f	55.2	1.00177	f
55.4	0.914324		55.4	1.03123	f	55.4	0.890541	b	55.4	0.971683	f	55.4	1.06455	b	55.4	0.884398	b	55.4	0.875145	f	55.4	1.21055	b	55.4	2.01895		55.4	1.98022	b	55.4	1.41664	b	55.4	0.80865	f	55.4	2.19685	b	55.4	0.895545	f	55.4	1.00341	f
55.6	0.916263		55.6	1.04451	f	55.6	0.818722	b	55.6	0.961814	f	55.6	1.05506	b	55.6	0.905199	b	55.6	0.868988	f	55.6	1.17473	b	55.6	2.00943		55.6	2.07192	b	55.6	1.40563	b	55.6	0.804812	f	55.6	2.22748	b	55.6	0.907577	f	55.6	1.00854	f
55.8	0.920157		55.8	1.06049	f	55.8	0.737609	b	55.8	0.95193	f	55.8	1.04597	b	55.8	0.928253	b	55.8	0.862773	f	55.8	1.13719	b	55.8	2.00327		55.8	2.1592	b	55.8	1.39099	b	55.8	0.803906	f	55.8	2.24332	b	55.8	0.912204	f	55.8	1.0159	f
56	0.926167		56	1.07804	f	56	0.655923	b	56	0.942766	f	56	1.03809	b	56	0.952002	b	56	0.856595	f	56	1.09776	b	56	2.00188	b	56	2.23863	b	56	1.37058		56	0.804366	f	56	2.24312	b	56	0.908467	f	56	1.0257	f
56.2	0.933537		56.2	1.09678	f	56.2	0.581057	b	56.2	0.935362	f	56.2	1.03307	b	56.2	0.974547	b	56.2	0.850381	f	56.2	1.05687	b	56.2	2.00853	b	56.2	2.30444	b	56.2	1.34485		56.2	0.806253	f	56.2	2.22977	b	56.2	0.897037	f	56.2	1.03711	f
56.4	0.939936		56.4	1.11563	f	56.4	0.516956	b	56.4	0.92971	f	56.4	1.03076	b	56.4	0.995541	b	56.4	0.844607	f	56.4	1.01678	b	56.4	2.02029	b	56.4	2.35182	b	56.4	1.31372		56.4	0.809131	f	56.4	2.20536	b	56.4	0.877789	f	56.4	1.04969	f
56.6	0.945233		56.6	1.13397	f	56.6	0.46509	b	56.6	0.925647	f	56.6	1.03239	b	56.6	1.0138	b	56.6	0.83906	f	56.6	0.97785	b	56.6	2.03535	b	56.6	2.37868	b	56.6	1.27819		56.6	0.812523	f	56.6	2.17319	b	56.6	0.853444	f	56.6	1.06229	f
56.8	0.947697		56.8	1.1516	f	56.8	0.424824	b	56.8	0.923294	f	56.8	1.03801	b	56.8	1.02881	b	56.8	0.834119	f	56.8	0.942351	b	56.8	2.04963	b	56.8	2.38513	b	56.8	1.23696		56.8	0.816407	f	56.8	2.13639	b	56.8	0.824762	f	56.8	1.07437	f
57	0.946584	b	57	1.1692	f	57	0.395175	b	57	0.922287	f	57	1.04728	b	57	1.04039	b	57	0.829377	f	57	0.911734		57	2.0631	b	57	2.37599	b	57	1.1955		57	0.823455	f	57	2.09842	b	57	0.793499	f	57	1.08284	f
57.2	0.941995	b	57.2	1.18689	f	57.2	0.374493	b	57.2	0.922204	f	57.2	1.05984	b	57.2	1.04915	b	57.2	0.824481	f	57.2	0.887863		57.2	2.07364	b	57.2	2.35787	b	57.2	1.15007		57.2	0.833408	f	57.2	2.0624	b	57.2	0.760919	f	57.2	1.08773	f
57.4	0.934941	b	57.4	1.20476	f	57.4	0.360946	b	57.4	0.922982	f	57.4	1.07453	b	57.4	1.05517	b	57.4	0.820052	f	57.4	0.870907		57.4	2.07748	b	57.4	2.33301	b	57.4	1.10269		57.4	0.846654	f	57.4	2.03211	b	57.4	0.729862	f	57.4	1.08962	f
57.6	0.926647	b	57.6	1.22328	f	57.6	0.353485	b	57.6	0.923773	f	57.6	1.08975	b	57.6	1.05915	b	57.6	0.816358	f	57.6	0.860038		57.6	2.07367	b	57.6	2.30929	b	57.6	1.05404		57.6	0.864452	f	57.6	2.01289	b	57.6	0.699663	f	57.6	1.08734	f
57.8	0.917298	b	57.8	1.24136	f	57.8	0.350414	b	57.8	0.924983	f	57.8	1.10424	b	57.8	1.06197	b	57.8	0.813466	f	57.8	0.854347		57.8	2.06135	b	57.8	2.29063	b	57.8	1.00571		57.8	0.886851	f	57.8	2.00568	b	57.8	0.671644	f	57.8	1.08056	f
58	0.908526	b	58	1.25889	f	58	0.350879	b	58	0.926358	f	58	1.11617	b	58	1.06422		58	0.811379	f	58	0.852046		58	2.04082	b	58	2.27612	b	58	0.959532		58	0.913461	f	58	2.01732	b	58	0.644792	f	58	1.07073	f
58.2	0.901042	b	58.2	1.27567	f	58.2	0.353781	b	58.2	0.928297	f	58.2	1.12465	b	58.2	1.06677		58.2	0.810717	f	58.2	0.850603		58.2	2.0138	b	58.2	2.26727	b	58.2	0.917773		58.2	0.94338	f	58.2	2.04641	b	58.2	0.619647	f	58.2	1.0577	f
58.4	0.895047	b	58.4	1.29109	f	58.4	0.358695	b	58.4	0.930625	f	58.4	1.12841	b	58.4	1.07117		58.4	0.811912	f	58.4	0.848638		58.4	1.97869	b	58.4	2.26007	b	58.4	0.882042		58.4	0.974366	f	58.4	2.09395	b	58.4	0.596008	f	58.4	1.04214	f
58.6	0.890016	b	58.6	1.30409	f	58.6	0.364879	b	58.6	0.933263	f	58.6	1.1276	b	58.6	1.07776		58.6	0.815375	f	58.6	0.844374		58.6	1.93694	b	58.6	2.25569	b	58.6	0.852929		58.6	1.00415	f	58.6	2.1593	b	58.6	0.574233	f	58.6	1.02646	f
58.8	0.885497	b	58.8	1.31427	f	58.8	0.371488	b	58.8	0.936991	f	58.8	1.12225	b	58.8	1.08713		58.8	0.821325	f	58.8	0.83638		58.8	1.89004	b	58.8	2.25148	b	58.8	0.833158		58.8	1.03123	f	58.8	2.23686	b	58.8	0.55368	f	58.8	1.01103	f
59	0.880932	b	59	1.32117	f	59	0.377967	b	59	0.941589	f	59	1.1138	b	59	1.09897		59	0.82969	f	59	0.824236		59	1.84137	b	59	2.24467	b	59	0.822113		59	1.05152	f	59	2.3204	b	59	0.535787	f	59	0.99575	f
59.2	0.876021	b	59.2	1.32432	f	59.2	0.383738	b	59.2	0.946979	f	59.2	1.10297	b	59.2	1.11355		59.2	0.840306	f	59.2	0.807827		59.2	1.79132	b	59.2	2.23293	b	59.2	0.819357		59.2	1.06628	f	59.2	2.40277	b	59.2	0.519469	f	59.2	0.982287	f
59.4	0.871047	b	59.4	1.32371	f	59.4	0.388374	b	59.4	0.952553	f	59.4	1.09062	b	59.4	1.13061		59.4	0.853118	f	59.4	0.789495		59.4	1.74229	b	59.4	2.2167	b	59.4	0.824687		59.4	1.07304	f	59.4	2.47126	b	59.4	0.504806	f	59.4	0.969901	f
59.6	0.867079	b	59.6	1.31835	f	59.6	0.391559	b	59.6	0.957996	f	59.6	1.07855	b	59.6	1.14821		59.6	0.867648	f	59.6	0.770347		59.6	1.69601	b	59.6	2.19506	b	59.6	0.836385		59.6	1.07266	f	59.6	2.51702	b	59.6	0.493616	f	59.6	0.958425	f
59.8	0.863819	b	59.8	1.30823	f	59.8	0.392953	b	59.8	0.963071	f	59.8	1.06663	b	59.8	1.16606		59.8	0.883184	f	59.8	0.753297		59.8	1.6535	b	59.8	2.16963	b	59.8	0.854235		59.8	1.0675	f	59.8	2.5312	b	59.8	0.485357	f	59.8	0.947638	f
60	0.862114	b	60	1.29299	f	60	0.392251	b	60	0.967689	f	60	1.05608	b	60	1.18225		60	0.89905	f	60	0.740853		60	1.61518	b	60	2.14252	b	60	0.875741		60	1.06076	f	60	2.50861	b	60	0.480841	f	60	0.936354	f
60.2	0.862079	b	60.2	1.27391	f	60.2	0.389628	b	60.2	0.971566	f	60.2	1.04724	b	60.2	1.19589		60.2	0.914195	f	60.2	0.734655		60.2	1.58128	b	60.2	2.11679	b	60.2	0.898219		60.2	1.05394	f	60.2	2.45108	b	60.2	0.481824	f	60.2	0.924308	f
60.4	0.863881	b	60.4	1.25093	f	60.4	0.385393	b	60.4	0.973485	f	60.4	1.03957	b	60.4	1.20702		60.4	0.927989	f	60.4	0.736512		60.4	1.55018	b	60.4	2.09441	b	60.4	0.921547		60.4	1.04905	f	60.4	2.36097	b	60.4	0.487466	f	60.4	0.911524	f
60.6	0.866832	b	60.6	1.22617	f	60.6	0.380018	b	60.6	0.974119	f	60.6	1.03419	b	60.6	1.21581		60.6	0.939314	f	60.6	0.746793		60.6	1.52095	b	60.6	2.07768	b	60.6	0.943329		60.6	1.04802	f	60.6	2.24783	b	60.6	0.499185	f	60.6	0.898842	f
60.8	0.870701	b	60.8	1.19956	f	60.8	0.373833	b	60.8	0.973704	f	60.8	1.03016	b	60.8	1.2235		60.8	0.947489	f	60.8	0.76464		60.8	1.48996	b	60.8	2.06905	b	60.8	0.961996		60.8	1.05175	f	60.8	2.12215	b	60.8	0.51739	f	60.8	0.884991	f
61	0.873278	b	61	1.17425	f	61	0.367511		61	0.972376	f	61	1.02787	b	61	1.2301		61	0.952946	f	61	0.790774		61	1.45636	b	61	2.07055	b	61	0.975733	f	61	1.05966	f	61	1.99438	b	61	0.542405	f	61	0.871792	f
61.2	0.873616	b	61.2	1.15009	f	61.2	0.361604		61.2	0.970192	f	61.2	1.02643	b	61.2	1.23683		61.2	0.955603	f	61.2	0.822752		61.2	1.4156	b	61.2	2.08355	b	61.2	0.984845	f	61.2	1.07237	f	61.2	1.87281	b	61.2	0.572998	f	61.2	0.859024	f
61.4	0.871689	b	61.4	1.12968	f	61.4	0.35656		61.4	0.968078	f	61.4	1.02545	b	61.4	1.24378		61.4	0.956539	f	61.4	0.859012		61.4	1.36751	b	61.4	2.10684	b	61.4	0.989811	f	61.4	1.08752	f	61.4	1.76052	b	61.4	0.610318	f	61.4	0.847202	f
61.6	0.865209	b	61.6	1.11331	f	61.6	0.352793		61.6	0.965275	f	61.6	1.0251	b	61.6	1.2508		61.6	0.956744	f	61.6	0.898314		61.6	1.3109	b	61.6	2.14126	b	61.6	0.991265	f	61.6	1.10417	f	61.6	1.66375	b	61.6	0.649229	f	61.6	0.83717	f
61.8	0.854919	b	61.8	1.10171	f	61.8	0.350574		61.8	0.963102	f	61.8	1.02439	b	61.8	1.25756		61.8	0.957915	f	61.8	0.938648		61.8	1.24464	b	61.8	2.18381	b	61.8	0.989712	f	61.8	1.12154	f	61.8	1.58248	b	61.8	0.68816	f	61.8	0.829422	f
62	0.842953	b	62	1.0947	f	62	0.35022		62	0.962218	f	62	1.0232	b	62	1.26323		62	0.960953	f	62	0.978652	b	62	1.17131	b	62	2.23472	b	62	0.985386	f	62	1.13691	f	62	1.51706	b	62	0.725061	f	62	0.824469	f
62.2	0.829861	b	62.2	1.09217	f	62.2	0.352952		62.2	0.961929	f	62.2	1.02128	b	62.2	1.26705		62.2	0.966919	f	62.2	1.01714	b	62.2	1.09334	b	62.2	2.28945	b	62.2	0.980473	f	62.2	1.15127	f	62.2	1.46539	b	62.2	0.755982	f	62.2	0.82214	f
62.4	0.817418	b	62.4	1.09325	f	62.4	0.358742		62.4	0.963153	f	62.4	1.0186	b	62.4	1.2683		62.4	0.975824	f	62.4	1.05299	b	62.4	1.01194	b	62.4	2.34568	b	62.4	0.974847	f	62.4	1.16448	f	62.4	1.42723	b	62.4	0.780594	f	62.4	0.822884	f
62.6	0.806921	b	62.6	1.09707	f	62.6	0.368376		62.6	0.966206	f	62.6	1.01596	b	62.6	1.26628		62.6	0.987829	f	62.6	1.08512	b	62.6	0.934033	b	62.6	2.40336	b	62.6	0.968121	f	62.6	1.17534	f	62.6	1.39896	b	62.6	0.799653	f	62.6	0.826717	f
62.8	0.799339	b	62.8	1.10259	f	62.8	0.382087		62.8	0.970644	f	62.8	1.01339	b	62.8	1.26061		62.8	1.0022	f	62.8	1.11377	b	62.8	0.860068	b	62.8	2.46064	b	62.8	0.960182	f	62.8	1.1854	f	62.8	1.38242	b	62.8	0.81265	f	62.8	0.833341	f
63	0.794773	b	63	1.10896	f	63	0.399778		63	0.975862	f	63	1.01119	b	63	1.25176		63	1.01769	f	63	1.13832	b	63	0.795002	b	63	2.51667	b	63	0.951531	f	63	1.19398	f	63	1.37325	b	63	0.821379	f	63	0.842896	f
63.2	0.794765	b	63.2	1.11473	f	63.2	0.421336		63.2	0.982283	f	63.2	1.01054	b	63.2	1.24013		63.2	1.0331	f	63.2	1.15972	b	63.2	0.738728	b	63.2	2.57153	b	63.2	0.940644	f	63.2	1.19894	f	63.2	1.36982	b	63.2	0.826301	f	63.2	0.85623	f
63.4	0.799098	b	63.4	1.11968	f	63.4	0.44656		63.4	0.988219	f	63.4	1.01188	b	63.4	1.22566		63.4	1.0472	f	63.4	1.17796	b	63.4	0.693338	b	63.4	2.62542	b	63.4	0.929654	f	63.4	1.20168	f	63.4	1.37162	b	63.4	0.82921	f	63.4	0.871583	f
63.6	0.806891	b	63.6	1.12408	f	63.6	0.473802		63.6	0.992896	f	63.6	1.01536	b	63.6	1.20941		63.6	1.05788	f	63.6	1.19414	b	63.6	0.658567	b	63.6	2.67953	b	63.6	0.91688	f	63.6	1.20308	f	63.6	1.3771	b	63.6	0.830691	f	63.6	0.888392	f
63.8	0.817848	b	63.8	1.12826	f	63.8	0.501851		63.8	0.995795	f	63.8	1.02119	b	63.8	1.19175		63.8	1.06426	f	63.8	1.20937	b	63.8	0.634899	b	63.8	2.72785	b	63.8	0.903684	f	63.8	1.20337	f	63.8	1.38359	b	63.8	0.831082	f	63.8	0.907486	f
64	0.832413	b	64	1.1325	f	64	0.529196		64	0.995742	f	64	1.02909	b	64	1.1738		64	1.06656	f	64	1.22431	b	64	0.621628	b	64	2.77083	b	64	0.889708	f	64	1.2027	f	64	1.39181	b	64	0.830342	f	64	0.927764	f
64.2	0.848945	b	64.2	1.13708	f	64.2	0.55425		64.2	0.993126	f	64.2	1.03888	b	64.2	1.15652		64.2	1.06456	f	64.2	1.23954	b	64.2	0.618069	b	64.2	2.80332	b	64.2	0.875649	f	64.2	1.20274	f	64.2	1.39974	b	64.2	0.828461	f	64.2	0.949647	f
64.4	0.867212	b	64.4	1.14344	f	64.4	0.575942		64.4	0.987871	f	64.4	1.04931	b	64.4	1.14029		64.4	1.05822	f	64.4	1.2562	b	64.4	0.622431	b	64.4	2.82156	b	64.4	0.862288	f	64.4	1.20534	f	64.4	1.40717	b	64.4	0.824163	f	64.4	0.972583	f
64.6	0.886208	b	64.6	1.1518	f	64.6	0.593472		64.6	0.981624	f	64.6	1.05955	b	64.6	1.1259		64.6	1.04872	f	64.6	1.27401	b	64.6	0.633984	b	64.6	2.8221	b	64.6	0.849655	f	64.6	1.21272	f	64.6	1.41334	b	64.6	0.817695	f	64.6	0.996714	f
64.8	0.906013	b	64.8	1.1625	f	64.8	0.606698		64.8	0.975185	f	64.8	1.06837	b	64.8	1.11512		64.8	1.03644	f	64.8	1.29416	b	64.8	0.651574	b	64.8	2.79811	b	64.8	0.838363	f	64.8	1.22438	f	64.8	1.41776	b	64.8	0.806884	f	64.8	1.02047	f
65	0.925374	b	65	1.17591	f	65	0.615563		65	0.969816	f	65	1.07502	b	65	1.10917		65	1.02216	f	65	1.31591	b	65	0.672248	b	65	2.74743	b	65	0.828127	f	65	1.24153	f	65	1.42018	b	65	0.791149	f	65	1.04446	f
65.2	0.944912	b	65.2	1.19155	f	65.2	0.620792		65.2	0.966676	f	65.2	1.07809	b	65.2	1.10915		65.2	1.00688	f	65.2	1.33915	b	65.2	0.694134	b	65.2	2.67327	b	65.2	0.820687	f	65.2	1.26308	f	65.2	1.42048	b	65.2	0.771262	f	65.2	1.06726	f
65.4	0.964086	b	65.4	1.20899	f	65.4	0.622925		65.4	0.967041	f	65.4	1.07788	b	65.4	1.11492		65.4	0.990819	f	65.4	1.36373	b	65.4	0.716117	b	65.4	2.57747	b	65.4	0.815002	f	65.4	1.28787	f	65.4	1.41956	b	65.4	0.74784	f	65.4	1.08808	f
65.6	0.982742	b	65.6	1.22789	f	65.6	0.622532		65.6	0.971073	f	65.6	1.07448	b	65.6	1.12632		65.6	0.974521	f	65.6	1.38839	b	65.6	0.737103	b	65.6	2.46782	b	65.6	0.81171	f	65.6	1.31464	f	65.6	1.41701	b	65.6	0.722344	f	65.6	1.10489	f
65.8	1.00177	b	65.8	1.24831	f	65.8	0.620589		65.8	0.979169	f	65.8	1.06833	b	65.8	1.14213		65.8	0.958496	f	65.8	1.41221	b	65.8	0.756983	b	65.8	2.34846	b	65.8	0.810363	f	65.8	1.34001	f	65.8	1.41334	b	65.8	0.696146	f	65.8	1.11644	f
66	1.02019	b	66	1.26997	f	66	0.617608		66	0.990356	f	66	1.06081	b	66	1.15801		66	0.943561	f	66	1.43379	b	66	0.773982	b	66	2.2292	b	66	0.810917	f	66	1.36126	f	66	1.40815	b	66	0.672886	f	66	1.12087	f
66.2	1.03805	b	66.2	1.29216	f	66.2	0.614545		66.2	1.00358	f	66.2	1.05308	b	66.2	1.17113		66.2	0.929573	f	66.2	1.45216	b	66.2	0.787639	b	66.2	2.11755	b	66.2	0.813908	f	66.2	1.37562	f	66.2	1.40277	b	66.2	0.654329	f	66.2	1.11765	f
66.4	1.0552	b	66.4	1.31385	f	66.4	0.612125		66.4	1.01762	f	66.4	1.04594	b	66.4	1.17821		66.4	0.917064	f	66.4	1.46659	b	66.4	0.797445	b	66.4	2.02131	b	66.4	0.819483	f	66.4	1.38175	f	66.4	1.39479	b	66.4	0.643332	f	66.4	1.10748	f
66.6	1.06858	b	66.6	1.33484	f	66.6	0.61103		66.6	1.03141	f	66.6	1.041	b	66.6	1.17774		66.6	0.90622	f	66.6	1.47518	b	66.6	0.804644	b	66.6	1.94229	b	66.6	0.825325	f	66.6	1.37899	f	66.6	1.3871	b	66.6	0.642009	f	66.6	1.09021	f
66.8	1.07804	b	66.8	1.3529	f	66.8	0.611495		66.8	1.04301	f	66.8	1.03804	b	66.8	1.17065		66.8	0.897472	f	66.8	1.47798	b	66.8	0.808686	b	66.8	1.88498	b	66.8	0.833504	f	66.8	1.3676	f	66.8	1.37902	b	66.8	0.652204	f	66.8	1.06668	f
67	1.08115	b	67	1.36704	f	67	0.614065		67	1.05119	f	67	1.03769	b	67	1.16016		67	0.891547	f	67	1.474	b	67	0.811256	b	67	1.84809	b	67	0.843582	f	67	1.34657	f	67	1.37069	b	67	0.671126	f	67	1.04027	f
67.2	1.0778	b	67.2	1.37521	f	67.2	0.618629		67.2	1.05586	f	67.2	1.03989	b	67.2	1.14882		67.2	0.887578	f	67.2	1.462	b	67.2	0.81228	b	67.2	1.83048	b	67.2	0.854184	f	67.2	1.31865	f	67.2	1.36187	b	67.2	0.69619	f	67.2	1.01162	f
67.4	1.06588	b	67.4	1.37724	f	67.4	0.625499		67.4	1.05656	f	67.4	1.0445	b	67.4	1.13923		67.4	0.886888	f	67.4	1.4434	b	67.4	0.813845	b	67.4	1.83124	b	67.4	0.865541	f	67.4	1.2849	f	67.4	1.353	b	67.4	0.722584	f	67.4	0.984846	f
67.6	1.04656	b	67.6	1.37228	f	67.6	0.634644		67.6	1.0539	f	67.6	1.05045	b	67.6	1.13299		67.6	0.889795	f	67.6	1.41943	b	67.6	0.816512	b	67.6	1.8462	b	67.6	0.876169	f	67.6	1.24698	f	67.6	1.34643	b	67.6	0.746069	f	67.6	0.961273	f
67.8	1.02151	b	67.8	1.35971	f	67.8	0.64576		67.8	1.0494	f	67.8	1.05709	b	67.8	1.13154		67.8	0.896332	f	67.8	1.39164	b	67.8	0.821111	b	67.8	1.8732	b	67.8	0.886544	f	67.8	1.20709	f	67.8	1.34138	b	67.8	0.763464	f	67.8	0.942003	f
68	0.991248	b	68	1.34031	f	68	0.658436		68	1.04289	f	68	1.06423	b	68	1.13389		68	0.907089	f	68	1.36162	b	68	0.82876	b	68	1.90995	b	68	0.896619	f	68	1.16763	f	68	1.3404	b	68	0.770757	f	68	0.927518	f
68.2	0.957267	b	68.2	1.31658	f	68.2	0.672336		68.2	1.03568	f	68.2	1.07088	b	68.2	1.13957		68.2	0.921793	f	68.2	1.33085	b	68.2	0.838829	b	68.2	1.95379	b	68.2	0.906507	f	68.2	1.13027	f	68.2	1.34386	b	68.2	0.770252	f	68.2	0.917956	f
68.4	0.922772	b	68.4	1.28857	f	68.4	0.686656		68.4	1.02814	f	68.4	1.07625	b	68.4	1.14736		68.4	0.940645	f	68.4	1.30219	b	68.4	0.850755	b	68.4	2.00268	b	68.4	0.91595	f	68.4	1.09515	f	68.4	1.3545	b	68.4	0.763678	f	68.4	0.9124	f
68.6	0.889083	b	68.6	1.25851	f	68.6	0.700461		68.6	1.02024	f	68.6	1.08004	b	68.6	1.15595		68.6	0.962378	f	68.6	1.27593	b	68.6	0.864892	b	68.6	2.05431	b	68.6	0.926208	f	68.6	1.06296	f	68.6	1.37025	b	68.6	0.753958	f	68.6	0.909906	f
68.8	0.857798	b	68.8	1.22776	f	68.8	0.713285		68.8	1.0119	f	68.8	1.08118	b	68.8	1.1638		68.8	0.986058	f	68.8	1.25318	b	68.8	0.878325	b	68.8	2.10731	b	68.8	0.937125	f	68.8	1.03377	f	68.8	1.39304	b	68.8	0.742618	f	68.8	0.909317	f
69	0.828642	b	69	1.19657	f	69	0.72426		69	1.0044	f	69	1.07998	b	69	1.16953	f	69	1.01071	b	69	1.23454	b	69	0.89176	b	69	2.1602	b	69	0.948742		69	1.00698	f	69	1.42033	b	69	0.732723	f	69	0.909979	f
69.2	0.804825	b	69.2	1.16575	f	69.2	0.73332		69.2	0.997769	f	69.2	1.07614	b	69.2	1.17203	f	69.2	1.03369	b	69.2	1.21909	b	69.2	0.900971	b	69.2	2.21177	b	69.2	0.960168		69.2	0.982995	f	69.2	1.45206	b	69.2	0.725003	f	69.2	0.910478	f
69.4	0.78525	b	69.4	1.13613	f	69.4	0.739912		69.4	0.990935	f	69.4	1.06906	b	69.4	1.17057	f	69.4	1.05385	b	69.4	1.20663	b	69.4	0.905772	b	69.4	2.26196	b	69.4	0.97259		69.4	0.960664	f	69.4	1.48489	b	69.4	0.719865	f	69.4	0.910868	f
69.6	0.770848	b	69.6	1.10803	f	69.6	0.743946		69.6	0.98504	f	69.6	1.0597	b	69.6	1.16553	f	69.6	1.07008	b	69.6	1.1963	b	69.6	0.903292	b	69.6	2.31064	b	69.6	0.985265		69.6	0.939463	f	69.6	1.51583	b	69.6	0.715588	f	69.6	0.911279	f
69.8	0.763038	b	69.8	1.08253	f	69.8	0.746247		69.8	0.980089	f	69.8	1.04842	b	69.8	1.15661	f	69.8	1.08155	b	69.8	1.18687	b	69.8	0.894797	b	69.8	2.3569	b	69.8	0.997615		69.8	0.918997	f	69.8	1.54158	b	69.8	0.711947	f	69.8	0.911896	f
70	0.761505	b	70	1.06047	f	70	0.747187		70	0.975567	f	70	1.03598	b	70	1.14466	f	70	1.0879	b	70	1.17832		70	0.877638	b	70	2.40198	b	70	1.0096		70	0.899162	f	70	1.56081	b	70	0.708119	f	70	0.912941	f
70.2	0.764802	b	70.2	1.04381	f	70.2	0.747065		70.2	0.971879	f	70.2	1.02356	b	70.2	1.13028	f	70.2	1.0895	b	70.2	1.16883		70.2	0.854609	b	70.2	2.44167	b	70.2	1.02136		70.2	0.881567	f	70.2	1.56946	b	70.2	0.702931	f	70.2	0.914466	f
70.4	0.772318	b	70.4	1.03291	f	70.4	0.747135		70.4	0.968406	f	70.4	1.01183	b	70.4	1.1145	f	70.4	1.08725	b	70.4	1.15785		70.4	0.826011	b	70.4	2.47633	b	70.4	1.03283		70.4	0.865531	f	70.4	1.56664	b	70.4	0.695575	f	70.4	0.916115	f
70.6	0.783077	b	70.6	1.02783	f	70.6	0.747659		70.6	0.964766	f	70.6	1.00231	b	70.6	1.09853	f	70.6	1.08208	b	70.6	1.14381		70.6	0.79389	b	70.6	2.50219	b	70.6	1.04589		70.6	0.852005	f	70.6	1.55364	b	70.6	0.685629	f	70.6	0.919117	f
70.8	0.794901	b	70.8	1.02964	f	70.8	0.748723		70.8	0.960592	f	70.8	0.995879	b	70.8	1.08282	f	70.8	1.07476	b	70.8	1.12692		70.8	0.76276	b	70.8	2.51938	b	70.8	1.06064		70.8	0.841296	f	70.8	1.53056	b	70.8	0.672885	f	70.8	0.922642	f
71	0.806596	b	71	1.03782	f	71	0.75046		71	0.956196	f	71	0.993095	b	71	1.0684	f	71	1.06577	b	71	1.10656		71	0.736036	b	71	2.52503	b	71	1.07856		71	0.834238	f	71	1.50056	b	71	0.659106	f	71	0.92718	f
71.2	0.816218	b	71.2	1.0514	f	71.2	0.753478		71.2	0.951402	f	71.2	0.994063	b	71.2	1.05634	f	71.2	1.05499	b	71.2	1.08488		71.2	0.716265	b	71.2	2.51786	b	71.2	1.09943		71.2	0.830856	f	71.2	1.46725	b	71.2	0.644454	f	71.2	0.932014	f
71.4	0.823874	b	71.4	1.06932	f	71.4	0.757037		71.4	0.946167	f	71.4	0.999534	b	71.4	1.04781	f	71.4	1.04329	b	71.4	1.06179		71.4	0.704562	b	71.4	2.49396	b	71.4	1.12312		71.4	0.831692	f	71.4	1.43038	b	71.4	0.630359	f	71.4	0.938369	f
71.6	0.829968	b	71.6	1.08963	f	71.6	0.761381		71.6	0.941223	f	71.6	1.00874	b	71.6	1.0445	f	71.6	1.03036	b	71.6	1.03811		71.6	0.702375	b	71.6	2.4551	b	71.6	1.14927		71.6	0.835386	f	71.6	1.39451	b	71.6	0.618513	f	71.6	0.947544	f
71.8	0.834576	b	71.8	1.1112	f	71.8	0.766632		71.8	0.937239	f	71.8	1.0204	b	71.8	1.04664	f	71.8	1.01632	b	71.8	1.0149		71.8	0.708946	b	71.8	2.40398	b	71.8	1.17402		71.8	0.842923	f	71.8	1.36053	b	71.8	0.609781	f	71.8	0.960224	f
72	0.839126	b	72	1.1316	f	72	0.772286		72	0.934499	f	72	1.0342	b	72	1.05514	f	72	1.00106	b	72	0.993223	f	72	0.722338	b	72	2.34627	b	72	1.19642		72	0.852817	f	72	1.32974	b	72	0.605882	f	72	0.977992
72.2	0.844743	b	72.2	1.14977	f	72.2	0.778695		72.2	0.93325	f	72.2	1.04809	b	72.2	1.07039	f	72.2	0.984822	b	72.2	0.973149	f	72.2	0.742831	b	72.2	2.28452	b	72.2	1.213		72.2	0.864957	f	72.2	1.30196	b	72.2	0.607952	f	72.2	1.00097
72.4	0.852134	b	72.4	1.16533	f	72.4	0.78515		72.4	0.933852	f	72.4	1.06053	b	72.4	1.09207	f	72.4	0.967866	b	72.4	0.954934	f	72.4	0.768504	b	72.4	2.22486	b	72.4	1.22118		72.4	0.877357	f	72.4	1.27545	b	72.4	0.616505	f	72.4	1.02946
72.6	0.861352	b	72.6	1.17815	f	72.6	0.792074		72.6	0.936519	f	72.6	1.07103	b	72.6	1.11891	f	72.6	0.950941	b	72.6	0.938521	f	72.6	0.796862	b	72.6	2.17116	b	72.6	1.21968		72.6	0.890178	f	72.6	1.25307	b	72.6	0.630809	f	72.6	1.06198
72.8	0.872933	b	72.8	1.18824	f	72.8	0.798759		72.8	0.940449	f	72.8	1.0782	b	72.8	1.14939	f	72.8	0.934689	b	72.8	0.924195	f	72.8	0.826542	b	72.8	2.12806	b	72.8	1.21026		72.8	0.903614	f	72.8	1.23336	b	72.8	0.650265	f	72.8	1.09638
73	0.885499	b	73	1.19611	f	73	0.804569		73	0.945702	f	73	1.08174	b	73	1.18126	f	73	0.920334	b	73	0.911788	f	73	0.85569	b	73	2.10007	b	73	1.19131		73	0.917154	f	73	1.21633	b	73	0.672978	f	73	1.12905
73.2	0.89792	b	73.2	1.20174	f	73.2	0.808296		73.2	0.951608	f	73.2	1.08237	b	73.2	1.21272	f	73.2	0.907768	b	73.2	0.901423	f	73.2	0.883045	b	73.2	2.08654	b	73.2	1.16619		73.2	0.931714	f	73.2	1.20587	b	73.2	0.695459	f	73.2	1.15645
73.4	0.907858	b	73.4	1.20479	f	73.4	0.809016		73.4	0.957748	f	73.4	1.08007	b	73.4	1.24116	f	73.4	0.898635	b	73.4	0.892785	f	73.4	0.908062	b	73.4	2.08768	b	73.4	1.13887		73.4	0.947802	f	73.4	1.20239	b	73.4	0.715884	f	73.4	1.17447
73.6	0.914796	b	73.6	1.20561	f	73.6	0.805457		73.6	0.963949	f	73.6	1.0761	b	73.6	1.26338	f	73.6	0.893279	b	73.6	0.886159	f	73.6	0.929682	b	73.6	2.10359	b	73.6	1.1105		73.6	0.96595	f	73.6	1.20587	b	73.6	0.732093	f	73.6	1.18009
73.8	0.916679	b	73.8	1.20261	f	73.8	0.796815		73.8	0.969563	f	73.8	1.07152	b	73.8	1.27909	f	73.8	0.891394	b	73.8	0.88141	f	73.8	0.946864	b	73.8	2.13412	b	73.8	1.08556		73.8	0.987163	f	73.8	1.21866	b	73.8	0.739596	f	73.8	1.17351
74	0.912836	b	74	1.19665	f	74	0.782992		74	0.974573	f	74	1.06676	b	74	1.28673	f	74	0.893609	b	74	0.878465	f	74	0.959759	b	74	2.17233	b	74	1.06507		74	1.01101	f	74	1.23986	b	74	0.74188	f	74	1.15665
74.2	0.902453	b	74.2	1.18524	f	74.2	0.764017		74.2	0.97955	f	74.2	1.06239	b	74.2	1.28813	f	74.2	0.898918	b	74.2	0.877338	f	74.2	0.966643	b	74.2	2.2142	b	74.2	1.05193		74.2	1.03527	f	74.2	1.26993	b	74.2	0.738605	f	74.2	1.13224
74.4	0.885144	b	74.4	1.16842	f	74.4	0.740936		74.4	0.983626	f	74.4	1.05871	b	74.4	1.28297	f	74.4	0.906702	b	74.4	0.878508	f	74.4	0.967644	b	74.4	2.25549	b	74.4	1.04604		74.4	1.05919	f	74.4	1.30722	b	74.4	0.732703	f	74.4	1.10395
74.6	0.862278	b	74.6	1.14727	f	74.6	0.714504		74.6	0.988027	f	74.6	1.05622	b	74.6	1.27301	f	74.6	0.915695	b	74.6	0.880789	f	74.6	0.962783	b	74.6	2.29078	b	74.6	1.04897		74.6	1.07976	f	74.6	1.35021	b	74.6	0.726672	f	74.6	1.0756
74.8	0.835115	b	74.8	1.12198	f	74.8	0.68728		74.8	0.992413	f	74.8	1.0544	b	74.8	1.25939	f	74.8	0.925194	b	74.8	0.88431	f	74.8	0.950389	b	74.8	2.31596	b	74.8	1.05842		74.8	1.09478	f	74.8	1.3964	b	74.8	0.722679	f	74.8	1.05104
75	0.806377	b	75	1.09374	f	75	0.659843	b	75	0.997216	f	75	1.05438	b	75	1.24302	f	75	0.932817	b	75	0.888007	f	75	0.93232	b	75	2.32614	b	75	1.07481	b	75	1.10328	f	75	1.44246	b	75	0.723513	f	75	1.03292
75.2	0.777826	b	75.2	1.06452	f	75.2	0.633984	b	75.2	1.00103	f	75.2	1.05478	b	75.2	1.22563	f	75.2	0.938214	b	75.2	0.89128	f	75.2	0.90797	b	75.2	2.32558	b	75.2	1.09615	b	75.2	1.10272	f	75.2	1.48626	b	75.2	0.72972	f	75.2	1.02265
75.4	0.750616	b	75.4	1.03499	f	75.4	0.610387	b	75.4	1.00408	f	75.4	1.05589	b	75.4	1.20753	f	75.4	0.941378	b	75.4	0.894233	f	75.4	0.880116	b	75.4	2.31349	b	75.4	1.12039	b	75.4	1.09353	f	75.4	1.52844	b	75.4	0.740448	f	75.4	1.02136
75.6	0.726773	b	75.6	1.0054	f	75.6	0.589514	b	75.6	1.00679	f	75.6	1.05712	b	75.6	1.18997	f	75.6	0.941415	b	75.6	0.896378	f	75.6	0.849566	b	75.6	2.29312	b	75.6	1.14494	b	75.6	1.07776	f	75.6	1.56573	b	75.6	0.754361	f	75.6	1.02908
75.8	0.708005	b	75.8	0.976996	f	75.8	0.571607	b	75.8	1.00886	f	75.8	1.05779	b	75.8	1.17299	f	75.8	0.939362	b	75.8	0.897015	f	75.8	0.819973	b	75.8	2.26727	b	75.8	1.16819	b	75.8	1.05625	f	75.8	1.59778	b	75.8	0.771715	f	75.8	1.04489
76	0.694304	b	76	0.949345	f	76	0.556351	b	76	1.00933	f	76	1.05799	b	76	1.15761	f	76	0.935601	b	76	0.896592	f	76	0.79109	b	76	2.24165	b	76	1.19013	b	76	1.03244	f	76	1.62423	b	76	0.789006	f	76	1.06882	f
76.2	0.687408	b	76.2	0.922968	f	76.2	0.542875	b	76.2	1.00944	f	76.2	1.05757	b	76.2	1.14379	f	76.2	0.931403	b	76.2	0.894649	f	76.2	0.764101	b	76.2	2.2178	b	76.2	1.20931	b	76.2	1.00888	f	76.2	1.64448	b	76.2	0.804285	f	76.2	1.09886	f
76.4	0.688283	b	76.4	0.897783	f	76.4	0.530571	b	76.4	1.00882	f	76.4	1.05605	b	76.4	1.13145	f	76.4	0.926672	b	76.4	0.891554	f	76.4	0.738595	b	76.4	2.20019	b	76.4	1.22628	b	76.4	0.986766	f	76.4	1.66154	b	76.4	0.815427	f	76.4	1.13453	f
76.6	0.696626	b	76.6	0.874613	f	76.6	0.518243	b	76.6	1.00803	f	76.6	1.0543	b	76.6	1.12098	f	76.6	0.922116	b	76.6	0.887786	f	76.6	0.71621	b	76.6	2.18629	b	76.6	1.23875	b	76.6	0.969002	f	76.6	1.67318	b	76.6	0.820574	f	76.6	1.17353	f
76.8	0.712863	b	76.8	0.854096	f	76.8	0.505135	b	76.8	1.00645	f	76.8	1.0524	b	76.8	1.11227	f	76.8	0.91774	b	76.8	0.883485	f	76.8	0.695749	b	76.8	2.17698	b	76.8	1.24618	b	76.8	0.955306	f	76.8	1.67949	b	76.8	0.81938	f	76.8	1.2148	f
77	0.737507	b	77	0.837115	f	77	0.490158	b	77	1.00378	f	77	1.05136	b	77	1.10493	f	77	0.912906	b	77	0.877904	f	77	0.675366	b	77	2.17281	b	77	1.24804	b	77	0.94754	f	77	1.68124	b	77	0.812356	f	77	1.25662	f
77.2	0.769104	b	77.2	0.825316	f	77.2	0.472832	b	77.2	1.00035	f	77.2	1.0521	b	77.2	1.09989	f	77.2	0.908236	b	77.2	0.871801	f	77.2	0.654899	b	77.2	2.17156	b	77.2	1.24355	b	77.2	0.946412	f	77.2	1.67813	b	77.2	0.799265	f	77.2	1.29793	f
77.4	0.807104	b	77.4	0.819634	f	77.4	0.452277	b	77.4	0.995536	f	77.4	1.05575	b	77.4	1.09671	f	77.4	0.903482	b	77.4	0.8647	f	77.4	0.6348	b	77.4	2.17172	b	77.4	1.23378	b	77.4	0.951304	f	77.4	1.67032	b	77.4	0.782021	f	77.4	1.33662	f
77.6	0.847432	b	77.6	0.822039	f	77.6	0.429236	b	77.6	0.989545	f	77.6	1.06214	b	77.6	1.09517	f	77.6	0.898249	b	77.6	0.856852	f	77.6	0.615759	b	77.6	2.17281	b	77.6	1.21892	b	77.6	0.962262	f	77.6	1.6612	b	77.6	0.762621	f	77.6	1.37054	f
77.8	0.887864	b	77.8	0.832727	f	77.8	0.404157	b	77.8	0.981777	f	77.8	1.07276	b	77.8	1.09503	f	77.8	0.893823	b	77.8	0.84819	f	77.8	0.59852	b	77.8	2.17303	b	77.8	1.19969	b	77.8	0.978735	f	77.8	1.64884	b	77.8	0.743465	f	77.8	1.39822	f
78	0.924856	b	78	0.852394	f	78	0.377451	b	78	0.973261	f	78	1.08797	b	78	1.09668	f	78	0.890248	b	78	0.839244	f	78	0.583358	b	78	2.17249	b	78	1.17849	b	78	0.998493	f	78	1.63754	b	78	0.72692	f	78	1.41904	f
78.2	0.953741	b	78.2	0.880212	f	78.2	0.350222	b	78.2	0.964242	f	78.2	1.10702	b	78.2	1.09951	f	78.2	0.888434	b	78.2	0.830186	f	78.2	0.572241	b	78.2	2.17183	b	78.2	1.15638	b	78.2	1.02049	f	78.2	1.62764	b	78.2	0.714557	f	78.2	1.43	f
78.4	0.971882	b	78.4	0.914672	f	78.4	0.323035	b	78.4	0.955733	f	78.4	1.12995	b	78.4	1.10325	f	78.4	0.888319	b	78.4	0.821447	f	78.4	0.565052	b	78.4	2.17132	b	78.4	1.13462	b	78.4	1.04159	f	78.4	1.6233	b	78.4	0.707487	f	78.4	1.43158	f
78.6	0.97776	b	78.6	0.954048	f	78.6	0.297214	b	78.6	0.947574	f	78.6	1.15592	b	78.6	1.10756	f	78.6	0.890683	b	78.6	0.813082	f	78.6	0.562876	b	78.6	2.17374	b	78.6	1.11532	b	78.6	1.06017	f	78.6	1.62517	b	78.6	0.708102	f	78.6	1.42448	f
78.8	0.972816	b	78.8	0.994881	f	78.8	0.272688	b	78.8	0.940963	f	78.8	1.18237	b	78.8	1.11157	f	78.8	0.894947	b	78.8	0.806113	f	78.8	0.56575	b	78.8	2.18035	b	78.8	1.09967	b	78.8	1.07316	f	78.8	1.63225	b	78.8	0.715703	f	78.8	1.40893	f
79	0.95967	b	79	1.03429	f	79	0.250823	b	79	0.9365	f	79	1.20944	b	79	1.11428	f	79	0.90105	b	79	0.800767	f	79	0.572653	b	79	2.19424	b	79	1.08881	b	79	1.07814	f	79	1.64503	b	79	0.731106	f	79	1.38859
79.2	0.941696	b	79.2	1.06985	f	79.2	0.231681	b	79.2	0.934161	f	79.2	1.23591	b	79.2	1.11542	f	79.2	0.907896	b	79.2	0.796946	f	79.2	0.583618	b	79.2	2.21366	b	79.2	1.08373	b	79.2	1.07491	f	79.2	1.66268	b	79.2	0.75202	f	79.2	1.36556
79.4	0.922037	b	79.4	1.09947	f	79.4	0.215606	b	79.4	0.934548	f	79.4	1.25944	b	79.4	1.11469	f	79.4	0.915418	b	79.4	0.795091	f	79.4	0.596074	b	79.4	2.24342	b	79.4	1.08413	b	79.4	1.06324	f	79.4	1.67856	b	79.4	0.779112	f	79.4	1.3431
79.6	0.903903	b	79.6	1.12229	f	79.6	0.202723	b	79.6	0.937461	f	79.6	1.2789	b	79.6	1.11198	f	79.6	0.921705	b	79.6	0.795377	f	79.6	0.609849	b	79.6	2.28116	b	79.6	1.09125	b	79.6	1.04459	f	79.6	1.69208	b	79.6	0.807471	f	79.6	1.3246
79.8	0.887876	b	79.8	1.13811	f	79.8	0.192925	b	79.8	0.942856	f	79.8	1.29361	b	79.8	1.1077	f	79.8	0.926167	b	79.8	0.798061	f	79.8	0.622803	b	79.8	2.32584	b	79.8	1.10455	b	79.8	1.0225	f	79.8	1.70174	b	79.8	0.834733	f	79.8	1.31051
80	0.874688	b	80	1.14853	f	80	0.186092	b	80	0.951079	f	80	1.30374	b	80	1.1018	f	80	0.929093		80	0.802464	f	80	0.634916	b	80	2.37565	b	80	1.12367	b	80	0.999521	f	80	1.70298	b	80	0.858507	f	80	1.30199
80.2	0.864047	b	80.2	1.15377	f	80.2	0.182347	b	80.2	0.961982	f	80.2	1.30819	b	80.2	1.0946	f	80.2	0.929205		80.2	0.808388	f	80.2	0.645859	b	80.2	2.42989	b	80.2	1.14973	b	80.2	0.979112	f	80.2	1.69714	b	80.2	0.876137	f	80.2	1.29782
80.4	0.856962	b	80.4	1.15621	f	80.4	0.181516	b	80.4	0.974406	f	80.4	1.30763	b	80.4	1.08673	f	80.4	0.927624		80.4	0.815281	f	80.4	0.656172	b	80.4	2.48261	b	80.4	1.18148	b	80.4	0.96397	f	80.4	1.68314	b	80.4	0.886492	f	80.4	1.29737
80.6	0.852476	b	80.6	1.15572	f	80.6	0.182916	b	80.6	0.988998	f	80.6	1.30359	b	80.6	1.07882	f	80.6	0.924219		80.6	0.822713	f	80.6	0.666301	b	80.6	2.52943	b	80.6	1.21907	b	80.6	0.95434	f	80.6	1.66422	b	80.6	0.889409	f	80.6	1.29828
80.8	0.849191	b	80.8	1.15324	f	80.8	0.186603	b	80.8	1.00408	f	80.8	1.29609	b	80.8	1.07061	f	80.8	0.919681		80.8	0.830576	f	80.8	0.676081	b	80.8	2.5695	b	80.8	1.26045	b	80.8	0.951653	f	80.8	1.64152	b	80.8	0.886263	f	80.8	1.29788
81	0.847893	b	81	1.14909	f	81	0.192053	b	81	1.01947	f	81	1.28681	b	81	1.06272	f	81	0.915555		81	0.838468	f	81	0.685809	b	81	2.5986	b	81	1.30461	b	81	0.955078	f	81	1.61953	b	81	0.878339	f	81	1.2944
81.2	0.847542	b	81.2	1.14375	f	81.2	0.199258	b	81.2	1.03412	f	81.2	1.27612	b	81.2	1.05504	f	81.2	0.912606		81.2	0.846229	f	81.2	0.695333	b	81.2	2.61812	b	81.2	1.34968	b	81.2	0.962196	f	81.2	1.59734	b	81.2	0.866465	f	81.2	1.28619
81.4	0.849262	b	81.4	1.136	f	81.4	0.207674	b	81.4	1.04712	f	81.4	1.26591	b	81.4	1.04756	f	81.4	0.910691		81.4	0.853803	f	81.4	0.703498	b	81.4	2.62391	b	81.4	1.39167	b	81.4	0.97201	f	81.4	1.57695	b	81.4	0.850789	f	81.4	1.27362
81.6	0.852281	b	81.6	1.12703	f	81.6	0.216843	b	81.6	1.05817	f	81.6	1.25636	b	81.6	1.04053	f	81.6	0.909982		81.6	0.861259	f	81.6	0.708925	b	81.6	2.62099	b	81.6	1.42924	b	81.6	0.98303	f	81.6	1.55508	b	81.6	0.831344	f	81.6	1.25691
81.8	0.858103	b	81.8	1.11678	f	81.8	0.226656	b	81.8	1.06659	f	81.8	1.24816	b	81.8	1.03355	f	81.8	0.910728		81.8	0.868388	f	81.8	0.709226	b	81.8	2.61187	b	81.8	1.45963	b	81.8	0.992048	f	81.8	1.53348	b	81.8	0.806583	f	81.8	1.23724
82	0.86587	b	82	1.10566	f	82	0.236803	b	82	1.07181	f	82	1.2416	b	82	1.02706	f	82	0.911596		82	0.876425	f	82	0.704899	b	82	2.59876	b	82	1.48154	b	82	0.998854	f	82	1.50902	b	82	0.77592	f	82	1.21697
82.2	0.877077	b	82.2	1.09469	f	82.2	0.246799	b	82.2	1.07455	f	82.2	1.23638	b	82.2	1.02099	f	82.2	0.912477		82.2	0.884496	f	82.2	0.694915	b	82.2	2.58243	b	82.2	1.49394	b	82.2	1.00048	f	82.2	1.48096	b	82.2	0.739756	f	82.2	1.19501
82.4	0.890351	b	82.4	1.08401	f	82.4	0.25647	b	82.4	1.07373	f	82.4	1.23305	b	82.4	1.016	f	82.4	0.912278		82.4	0.893278	f	82.4	0.681176	b	82.4	2.56415	b	82.4	1.49726	b	82.4	0.999237	f	82.4	1.44965	b	82.4	0.698876	f	82.4	1.17406
82.6	0.904992	b	82.6	1.07496	f	82.6	0.265765	b	82.6	1.07018	f	82.6	1.23186	b	82.6	1.01193	f	82.6	0.910653		82.6	0.903043	f	82.6	0.664231	b	82.6	2.54353	b	82.6	1.49194	b	82.6	0.99632	f	82.6	1.41269	b	82.6	0.654644	f	82.6	1.15261
82.8	0.920224	b	82.8	1.06756	f	82.8	0.274352	b	82.8	1.06358	f	82.8	1.23297	b	82.8	1.00868	f	82.8	0.906945		82.8	0.913407	f	82.8	0.646568	b	82.8	2.52193	b	82.8	1.4827	b	82.8	0.992967	f	82.8	1.37387	b	82.8	0.611459	f	82.8	1.13267
83	0.933971	b	83	1.06376	f	83	0.281965	b	83	1.05477	f	83	1.23586	b	83	1.0064	f	83	0.901109		83	0.924991		83	0.629662	b	83	2.49605	b	83	1.47074	b	83	0.991159	f	83	1.33353	b	83	0.571176	f	83	1.11281	f
83.2	0.946055	b	83.2	1.06355	f	83.2	0.2889	b	83.2	1.04359	f	83.2	1.24122	b	83.2	1.00527	f	83.2	0.894325		83.2	0.938241		83.2	0.615704	b	83.2	2.45883	b	83.2	1.45797	b	83.2	0.991578	f	83.2	1.29038	b	83.2	0.536255	f	83.2	1.0942	f
83.4	0.954517	b	83.4	1.06696	f	83.4	0.295113	b	83.4	1.02974	f	83.4	1.24887	b	83.4	1.00495	f	83.4	0.886439		83.4	0.952915		83.4	0.604459	b	83.4	2.41279	b	83.4	1.44743	b	83.4	0.996094	f	83.4	1.24738	b	83.4	0.510354	f	83.4	1.07756	f
83.6	0.958531	b	83.6	1.07499	f	83.6	0.301168	b	83.6	1.01508	f	83.6	1.25838	b	83.6	1.00575	f	83.6	0.877923		83.6	0.969591		83.6	0.597292	b	83.6	2.35765	b	83.6	1.44063	b	83.6	1.0049	f	83.6	1.20488	b	83.6	0.49284	f	83.6	1.06373	f
83.8	0.958413	b	83.8	1.0865	f	83.8	0.307463	b	83.8	0.999785	f	83.8	1.27034	b	83.8	1.00782	f	83.8	0.870299		83.8	0.988597		83.8	0.592944	b	83.8	2.29351	b	83.8	1.43757	b	83.8	1.01806	f	83.8	1.16305	b	83.8	0.484607	f	83.8	1.05283	f
84	0.953478	b	84	1.10215	f	84	0.314596	b	84	0.984568	f	84	1.28329	b	84	1.01112	f	84	0.862951		84	1.00954		84	0.589297	b	84	2.22346	b	84	1.44005	b	84	1.03478	f	84	1.12388	b	84	0.485204	f	84	1.04561	f
84.2	0.94497	b	84.2	1.12021	f	84.2	0.323267	b	84.2	0.970693	f	84.2	1.29627	b	84.2	1.01548	f	84.2	0.856737		84.2	1.03202		84.2	0.588103	b	84.2	2.15223	b	84.2	1.44683	b	84.2	1.05403	f	84.2	1.08778	b	84.2	0.49335	f	84.2	1.04274	f
84.4	0.933498	b	84.4	1.14059	f	84.4	0.333981	b	84.4	0.958861	f	84.4	1.30862	b	84.4	1.02109	f	84.4	0.851338		84.4	1.05515		84.4	0.586775	b	84.4	2.08492	b	84.4	1.45649	b	84.4	1.07375	f	84.4	1.05621	b	84.4	0.507714	f	84.4	1.04488	f
84.6	0.92157	b	84.6	1.16143	f	84.6	0.346936	b	84.6	0.950195	f	84.6	1.3199	b	84.6	1.0274	f	84.6	0.846919		84.6	1.07789		84.6	0.584968	b	84.6	2.02445	b	84.6	1.46788	b	84.6	1.09267	f	84.6	1.02898	b	84.6	0.526754	f	84.6	1.05092	f
84.8	0.909145	b	84.8	1.18138	f	84.8	0.362	b	84.8	0.945523	f	84.8	1.32962	b	84.8	1.03346	f	84.8	0.843107		84.8	1.09908		84.8	0.581938	b	84.8	1.97279	b	84.8	1.47955	b	84.8	1.10958	f	84.8	1.00885	b	84.8	0.548191	f	84.8	1.05919	f
85	0.897913	b	85	1.19938	f	85	0.378867		85	0.944618	f	85	1.33787	b	85	1.03897	f	85	0.839504		85	1.11728	f	85	0.580158	b	85	1.93157	b	85	1.48889	b	85	1.12394	f	85	0.994859	b	85	0.571655	f	85	1.07009	f
85.2	0.889249	b	85.2	1.21374	f	85.2	0.395957		85.2	0.947309	f	85.2	1.34457	b	85.2	1.04299	f	85.2	0.836687		85.2	1.13169	f	85.2	0.580188	b	85.2	1.89981	b	85.2	1.49494	b	85.2	1.13634	f	85.2	0.98788	b	85.2	0.595321	f	85.2	1.08153	f
85.4	0.883407	b	85.4	1.22431	f	85.4	0.412017		85.4	0.953641	f	85.4	1.35067	b	85.4	1.04408	f	85.4	0.834925		85.4	1.14163	f	85.4	0.583272	b	85.4	1.87829	b	85.4	1.49837	b	85.4	1.14694	f	85.4	0.986861	b	85.4	0.618445	f	85.4	1.094	f
85.6	0.881877	b	85.6	1.22997	f	85.6	0.424968		85.6	0.963044	f	85.6	1.35753	b	85.6	1.04059	f	85.6	0.834557		85.6	1.14763	f	85.6	0.590496	b	85.6	1.86777	b	85.6	1.49848	b	85.6	1.15862	f	85.6	0.992896	b	85.6	0.640561	f	85.6	1.10614	f
85.8	0.884287	b	85.8	1.22944	f	85.8	0.43279		85.8	0.975207	f	85.8	1.36511	b	85.8	1.03266	f	85.8	0.836546		85.8	1.14998	f	85.8	0.602262	b	85.8	1.86643	b	85.8	1.49614	b	85.8	1.17147	f	85.8	1.00345	b	85.8	0.661869	f	85.8	1.1188	f
86	0.891261	b	86	1.22362	f	86	0.43359		86	0.988744	f	86	1.37417	b	86	1.01962	f	86	0.840888		86	1.14925	f	86	0.619641	b	86	1.8734	b	86	1.49374	b	86	1.1869	f	86	1.01798	b	86	0.682166	f	86	1.13229
86.2	0.902962	b	86.2	1.21261	f	86.2	0.425986		86.2	1.00241	f	86.2	1.38354	b	86.2	1.00218	f	86.2	0.848085		86.2	1.14695	f	86.2	0.643207	b	86.2	1.88777	b	86.2	1.48995	b	86.2	1.20754	f	86.2	1.03487	b	86.2	0.701508	f	86.2	1.14701
86.4	0.918916	b	86.4	1.19634	f	86.4	0.410136		86.4	1.01543	f	86.4	1.39302	b	86.4	0.981817	f	86.4	0.858614		86.4	1.14415	f	86.4	0.672454	b	86.4	1.9086	b	86.4	1.48581	b	86.4	1.23134	f	86.4	1.0534	b	86.4	0.718232	f	86.4	1.16256
86.6	0.937859	b	86.6	1.17494	f	86.6	0.387261		86.6	1.02729	f	86.6	1.40243	b	86.6	0.959645	f	86.6	0.872606		86.6	1.14151	f	86.6	0.706549	b	86.6	1.93673	b	86.6	1.48126	b	86.6	1.25701	f	86.6	1.07621	b	86.6	0.732512	f	86.6	1.17933
86.8	0.958446	b	86.8	1.14788	f	86.8	0.359699		86.8	1.03617	f	86.8	1.40934	b	86.8	0.937521	f	86.8	0.890154		86.8	1.13948	f	86.8	0.744123	b	86.8	1.97086	b	86.8	1.47584	b	86.8	1.28336	f	86.8	1.09965	b	86.8	0.742793	f	86.8	1.19589
87	0.97941	b	87	1.11602	f	87	0.329364		87	1.04226	f	87	1.41395	b	87	0.917611	f	87	0.910582		87	1.13906		87	0.783004	b	87	2.00956	b	87	1.46794	b	87	1.30685	f	87	1.12773	b	87	0.746058	f	87	1.21275
87.2	0.998871	b	87.2	1.07952	f	87.2	0.298448		87.2	1.04486	f	87.2	1.41517	b	87.2	0.900894	f	87.2	0.93271		87.2	1.14077		87.2	0.81991	b	87.2	2.05284	b	87.2	1.4561	b	87.2	1.32381	f	87.2	1.1584	b	87.2	0.741081	f	87.2	1.22752
87.4	1.0149	b	87.4	1.03915	f	87.4	0.268702		87.4	1.04511	f	87.4	1.41268	b	87.4	0.889028	f	87.4	0.955929		87.4	1.14523		87.4	0.850529	b	87.4	2.09925	b	87.4	1.4394	b	87.4	1.33241	f	87.4	1.19481	b	87.4	0.725894	f	87.4	1.24067
87.6	1.02548	b	87.6	0.997514	f	87.6	0.241287		87.6	1.04362	f	87.6	1.40584	b	87.6	0.882065	f	87.6	0.978909		87.6	1.15265		87.6	0.871981	b	87.6	2.14915	b	87.6	1.41869	b	87.6	1.33039	f	87.6	1.2351	b	87.6	0.701743	f	87.6	1.25145
87.8	1.02923	b	87.8	0.956062	f	87.8	0.217486		87.8	1.04089	f	87.8	1.3959	b	87.8	0.88062	f	87.8	1.00031		87.8	1.16244		87.8	0.880694	b	87.8	2.19891	b	87.8	1.39408	b	87.8	1.31688	f	87.8	1.28068	b	87.8	0.668806	f	87.8	1.26083
88	1.02567	b	88	0.917767	f	88	0.197368		88	1.03791	f	88	1.38344	b	88	0.884815	f	88	1.01792		88	1.17443		88	0.874806	b	88	2.24864	b	88	1.36708		88	1.29478	f	88	1.33005	b	88	0.63074	f	88	1.26816
88.2	1.01714	b	88.2	0.884569	f	88.2	0.181063		88.2	1.03548	f	88.2	1.36907	b	88.2	0.893704	f	88.2	1.03136		88.2	1.1872		88.2	0.854419	b	88.2	2.29727	b	88.2	1.33869		88.2	1.26453	f	88.2	1.38208	b	88.2	0.590245	f	88.2	1.27372
88.4	1.00289	b	88.4	0.858392	f	88.4	0.168917		88.4	1.03409	f	88.4	1.35296	b	88.4	0.90677	f	88.4	1.0395		88.4	1.19945		88.4	0.821099	b	88.4	2.34384	b	88.4	1.30993		88.4	1.2302	f	88.4	1.43511	b	88.4	0.552748	f	88.4	1.28004
88.6	0.985326	b	88.6	0.841068	f	88.6	0.160753		88.6	1.0337	f	88.6	1.33527	b	88.6	0.922044	f	88.6	1.04185		88.6	1.2082		88.6	0.778422	b	88.6	2.38816	b	88.6	1.28177		88.6	1.19263	f	88.6	1.48575	b	88.6	0.52226	f	88.6	1.28525
88.8	0.967176	b	88.8	0.833195	f	88.8	0.156394		88.8	1.03367	f	88.8	1.31719	b	88.8	0.938557	f	88.8	1.039		88.8	1.21188		88.8	0.730028	b	88.8	2.42621	b	88.8	1.25323		88.8	1.15581	f	88.8	1.53302	b	88.8	0.500916	f	88.8	1.29126
89	0.948932	b	89	0.835213	f	89	0.155921		89	1.03382	f	89	1.29939	b	89	0.955165	f	89	1.03253		89	1.2089		89	0.680656	b	89	2.45964	b	89	1.22433		89	1.12386	f	89	1.57329	b	89	0.490876	f	89	1.29698
89.2	0.930929	b	89.2	0.846732	f	89.2	0.159009		89.2	1.03332	f	89.2	1.2832	b	89.2	0.969858	f	89.2	1.02409		89.2	1.19938		89.2	0.63379	b	89.2	2.4858	b	89.2	1.19414		89.2	1.0998	f	89.2	1.60384	b	89.2	0.490509	f	89.2	1.30268
89.4	0.913933	b	89.4	0.868027	f	89.4	0.165458		89.4	1.03163	f	89.4	1.26756	b	89.4	0.982068	f	89.4	1.01427		89.4	1.18432		89.4	0.591371	b	89.4	2.50483	b	89.4	1.16202		89.4	1.08587	f	89.4	1.6236	b	89.4	0.500495	f	89.4	1.30779
89.6	0.897878	b	89.6	0.898708	f	89.6	0.17487		89.6	1.02898	f	89.6	1.25331	b	89.6	0.991296	f	89.6	1.00542		89.6	1.16567		89.6	0.556654	b	89.6	2.51627	b	89.6	1.12672		89.6	1.08227	f	89.6	1.62901	b	89.6	0.518917	f	89.6	1.31121
89.8	0.882878	b	89.8	0.937898	f	89.8	0.1869		89.8	1.02416	f	89.8	1.24069	b	89.8	0.998128	f	89.8	0.998699		89.8	1.14616		89.8	0.528314	b	89.8	2.52066	b	89.8	1.08994		89.8	1.08961	f	89.8	1.62157	b	89.8	0.543981	f	89.8	1.31408
90	0.867899	b	90	0.98499	f	90	0.201536		90	1.01842	f	90	1.22881	b	90	1.00276	f	90	0.994813		90	1.12819		90	0.507525	b	90	2.51737	b	90	1.05289		90	1.10585	f	90	1.60106	b	90	0.573108	f	90	1.31609
90.2	0.853069	b	90.2	1.03876	f	90.2	0.21858		90.2	1.01234	f	90.2	1.21805	b	90.2	1.00643	f	90.2	0.995216		90.2	1.11361		90.2	0.49549	b	90.2	2.50857	b	90.2	1.01444		90.2	1.12954	f	90.2	1.57075	b	90.2	0.603961	f	90.2	1.31777
90.4	0.839318	b	90.4	1.09799	f	90.4	0.237703		90.4	1.00607	f	90.4	1.20843	b	90.4	1.00974	f	90.4	0.999685		90.4	1.10426		90.4	0.489857	b	90.4	2.4919	b	90.4	0.977024		90.4	1.15778	f	90.4	1.53572	b	90.4	0.635951	f	90.4	1.32004
90.6	0.827734	b	90.6	1.16117	f	90.6	0.258262		90.6	1.00069	f	90.6	1.19954	b	90.6	1.0127	f	90.6	1.0082		90.6	1.1005		90.6	0.491852	b	90.6	2.46786	b	90.6	0.942088		90.6	1.18585	f	90.6	1.49975	b	90.6	0.665572	f	90.6	1.32363
90.8	0.81842	b	90.8	1.22624	f	90.8	0.280071		90.8	0.996489	f	90.8	1.19108	b	90.8	1.01569	f	90.8	1.02118		90.8	1.10297		90.8	0.502369	b	90.8	2.43699	b	90.8	0.912059		90.8	1.20992	f	90.8	1.46937	b	90.8	0.69174	f	90.8	1.3303
91	0.812881	b	91	1.29012	f	91	0.302508		91	0.993764	f	91	1.18344	b	91	1.01865	f	91	1.03765		91	1.11147		91	0.520444	b	91	2.39857	b	91	0.885646	b	91	1.227	f	91	1.44673	b	91	0.713581	f	91	1.34148
91.2	0.811435	b	91.2	1.34932	f	91.2	0.325029		91.2	0.992962	f	91.2	1.17776	b	91.2	1.02068	f	91.2	1.05793		91.2	1.12526		91.2	0.546308	b	91.2	2.3525	b	91.2	0.865076	b	91.2	1.23419	f	91.2	1.43868	b	91.2	0.730304	f	91.2	1.3559
91.4	0.814225	b	91.4	1.39994	f	91.4	0.347252		91.4	0.993956	f	91.4	1.17318	b	91.4	1.02101	f	91.4	1.07944		91.4	1.14477		91.4	0.580047	b	91.4	2.30118	b	91.4	0.850895	b	91.4	1.23115	f	91.4	1.44332	b	91.4	0.740537	f	91.4	1.37514
91.6	0.821738	b	91.6	1.43869	f	91.6	0.368209		91.6	0.996648	f	91.6	1.17091	b	91.6	1.01859	f	91.6	1.10179		91.6	1.16889		91.6	0.621989	b	91.6	2.2458	b	91.6	0.842453	b	91.6	1.22124	f	91.6	1.46223	b	91.6	0.74496	f	91.6	1.39901
91.8	0.833274	b	91.8	1.46236	f	91.8	0.388082		91.8	1.00064	f	91.8	1.17079	b	91.8	1.01361	f	91.8	1.12375		91.8	1.19686		91.8	0.674412	b	91.8	2.1867	b	91.8	0.841794	b	91.8	1.20419	f	91.8	1.49297	b	91.8	0.743382	f	91.8	1.42677
92	0.848324	b	92	1.47042	f	92	0.407024		92	1.00584	f	92	1.17262	b	92	1.00456	f	92	1.14276		92	1.22782		92	0.736856	b	92	2.1283	b	92	0.847035	b	92	1.18584	f	92	1.53534	b	92	0.736977	f	92	1.4574
92.2	0.866209	b	92.2	1.46294	f	92.2	0.425316		92.2	1.01234	f	92.2	1.17589	b	92.2	0.992166	f	92.2	1.15854		92.2	1.26064		92.2	0.81118	b	92.2	2.07432	b	92.2	0.857201	b	92.2	1.16668	f	92.2	1.58261	b	92.2	0.72661	f	92.2	1.48909
92.4	0.886098	b	92.4	1.44279	f	92.4	0.443829		92.4	1.01942	f	92.4	1.18092	b	92.4	0.977019	f	92.4	1.16981		92.4	1.29382		92.4	0.898198	b	92.4	2.02447	b	92.4	0.872627	b	92.4	1.14914	f	92.4	1.63218	b	92.4	0.712525	f	92.4	1.5211
92.6	0.906869	b	92.6	1.41448	f	92.6	0.463013		92.6	1.02806	f	92.6	1.1872	b	92.6	0.959437	f	92.6	1.17611		92.6	1.32563		92.6	0.999247	b	92.6	1.98021	b	92.6	0.89224	b	92.6	1.13548	f	92.6	1.68082	b	92.6	0.69617	f	92.6	1.55169
92.8	0.927571	b	92.8	1.38238	f	92.8	0.483973		92.8	1.03753	f	92.8	1.19353	b	92.8	0.940993	f	92.8	1.17581		92.8	1.35468		92.8	1.1159	b	92.8	1.93915	b	92.8	0.914978	b	92.8	1.12589	f	92.8	1.72092	b	92.8	0.67823	f	92.8	1.57779
93	0.947387	b	93	1.35104	f	93	0.507107		93	1.04814	f	93	1.20043	b	93	0.923272	f	93	1.17		93	1.37849		93	1.24731		93	1.90165	b	93	0.940835	b	93	1.11827	f	93	1.75323	b	93	0.659856	f	93	1.59877
93.2	0.965212	b	93.2	1.32233	f	93.2	0.533194		93.2	1.05968	f	93.2	1.20756	b	93.2	0.906921	f	93.2	1.15976		93.2	1.39575		93.2	1.39135		93.2	1.8675	b	93.2	0.968481	b	93.2	1.11321	f	93.2	1.77164	b	93.2	0.642701	f	93.2	1.6142
93.4	0.980174	b	93.4	1.29867	f	93.4	0.562201		93.4	1.07172	f	93.4	1.2151	b	93.4	0.893203	f	93.4	1.14535		93.4	1.40602		93.4	1.54412		93.4	1.83368	b	93.4	0.998753	b	93.4	1.10896	f	93.4	1.77748	b	93.4	0.627306	f	93.4	1.62446
93.6	0.992464	b	93.6	1.28095	f	93.6	0.593744		93.6	1.08385	f	93.6	1.22293	b	93.6	0.882753	f	93.6	1.12848		93.6	1.40902		93.6	1.70342		93.6	1.80043	b	93.6	1.03002	b	93.6	1.10491	f	93.6	1.77073	b	93.6	0.614858	f	93.6	1.62999
93.8	1.0002	b	93.8	1.26853	f	93.8	0.627127		93.8	1.09621	f	93.8	1.23036	b	93.8	0.876057	f	93.8	1.1092		93.8	1.4067		93.8	1.86417		93.8	1.76827	b	93.8	1.06127	b	93.8	1.1003	f	93.8	1.75189	b	93.8	0.605475	f	93.8	1.63191
94	1.0044	b	94	1.26013	f	94	0.660648		94	1.10731	f	94	1.23756	b	94	0.873003	f	94	1.08801		94	1.40047	f	94	2.0233		94	1.73954	b	94	1.09206	b	94	1.09411	f	94	1.72392	b	94	0.600641	f	94	1.63178	b
94.2	1.00425	b	94.2	1.25582	f	94.2	0.693476		94.2	1.11693	f	94.2	1.24289	b	94.2	0.873151	f	94.2	1.0663		94.2	1.39208	f	94.2	2.1755		94.2	1.71468	b	94.2	1.12117	b	94.2	1.08501	f	94.2	1.68898	b	94.2	0.599671	f	94.2	1.63118	b
94.4	1.00012	b	94.4	1.2541	f	94.4	0.723694		94.4	1.12527	f	94.4	1.24563	b	94.4	0.876795	f	94.4	1.04334		94.4	1.38392	f	94.4	2.31631		94.4	1.6957	b	94.4	1.14672	b	94.4	1.07487	f	94.4	1.65104	b	94.4	0.60317	f	94.4	1.63164	b
94.6	0.993975	b	94.6	1.25498	f	94.6	0.749334		94.6	1.13155	f	94.6	1.24541	b	94.6	0.883171	f	94.6	1.0201		94.6	1.37823	f	94.6	2.44858		94.6	1.68506	b	94.6	1.16631	b	94.6	1.063	f	94.6	1.61198	b	94.6	0.609895	f	94.6	1.63272	b
94.8	0.987799	b	94.8	1.25754	f	94.8	0.770097		94.8	1.13655	f	94.8	1.24112	b	94.8	0.892276	f	94.8	0.99737		94.8	1.37641	f	94.8	2.56681		94.8	1.6814	b	94.8	1.17908	b	94.8	1.04962	f	94.8	1.57445	b	94.8	0.619405	f	94.8	1.63752	b
95	0.98162	b	95	1.26138	f	95	0.785464		95	1.14012	f	95	1.23216	b	95	0.903456	f	95	0.975946		95	1.37903	f	95	2.66714		95	1.68701	b	95	1.18533	b	95	1.03571	f	95	1.53991	b	95	0.630919	f	95	1.64396	b
95.2	0.978656	b	95.2	1.26798	f	95.2	0.795184		95.2	1.14284	f	95.2	1.21931	b	95.2	0.915751	f	95.2	0.956318		95.2	1.38685	f	95.2	2.74548		95.2	1.69998	b	95.2	1.1833	b	95.2	1.02065	f	95.2	1.50937	b	95.2	0.642069	f	95.2	1.6504	b
95.4	0.979573	b	95.4	1.27683	f	95.4	0.801037		95.4	1.14478	f	95.4	1.20373	b	95.4	0.929568	f	95.4	0.93971		95.4	1.39908	f	95.4	2.79784		95.4	1.71962	b	95.4	1.17515	b	95.4	1.0054	f	95.4	1.484	b	95.4	0.654457	f	95.4	1.65717	b
95.6	0.984271	b	95.6	1.28851	f	95.6	0.803578		95.6	1.14657	f	95.6	1.18698	b	95.6	0.943884	f	95.6	0.927275		95.6	1.41604	f	95.6	2.82135		95.6	1.7432	b	95.6	1.16123	b	95.6	0.989561	f	95.6	1.46325	b	95.6	0.664984	f	95.6	1.66332	b
95.8	0.994933	b	95.8	1.30326	f	95.8	0.804142		95.8	1.14898	f	95.8	1.17156	b	95.8	0.958429	f	95.8	0.919503		95.8	1.43709	f	95.8	2.79993		95.8	1.76638	b	95.8	1.14402	b	95.8	0.973946	f	95.8	1.44697	b	95.8	0.673546	f	95.8	1.66808	b
96	1.01038	b	96	1.32097	f	96	0.803568		96	1.152	f	96	1.15842	b	96	0.972864	f	96	0.917257		96	1.46217	b	96	2.74264		96	1.78844	b	96	1.12354	b	96	0.959698	f	96	1.43274	b	96	0.680236	f	96	1.6697	b
96.2	1.03056	b	96.2	1.3423	f	96.2	0.803414		96.2	1.1552	f	96.2	1.14885	b	96.2	0.987182	f	96.2	0.920654		96.2	1.48964	b	96.2	2.64592		96.2	1.80735	b	96.2	1.10334	b	96.2	0.947022	f	96.2	1.42163	b	96.2	0.684449	f	96.2	1.67026	b
96.4	1.05469	b	96.4	1.36661	f	96.4	0.804564		96.4	1.15861	f	96.4	1.14429	b	96.4	1.00056	f	96.4	0.929985		96.4	1.5193	b	96.4	2.51982		96.4	1.82112	b	96.4	1.08504	b	96.4	0.936061	f	96.4	1.4104	b	96.4	0.686483	f	96.4	1.66838	b
96.6	1.08159	b	96.6	1.39268	f	96.6	0.808822		96.6	1.1615	f	96.6	1.1447	b	96.6	1.01352	f	96.6	0.946014		96.6	1.54975	b	96.6	2.37791		96.6	1.83159	b	96.6	1.06866	b	96.6	0.927087	f	96.6	1.39746	b	96.6	0.684529	f	96.6	1.66546	b
96.8	1.10962	b	96.8	1.41831	f	96.8	0.817216		96.8	1.16363	f	96.8	1.15067	b	96.8	1.02572	f	96.8	0.968485		96.8	1.58026	b	96.8	2.23274		96.8	1.84018	b	96.8	1.0546	b	96.8	0.921049	f	96.8	1.38363	b	96.8	0.679224	f	96.8	1.66243	b
97	1.13828	b	97	1.44329	f	97	0.829923		97	1.16362	f	97	1.16202	b	97	1.03728	f	97	0.996908		97	1.60947	b	97	2.09229		97	1.8482	b	97	1.04235	b	97	0.917691	f	97	1.36728	b	97	0.669075	f	97	1.65879	b
97.2	1.1649	b	97.2	1.46418	f	97.2	0.846796		97.2	1.16147	f	97.2	1.17753	b	97.2	1.04847	f	97.2	1.03092		97.2	1.636	b	97.2	1.96726		97.2	1.85822	b	97.2	1.03391	b	97.2	0.916225	f	97.2	1.3497	b	97.2	0.654185	f	97.2	1.65636	b
97.4	1.18667	b	97.4	1.4794	f	97.4	0.867268		97.4	1.15646	f	97.4	1.19671	b	97.4	1.05901	f	97.4	1.07007		97.4	1.65903	b	97.4	1.85853		97.4	1.87228	b	97.4	1.02831	b	97.4	0.915567	f	97.4	1.32921	b	97.4	0.634131	f	97.4	1.6553	b
97.6	1.20144	b	97.6	1.48698	f	97.6	0.89015		97.6	1.14925	f	97.6	1.2189	b	97.6	1.06916	f	97.6	1.11301		97.6	1.67759	b	97.6	1.76735		97.6	1.89066	b	97.6	1.02357	b	97.6	0.916122	f	97.6	1.30949	b	97.6	0.611407	f	97.6	1.65549	b
97.8	1.20758	b	97.8	1.48483	f	97.8	0.913918		97.8	1.13968	f	97.8	1.24222	b	97.8	1.07937	f	97.8	1.15727		97.8	1.69108	b	97.8	1.69393		97.8	1.91246	b	97.8	1.01968	b	97.8	0.915178	f	97.8	1.2899	b	97.8	0.586346	f	97.8	1.65594	b
98	1.20422	b	98	1.4752	f	98	0.935258		98	1.12893	f	98	1.2659	b	98	1.08909	f	98	1.20038		98	1.69842	b	98	1.63354		98	1.9365	b	98	1.01508	b	98	0.912677	f	98	1.27094	b	98	0.559882	f	98	1.65859	b
98.2	1.1912	b	98.2	1.45787	f	98.2	0.950896		98.2	1.11774	f	98.2	1.28857	b	98.2	1.09884	f	98.2	1.2409		98.2	1.69951	b	98.2	1.58422		98.2	1.9601	b	98.2	1.01049	b	98.2	0.907626	f	98.2	1.25161	b	98.2	0.534594	f	98.2	1.66264	b
98.4	1.16886	b	98.4	1.4352	f	98.4	0.960161		98.4	1.10809	f	98.4	1.30937	b	98.4	1.10765	f	98.4	1.27589		98.4	1.69432	b	98.4	1.54392		98.4	1.97879	b	98.4	1.00528	b	98.4	0.902417	f	98.4	1.23439	b	98.4	0.511895	f	98.4	1.66905	b
98.6	1.13914	b	98.6	1.40904	f	98.6	0.96192		98.6	1.10153	f	98.6	1.32674	b	98.6	1.11534	f	98.6	1.30308		98.6	1.68286	b	98.6	1.50871		98.6	1.99112	b	98.6	0.998092	b	98.6	0.895157	f	98.6	1.21926	b	98.6	0.494399	f	98.6	1.67809	b
98.8	1.10604	b	98.8	1.38326	f	98.8	0.956784		98.8	1.0972	f	98.8	1.3406	b	98.8	1.12208	f	98.8	1.3223		98.8	1.665	b	98.8	1.47714		98.8	1.99276	b	98.8	0.990714	b	98.8	0.889422	f	98.8	1.20425	b	98.8	0.482016	f	98.8	1.69198	b
99	1.07142	b	99	1.35845	f	99	0.945737		99	1.09646	f	99	1.35145	b	99	1.12672	f	99	1.3347	b	99	1.64151	b	99	1.44688		99	1.98545	b	99	0.985248	b	99	0.885898	f	99	1.19265	b	99	0.47604	f	99	1.71135	b
99.2	1.03844	b	99.2	1.33683	f	99.2	0.931067		99.2	1.09911	f	99.2	1.3595	b	99.2	1.12877	f	99.2	1.33999	b	99.2	1.61344	b	99.2	1.41984		99.2	1.96882	b	99.2	0.980772	b	99.2	0.887409	f	99.2	1.18462	b	99.2	0.476047	f	99.2	1.73611	b
99.4	1.00817	b	99.4	1.31784	f	99.4	0.915371		99.4	1.10403	f	99.4	1.36488	b	99.4	1.12865	f	99.4	1.34001	b	99.4	1.58134	b	99.4	1.39506		99.4	1.94488	b	99.4	0.980983	b	99.4	0.894937	f	99.4	1.18221	b	99.4	0.481727	f	99.4	1.76488	b
99.6	0.982428	b	99.6	1.30242	f	99.6	0.89942		99.6	1.11014	f	99.6	1.36879	b	99.6	1.12615	f	99.6	1.33546	b	99.6	1.54748	b	99.6	1.37712		99.6	1.91802	b	99.6	0.985789	b	99.6	0.909839	f	99.6	1.18582	b	99.6	0.492132	f	99.6	1.79781	b
99.8	0.961403	b	99.8	1.29037	f	99.8	0.884672		99.8	1.1162	f	99.8	1.37178	b	99.8	1.12131	f	99.8	1.32595	b	99.8	1.5136	b	99.8	1.36567		99.8	1.89142	b	99.8	0.997075	b	99.8	0.932587	f	99.8	1.19687	b	99.8	0.507013	f	99.8	1.83211	b
100	0.946068	b	100	1.28161	f	100	0.872328	f	100	1.12116	f	100	1.37548	b	100	1.11461	f	100	1.31278	b	100	1.48103	b	100	1.36719		100	1.86681	b	100	1.01708		100	0.96233	f	100	1.21806	b	100	0.524645	f	100	1.86631	b
100.2	0.935779	b	100.2	1.27631	f	100.2	0.862998	f	100.2	1.12455	f	100.2	1.37866	b	100.2	1.10721	f	100.2	1.29629	b	100.2	1.45348	b	100.2	1.38375		100.2	1.84845	b	100.2	1.04347		100.2	0.998523	f	100.2	1.24958	b	100.2	0.544634	f	100.2	1.89724	b
100.4	0.929774	b	100.4	1.27419	f	100.4	0.856431	f	100.4	1.12546	f	100.4	1.38291	b	100.4	1.10024	f	100.4	1.27584	b	100.4	1.43086	b	100.4	1.42183		100.4	1.83508	b	100.4	1.07725		100.4	1.0397	f	100.4	1.29144	b	100.4	0.566356	f	100.4	1.92382	b
100.6	0.927686	b	100.6	1.27571	f	100.6	0.853479	f	100.6	1.12398	f	100.6	1.38776	b	100.6	1.09276	f	100.6	1.25305	b	100.6	1.4146	b	100.6	1.47826		100.6	1.82634	b	100.6	1.11909		100.6	1.08194	f	100.6	1.344	b	100.6	0.58901	f	100.6	1.94384	b
100.8	0.928173	b	100.8	1.28134	f	100.8	0.853982	f	100.8	1.12056	f	100.8	1.39173	b	100.8	1.08627	f	100.8	1.22846	b	100.8	1.40543	b	100.8	1.54824		100.8	1.82067	b	100.8	1.16725		100.8	1.12423	f	100.8	1.40567	b	100.8	0.61238	f	100.8	1.95616	b
101	0.928547	b	101	1.29154	f	101	0.857074	f	101	1.11519	f	101	1.39466	b	101	1.08038	f	101	1.2037	b	101	1.40278	b	101	1.62873		101	1.81746	b	101	1.21923		101	1.16382	f	101	1.47586	b	101	0.634883	f	101	1.95982	b
101.2	0.928231	b	101.2	1.30601	f	101.2	0.862535	f	101.2	1.10887	f	101.2	1.39504	b	101.2	1.07505	f	101.2	1.17988	b	101.2	1.40608	b	101.2	1.71463		101.2	1.81532	b	101.2	1.27166		101.2	1.19668	f	101.2	1.55016	b	101.2	0.656892	f	101.2	1.95822	b
101.4	0.92598	b	101.4	1.32396	f	101.4	0.870348	f	101.4	1.102	f	101.4	1.39207	b	101.4	1.06962	f	101.4	1.15862	b	101.4	1.41365	b	101.4	1.79167		101.4	1.81161	b	101.4	1.32121		101.4	1.22158	f	101.4	1.62607	b	101.4	0.677526	f	101.4	1.95252	b
101.6	0.921637	b	101.6	1.34394	f	101.6	0.878671	f	101.6	1.0948	f	101.6	1.38435	b	101.6	1.0629	f	101.6	1.1412	b	101.6	1.426	b	101.6	1.85558		101.6	1.80862	b	101.6	1.36288		101.6	1.2365	f	101.6	1.69935	b	101.6	0.696496	f	101.6	1.94443	b
101.8	0.914734	b	101.8	1.36493	f	101.8	0.88741	f	101.8	1.08733	f	101.8	1.37334	b	101.8	1.05449	f	101.8	1.12884	b	101.8	1.44295	b	101.8	1.90018		101.8	1.80684	b	101.8	1.39493		101.8	1.24143	f	101.8	1.76553	b	101.8	0.71461	f	101.8	1.93563	b
102	0.906596	b	102	1.38558	f	102	0.895807	f	102	1.07929	f	102	1.35671	b	102	1.04377	f	102	1.12156	b	102	1.46261	b	102	1.92829		102	1.80664	b	102	1.41057		102	1.23607	f	102	1.81979	b	102	0.731116	f	102	1.92857	b
102.2	0.899214	b	102.2	1.4026	f	102.2	0.90224	f	102.2	1.07139	f	102.2	1.33764	b	102.2	1.03047	f	102.2	1.11945	b	102.2	1.48519	b	102.2	1.93405		102.2	1.8074	b	102.2	1.41026		102.2	1.21997	f	102.2	1.86034	b	102.2	0.746912	f	102.2	1.9241	b
102.4	0.894527	b	102.4	1.41485	f	102.4	0.905198	f	102.4	1.0636	f	102.4	1.31629	b	102.4	1.01496	f	102.4	1.12206	b	102.4	1.51058	b	102.4	1.9248		102.4	1.81231	b	102.4	1.39416		102.4	1.19424	f	102.4	1.88191	b	102.4	0.76163	f	102.4	1.92307	b
102.6	0.893919	b	102.6	1.42074	f	102.6	0.904031	f	102.6	1.05631	f	102.6	1.29371	b	102.6	0.997846	f	102.6	1.12891	b	102.6	1.53805	b	102.6	1.90488		102.6	1.82087	b	102.6	1.3642		102.6	1.15983	f	102.6	1.88581	b	102.6	0.775981	f	102.6	1.92653	b
102.8	0.898034	b	102.8	1.42042	f	102.8	0.896463	f	102.8	1.04976	f	102.8	1.27207	b	102.8	0.979609	f	102.8	1.13901	b	102.8	1.56623	b	102.8	1.87855		102.8	1.83178	b	102.8	1.32381		102.8	1.1192	f	102.8	1.87417	b	102.8	0.788797	f	102.8	1.93346	b
103	0.908588	b	103	1.4137	f	103	0.883523	f	103	1.04346	f	103	1.25147	b	103	0.961685	f	103	1.15129	f	103	1.5945	b	103	1.85149		103	1.84377	b	103	1.27704	f	103	1.07465	f	103	1.84578	b	103	0.799703	f	103	1.94472	b
103.2	0.924905	b	103.2	1.40041	f	103.2	0.865759	f	103.2	1.03791	f	103.2	1.23339	b	103.2	0.944449	f	103.2	1.16496	f	103.2	1.62193	b	103.2	1.82649		103.2	1.85437	b	103.2	1.22897	f	103.2	1.02637	f	103.2	1.80758	b	103.2	0.807062	f	103.2	1.95989	b
103.4	0.948186	b	103.4	1.38354	f	103.4	0.843704	f	103.4	1.0322	f	103.4	1.21791	b	103.4	0.928081	f	103.4	1.17849	f	103.4	1.64702	b	103.4	1.80577		103.4	1.86185	b	103.4	1.18035	f	103.4	0.977092	f	103.4	1.76093	b	103.4	0.808777	f	103.4	1.97713	b
103.6	0.976713	b	103.6	1.36339	f	103.6	0.81958	f	103.6	1.02614	f	103.6	1.20479	b	103.6	0.913445	f	103.6	1.19044	f	103.6	1.66862	b	103.6	1.78995		103.6	1.86305	b	103.6	1.13507	f	103.6	0.928587	f	103.6	1.71077	b	103.6	0.803178	f	103.6	1.99449	b
103.8	1.00988	b	103.8	1.34074	f	103.8	0.795576	f	103.8	1.0191	f	103.8	1.19349	b	103.8	0.899891	f	103.8	1.20105	f	103.8	1.68513	b	103.8	1.77709		103.8	1.85596	b	103.8	1.09349	f	103.8	0.880875	f	103.8	1.65974	b	103.8	0.786722	f	103.8	2.01024	b
104	1.04608	b	104	1.31672	f	104	0.772111	f	104	1.0113	f	104	1.18444	b	104	0.887008	f	104	1.2095	f	104	1.69549	b	104	1.76352		104	1.83999	b	104	1.05708	f	104	0.837774	f	104	1.60912	b	104	0.760056	f	104	2.02181	b
104.2	1.08323	b	104.2	1.29161	f	104.2	0.75158	f	104.2	1.00288	f	104.2	1.17704	b	104.2	0.874427	f	104.2	1.21544	f	104.2	1.69875	b	104.2	1.74744		104.2	1.81511	b	104.2	1.02543	f	104.2	0.799358	f	104.2	1.56163	b	104.2	0.726561	f	104.2	2.02562	b
104.4	1.12014	b	104.4	1.26657	f	104.4	0.734764	f	104.4	0.99416	f	104.4	1.17143	b	104.4	0.861535	f	104.4	1.21886	f	104.4	1.69464	b	104.4	1.72426		104.4	1.78293	b	104.4	0.998764	f	104.4	0.766923	f	104.4	1.51954	b	104.4	0.689092	f	104.4	2.0225	b
104.6	1.15495	b	104.6	1.24123	f	104.6	0.721901	f	104.6	0.985561	f	104.6	1.16773	b	104.6	0.848166	f	104.6	1.21936	f	104.6	1.68254	b	104.6	1.69306		104.6	1.74606	b	104.6	0.977321	f	104.6	0.741095	f	104.6	1.48178	b	104.6	0.65261	f	104.6	2.00975	b
104.8	1.18568	b	104.8	1.21751	f	104.8	0.713225	f	104.8	0.978545	f	104.8	1.16699	b	104.8	0.833786	f	104.8	1.21867	f	104.8	1.66267	b	104.8	1.6535		104.8	1.70911	b	104.8	0.960242	f	104.8	0.723814	f	104.8	1.44654	b	104.8	0.621188	f	104.8	1.98808	b
105	1.21054	b	105	1.19482	f	105	0.708573		105	0.974998	f	105	1.16934	b	105	0.818752	f	105	1.21666	f	105	1.63677	b	105	1.60958		105	1.6755	b	105	0.946414	f	105	0.713977	f	105	1.4166	b	105	0.597314	f	105	1.95949	b
105.2	1.23005	b	105.2	1.17472	f	105.2	0.70776		105.2	0.975306	f	105.2	1.17477	b	105.2	0.803228	f	105.2	1.21474	f	105.2	1.60506	b	105.2	1.56645		105.2	1.64922	b	105.2	0.935644	f	105.2	0.712742	f	105.2	1.38759	b	105.2	0.581657	f	105.2	1.92679	b
105.4	1.24275	b	105.4	1.15768	f	105.4	0.710524		105.4	0.98006	f	105.4	1.18341	b	105.4	0.788273	f	105.4	1.2137	f	105.4	1.57191	b	105.4	1.52759		105.4	1.6347	b	105.4	0.928682	f	105.4	0.719203	f	105.4	1.3599	b	105.4	0.573363	f	105.4	1.89254	b
105.6	1.25073	b	105.6	1.14555	f	105.6	0.715629		105.6	0.989755	f	105.6	1.19467	b	105.6	0.774658	f	105.6	1.21329	f	105.6	1.53867	b	105.6	1.50137		105.6	1.6337	b	105.6	0.922998	f	105.6	0.732365	f	105.6	1.33257	b	105.6	0.572539	f	105.6	1.85977	b
105.8	1.25314	b	105.8	1.1387	f	105.8	0.724306		105.8	1.00391	f	105.8	1.20762	b	105.8	0.763244	f	105.8	1.21548	f	105.8	1.50836	b	105.8	1.48666		105.8	1.64986	b	105.8	0.918364	f	105.8	0.75115	f	105.8	1.30559	b	105.8	0.575187	f	105.8	1.83219	b
106	1.25254	b	106	1.13748	f	106	0.735504		106	1.02067	f	106	1.22158	b	106	0.755269	f	106	1.22076	f	106	1.48449	b	106	1.48471		106	1.68093	b	106	0.914511	f	106	0.772383	f	106	1.27846	b	106	0.580237	f	106	1.81231	b
106.2	1.25135	b	106.2	1.14312	f	106.2	0.750348		106.2	1.03867	f	106.2	1.23433	b	106.2	0.751138	f	106.2	1.22863	f	106.2	1.46953	b	106.2	1.49403		106.2	1.72708	b	106.2	0.911061	f	106.2	0.795126	f	106.2	1.2515	b	106.2	0.586593	f	106.2	1.80073	b
106.4	1.24854	b	106.4	1.15503	f	106.4	0.769277		106.4	1.05612	f	106.4	1.24468	b	106.4	0.751513	f	106.4	1.23839	f	106.4	1.46452	b	106.4	1.51372		106.4	1.7852	b	106.4	0.908859	f	106.4	0.816898	f	106.4	1.22557	b	106.4	0.5921	f	106.4	1.79972	b
106.6	1.24659	b	106.6	1.17319	f	106.6	0.792935		106.6	1.06973	f	106.6	1.25195	b	106.6	0.756884	f	106.6	1.24951	f	106.6	1.47038	b	106.6	1.54013		106.6	1.85452	b	106.6	0.907264	f	106.6	0.836242	f	106.6	1.20234	b	106.6	0.597074	f	106.6	1.80872	b
106.8	1.2442	b	106.8	1.19734	f	106.8	0.822478		106.8	1.07758	f	106.8	1.25542	b	106.8	0.767151	f	106.8	1.25908	f	106.8	1.48529	b	106.8	1.57029		106.8	1.92963	b	106.8	0.907755	f	106.8	0.852037	f	106.8	1.18304	b	106.8	0.600423	f	106.8	1.82716	b
107	1.24035	b	107	1.22586	f	107	0.858894		107	1.07827	f	107	1.25622	b	107	0.781692	f	107	1.26755	f	107	1.50772	b	107	1.60239		107	2.00525	b	107	0.910815	f	107	0.862911	f	107	1.16842	b	107	0.604153	f	107	1.85614	b
107.2	1.23597	b	107.2	1.25672	f	107.2	0.902006		107.2	1.07154	f	107.2	1.25363	b	107.2	0.799894	f	107.2	1.27336	f	107.2	1.53634	b	107.2	1.63321		107.2	2.07505	b	107.2	0.917854	f	107.2	0.871348	f	107.2	1.15981	b	107.2	0.608517	f	107.2	1.8941	b
107.4	1.22748	b	107.4	1.28816	f	107.4	0.950965		107.4	1.05792	f	107.4	1.25016	b	107.4	0.820245	f	107.4	1.27568	f	107.4	1.56912	b	107.4	1.66147		107.4	2.13408	b	107.4	0.92863	f	107.4	0.878755	f	107.4	1.15873	b	107.4	0.613633	f	107.4	1.93877	b
107.6	1.21418	b	107.6	1.31614	f	107.6	1.00434		107.6	1.03776	f	107.6	1.24549	b	107.6	0.84172	f	107.6	1.2742	f	107.6	1.60326	b	107.6	1.68688		107.6	2.17794	b	107.6	0.942715	f	107.6	0.886772	f	107.6	1.16449	b	107.6	0.621717	f	107.6	1.98918	b
107.8	1.19566	b	107.8	1.33796	f	107.8	1.05992		107.8	1.01371	f	107.8	1.24077	b	107.8	0.862761	f	107.8	1.2686	f	107.8	1.63628	b	107.8	1.70674		107.8	2.20247	b	107.8	0.960389	f	107.8	0.897143	f	107.8	1.17547	b	107.8	0.632236	f	107.8	2.04122	b
108	1.17293		108	1.35095	f	108	1.11367		108	0.987864	f	108	1.23559	b	108	0.882182	f	108	1.26066	f	108	1.66616	b	108	1.72347		108	2.20768	b	108	0.978466	f	108	0.912088	f	108	1.19095	b	108	0.645626	f	108	2.09167	b
108.2	1.14582		108.2	1.35295	f	108.2	1.16305		108.2	0.962134	f	108.2	1.23068	b	108.2	0.898992	f	108.2	1.25116	f	108.2	1.69339	b	108.2	1.73439		108.2	2.19454	b	108.2	0.996685	f	108.2	0.933618	f	108.2	1.2093	b	108.2	0.662021	f	108.2	2.13619	b
108.4	1.11676		108.4	1.34479	f	108.4	1.20526		108.4	0.938448	f	108.4	1.22454	b	108.4	0.912719	f	108.4	1.24233	f	108.4	1.71577	b	108.4	1.73959		108.4	2.16647	b	108.4	1.01327	f	108.4	0.961568	f	108.4	1.22637	b	108.4	0.679528	f	108.4	2.17233	b
108.6	1.08683		108.6	1.3261	f	108.6	1.23836		108.6	0.917614	f	108.6	1.21771	b	108.6	0.923777	f	108.6	1.23502	f	108.6	1.73311	b	108.6	1.736		108.6	2.12611	b	108.6	1.02415	f	108.6	0.996413	f	108.6	1.24269	b	108.6	0.698197	f	108.6	2.19475	b
108.8	1.05867		108.8	1.29943	f	108.8	1.26213		108.8	0.900443	f	108.8	1.20985	b	108.8	0.932534	f	108.8	1.2305	f	108.8	1.74477	b	108.8	1.72492		108.8	2.07646	b	108.8	1.03046	f	108.8	1.03565	f	108.8	1.25317	b	108.8	0.716466	f	108.8	2.20333	b
109	1.03437		109	1.2667	f	109	1.27795	f	109	0.887238	f	109	1.20072	b	109	0.939583	f	109	1.22945	f	109	1.75251	b	109	1.70442		109	2.02119	b	109	1.03027	f	109	1.07691	f	109	1.25707	b	109	0.734915	f	109	2.20025	b
109.2	1.01423		109.2	1.23153	f	109.2	1.28659	f	109.2	0.878474	f	109.2	1.19073	b	109.2	0.945121	f	109.2	1.23256	f	109.2	1.75608	b	109.2	1.67583		109.2	1.961	b	109.2	1.02508	f	109.2	1.11754	f	109.2	1.25576	b	109.2	0.752257	f	109.2	2.18699	b
109.4	0.999685		109.4	1.19483	f	109.4	1.29017	f	109.4	0.873366	f	109.4	1.1807	b	109.4	0.95009	f	109.4	1.23831	f	109.4	1.75679	b	109.4	1.63945		109.4	1.89931	b	109.4	1.01626	f	109.4	1.15678	f	109.4	1.24715	b	109.4	0.768608	f	109.4	2.1686	b
109.6	0.989778		109.6	1.1596	f	109.6	1.29028	f	109.6	0.871757	f	109.6	1.17212	b	109.6	0.954696	f	109.6	1.24795	f	109.6	1.75606	b	109.6	1.59838		109.6	1.8354	b	109.6	1.00698	f	109.6	1.19103	f	109.6	1.23587	b	109.6	0.783397	f	109.6	2.14687	b
109.8	0.985857		109.8	1.1277	f	109.8	1.2888	f	109.8	0.873273	f	109.8	1.16489	b	109.8	0.958632	f	109.8	1.25901	f	109.8	1.75511	b	109.8	1.55494		109.8	1.77251	b	109.8	0.998567	f	109.8	1.21991	f	109.8	1.22189	b	109.8	0.796263	f	109.8	2.12584	b
110	0.986054		110	1.10033	f	110	1.28642	f	110	0.877728	f	110	1.16097	b	110	0.961912	f	110	1.27086	f	110	1.75463	b	110	1.51104		110	1.71013	b	110	0.993541	f	110	1.24237	f	110	1.20865	b	110	0.807267	f	110	2.10582	b
110.2	0.990048		110.2	1.07876	f	110.2	1.28513	f	110.2	0.884819	f	110.2	1.15953	b	110.2	0.964355	f	110.2	1.28184	f	110.2	1.75631	b	110.2	1.46755		110.2	1.65264	b	110.2	0.992741	f	110.2	1.25917	f	110.2	1.19725	b	110.2	0.815357	f	110.2	2.08865	b
110.4	0.997334		110.4	1.06447	f	110.4	1.28448	f	110.4	0.894337	f	110.4	1.16122	b	110.4	0.965888	f	110.4	1.29144	f	110.4	1.76013	b	110.4	1.42582		110.4	1.60234	b	110.4	0.996329	f	110.4	1.27215	f	110.4	1.18908	b	110.4	0.818706	f	110.4	2.07436	b
110.6	1.00607		110.6	1.059	f	110.6	1.28432	f	110.6	0.906147	f	110.6	1.16541	b	110.6	0.966374	f	110.6	1.29811	f	110.6	1.76627	b	110.6	1.38719		110.6	1.56153	b	110.6	1.00392	f	110.6	1.28198	f	110.6	1.18279	b	110.6	0.815996	f	110.6	2.06165	b
110.8	1.01579		110.8	1.06324	f	110.8	1.28389	f	110.8	0.920231	f	110.8	1.17089	b	110.8	0.966292	f	110.8	1.3021	f	110.8	1.77506	b	110.8	1.34814		110.8	1.53278	b	110.8	1.01325	f	110.8	1.28817	f	110.8	1.18115	b	110.8	0.807496	f	110.8	2.0517	b
111	1.02639		111	1.07809	f	111	1.28259	f	111	0.935668	f	111	1.17705	b	111	0.966158	f	111	1.30249	f	111	1.78632	b	111	1.31075		111	1.5178	b	111	1.02431	f	111	1.29089	f	111	1.18339	b	111	0.792968	f	111	2.04322	b
111.2	1.0366		111.2	1.10341	f	111.2	1.27837	f	111.2	0.951711	f	111.2	1.18273	b	111.2	0.96658	f	111.2	1.29966	f	111.2	1.79902	b	111.2	1.27403		111.2	1.51895	b	111.2	1.0345	f	111.2	1.28868	f	111.2	1.18722	b	111.2	0.773399	f	111.2	2.03544	b
111.4	1.04511		111.4	1.13963	f	111.4	1.26978	f	111.4	0.967153	f	111.4	1.18697	b	111.4	0.967833	f	111.4	1.29453	f	111.4	1.81305	b	111.4	1.2385		111.4	1.5343	b	111.4	1.04221	f	111.4	1.2809	f	111.4	1.19237	b	111.4	0.749988	f	111.4	2.0299	b
111.6	1.05319		111.6	1.18457	f	111.6	1.25428	f	111.6	0.980567	f	111.6	1.18995	b	111.6	0.971199	f	111.6	1.28837	f	111.6	1.8255	b	111.6	1.20816		111.6	1.56	b	111.6	1.04637	f	111.6	1.26531	f	111.6	1.19658	b	111.6	0.725093	f	111.6	2.02664	b
111.8	1.06065		111.8	1.2362	f	111.8	1.23191	f	111.8	0.990498	f	111.8	1.19076	b	111.8	0.976726	f	111.8	1.28286	f	111.8	1.83763	b	111.8	1.18321		111.8	1.59636	b	111.8	1.04746	f	111.8	1.24383	f	111.8	1.20003	b	111.8	0.699254	f	111.8	2.02521	b
112	1.06721		112	1.29189	f	112	1.20113	f	112	0.995684	f	112	1.18958	b	112	0.984699	f	112	1.27858	f	112	1.84733	b	112	1.16662		112	1.63627	b	112	1.04468	f	112	1.21508	f	112	1.20222	b	112	0.67659	f	112	2.02443	b
112.2	1.07328		112.2	1.3473	f	112.2	1.16454	f	112.2	0.996282	f	112.2	1.18581	b	112.2	0.995071	f	112.2	1.27723	f	112.2	1.85503	b	112.2	1.16023		112.2	1.67791	b	112.2	1.03885	f	112.2	1.18188	f	112.2	1.20395	b	112.2	0.656678	f	112.2	2.02431	b
112.4	1.07709		112.4	1.39857	f	112.4	1.12332	f	112.4	0.992364	f	112.4	1.18104	b	112.4	1.00739	f	112.4	1.27912	f	112.4	1.85982	b	112.4	1.16289		112.4	1.71838	b	112.4	1.0311	f	112.4	1.14655	f	112.4	1.20694	b	112.4	0.640564	f	112.4	2.02417	b
112.6	1.07992		112.6	1.44287	f	112.6	1.0822	f	112.6	0.985428	f	112.6	1.17509	b	112.6	1.02026	f	112.6	1.28462	f	112.6	1.86142	b	112.6	1.17429		112.6	1.75363	b	112.6	1.02272	f	112.6	1.11334	f	112.6	1.21112	b	112.6	0.629362	f	112.6	2.02165	b
112.8	1.07944		112.8	1.47747	f	112.8	1.0445	f	112.8	0.978156	f	112.8	1.16866	b	112.8	1.03226	f	112.8	1.29324	f	112.8	1.86151	b	112.8	1.19342		112.8	1.78192	b	112.8	1.01462	f	112.8	1.08477	f	112.8	1.21638	b	112.8	0.622614	f	112.8	2.0163	b
113	1.07565		113	1.50144	f	113	1.01207	f	113	0.971571	f	113	1.16224	b	113	1.04221	f	113	1.3048	f	113	1.85912		113	1.21663	b	113	1.80103	b	113	1.00716	f	113	1.06318	f	113	1.22349	b	113	0.621461	f	113	2.01044	b
113.2	1.0678		113.2	1.51679	f	113.2	0.986653	f	113.2	0.967588	f	113.2	1.15608	b	113.2	1.04876	f	113.2	1.31568	f	113.2	1.85176		113.2	1.24075	b	113.2	1.81265	b	113.2	1.00103	f	113.2	1.05094	f	113.2	1.23298	b	113.2	0.624807	f	113.2	2.00147	b
113.4	1.05445		113.4	1.5254	f	113.4	0.968243	f	113.4	0.967377	f	113.4	1.15151	b	113.4	1.0512	f	113.4	1.32468	f	113.4	1.83925		113.4	1.26366	b	113.4	1.81631	b	113.4	0.995867	f	113.4	1.04596	f	113.4	1.24246	b	113.4	0.634028	f	113.4	1.99122	b
113.6	1.03612		113.6	1.52805	f	113.6	0.955756	f	113.6	0.971511	f	113.6	1.14754	b	113.6	1.04903	f	113.6	1.33043	f	113.6	1.81988		113.6	1.28349	b	113.6	1.81135	b	113.6	0.99199	f	113.6	1.04986	f	113.6	1.25213	b	113.6	0.647965	f	113.6	1.98237	b
113.8	1.0139		113.8	1.52846	f	113.8	0.947631	f	113.8	0.980394	f	113.8	1.14539	b	113.8	1.0425	f	113.8	1.33118	f	113.8	1.7939		113.8	1.29997	b	113.8	1.80232	b	113.8	0.990152	f	113.8	1.06054	f	113.8	1.26022	b	113.8	0.665669	f	113.8	1.97668	b
114	0.990546		114	1.52709	f	114	0.942474		114	0.992516	f	114	1.14528	b	114	1.03244	f	114	1.32749	f	114	1.75861		114	1.31265	b	114	1.78904	b	114	0.989807	f	114	1.07768	f	114	1.26534	b	114	0.686518	f	114	1.97476	b
114.2	0.968391		114.2	1.52387	f	114.2	0.939017		114.2	1.00579	f	114.2	1.14696	b	114.2	1.01995	f	114.2	1.31811	f	114.2	1.7165		114.2	1.31834	b	114.2	1.77497	b	114.2	0.993501	f	114.2	1.09777	f	114.2	1.26576	b	114.2	0.709654	f	114.2	1.97704	b
114.4	0.949417		114.4	1.51933	f	114.4	0.935326		114.4	1.01926	f	114.4	1.1505	b	114.4	1.00642	f	114.4	1.30544	f	114.4	1.6676		114.4	1.32147	b	114.4	1.76368	b	114.4	1.00138	f	114.4	1.11972	f	114.4	1.25957	b	114.4	0.733521	f	114.4	1.98526	b
114.6	0.936077		114.6	1.51357	f	114.6	0.931181		114.6	1.03071	f	114.6	1.15558	b	114.6	0.992741	f	114.6	1.28887	f	114.6	1.61526		114.6	1.32209	b	114.6	1.75617	b	114.6	1.01413	f	114.6	1.14226	f	114.6	1.24857	b	114.6	0.757425	f	114.6	1.99821	b
114.8	0.930563		114.8	1.50668	f	114.8	0.926003		114.8	1.03871	f	114.8	1.16129	b	114.8	0.97998	f	114.8	1.27182	f	114.8	1.56273		114.8	1.32279	b	114.8	1.75372	b	114.8	1.03347	f	114.8	1.16274	f	114.8	1.23086	b	114.8	0.779276	f	114.8	2.01692	b
115	0.932364		115	1.49939	f	115	0.919369		115	1.04243	f	115	1.16684	b	115	0.968794	f	115	1.25478	f	115	1.51351		115	1.32459	b	115	1.7563	b	115	1.05847	f	115	1.18004	f	115	1.21022	b	115	0.798622	f	115	2.04034	b
115.2	0.941641		115.2	1.49115	f	115.2	0.910817		115.2	1.04189	f	115.2	1.17161	b	115.2	0.960108	f	115.2	1.23857	f	115.2	1.46876		115.2	1.33149	b	115.2	1.7634	b	115.2	1.09093	f	115.2	1.1911	f	115.2	1.18737	b	115.2	0.814136	f	115.2	2.06659	b
115.4	0.957074		115.4	1.48129	f	115.4	0.900104		115.4	1.03743	f	115.4	1.17421	b	115.4	0.953727	f	115.4	1.22227	f	115.4	1.43215		115.4	1.3449	b	115.4	1.77243	b	115.4	1.12786	f	115.4	1.19556	f	115.4	1.16455	b	115.4	0.825579	f	115.4	2.09584	b
115.6	0.976713		115.6	1.47146	f	115.6	0.887165		115.6	1.0298	f	115.6	1.17379	b	115.6	0.949816	f	115.6	1.20624	f	115.6	1.40371		115.6	1.36853	b	115.6	1.77909	b	115.6	1.16995	f	115.6	1.19248	f	115.6	1.14428	b	115.6	0.832966	f	115.6	2.12705	b
115.8	0.998803		115.8	1.46007	f	115.8	0.871957		115.8	1.02025	f	115.8	1.17024	b	115.8	0.948467	f	115.8	1.18802	f	115.8	1.38359		115.8	1.40297	b	115.8	1.7809	b	115.8	1.2132	f	115.8	1.18361	f	115.8	1.12607	b	115.8	0.836992	f	115.8	2.1607	b
116	1.01958	b	116	1.44846	f	116	0.853906		116	1.0096	f	116	1.16346	b	116	0.949139	f	116	1.16861	f	116	1.37129		116	1.44774	b	116	1.7744	b	116	1.25661	f	116	1.1692	f	116	1.11284	b	116	0.838458	f	116	2.19453	b
116.2	1.0374	b	116.2	1.4366	f	116.2	0.832972		116.2	0.998102	f	116.2	1.15334	b	116.2	0.951958	f	116.2	1.14659	f	116.2	1.36629		116.2	1.50147	b	116.2	1.75955	b	116.2	1.29834	f	116.2	1.15107	f	116.2	1.10182	b	116.2	0.837534	f	116.2	2.22872	b
116.4	1.05021	b	116.4	1.42559	f	116.4	0.809815		116.4	0.98664	f	116.4	1.14116	b	116.4	0.956389	f	116.4	1.12319	f	116.4	1.36605		116.4	1.55911	b	116.4	1.73714	b	116.4	1.33351	f	116.4	1.13114	f	116.4	1.09386	b	116.4	0.833906	f	116.4	2.26154	b
116.6	1.05654	b	116.6	1.41456	f	116.6	0.784383		116.6	0.975304	f	116.6	1.12694	b	116.6	0.961751	f	116.6	1.09861	f	116.6	1.36998		116.6	1.61453	b	116.6	1.70796	b	116.6	1.36271	f	116.6	1.11176	f	116.6	1.08704	b	116.6	0.82939	f	116.6	2.29215	b
116.8	1.05861	b	116.8	1.40367	f	116.8	0.758191		116.8	0.964725	f	116.8	1.11229	b	116.8	0.967549	f	116.8	1.07525	f	116.8	1.37494		116.8	1.66189	b	116.8	1.67633	b	116.8	1.3827	f	116.8	1.09372	f	116.8	1.08151	b	116.8	0.823901	f	116.8	2.31943	b
117	1.05623	b	117	1.39391	f	117	0.73178		117	0.954141	f	117	1.09818	b	117	0.972955	f	117	1.05455	f	117	1.37986		117	1.69444	b	117	1.64453	b	117	1.39453	f	117	1.07837	f	117	1.07476	b	117	0.817376	f	117	2.34295	b
117.2	1.05025	b	117.2	1.38353	f	117.2	0.70686		117.2	0.944717	f	117.2	1.08468	b	117.2	0.977772	f	117.2	1.03809	f	117.2	1.38387		117.2	1.70803	b	117.2	1.61536	b	117.2	1.39597	f	117.2	1.06375	f	117.2	1.06786	b	117.2	0.809683	f	117.2	2.36061	b
117.4	1.04287	b	117.4	1.37535	f	117.4	0.685057		117.4	0.936613	f	117.4	1.07343	b	117.4	0.981092	f	117.4	1.02775	f	117.4	1.38527		117.4	1.69988	b	117.4	1.59027	b	117.4	1.38891	f	117.4	1.04946	f	117.4	1.06084	b	117.4	0.802425	f	117.4	2.37506	b
117.6	1.03429	b	117.6	1.36756	f	117.6	0.66764		117.6	0.929703	f	117.6	1.06417	b	117.6	0.983604	f	117.6	1.02432	f	117.6	1.3849		117.6	1.67326	b	117.6	1.571	b	117.6	1.37443	f	117.6	1.03352	f	117.6	1.05514	b	117.6	0.794261	f	117.6	2.3838	b
117.8	1.02294	b	117.8	1.36261	f	117.8	0.656013		117.8	0.924157	f	117.8	1.05671	b	117.8	0.983371	f	117.8	1.02837	f	117.8	1.38329		117.8	1.63021	b	117.8	1.55877	b	117.8	1.35408	f	117.8	1.01307	f	117.8	1.05129	b	117.8	0.786067	f	117.8	2.38929	b
118	1.01036	b	118	1.35881	f	118	0.650598		118	0.919514	f	118	1.05102		118	0.981266	f	118	1.03913	f	118	1.38139		118	1.58136	b	118	1.55341	b	118	1.32981	f	118	0.987983	f	118	1.04723	b	118	0.777797	f	118	2.39138	b
118.2	0.996777	b	118.2	1.35635	f	118.2	0.652145		118.2	0.915587	f	118.2	1.04648		118.2	0.976707	f	118.2	1.05607	f	118.2	1.38121		118.2	1.53125	b	118.2	1.55337	b	118.2	1.30437	f	118.2	0.960685	f	118.2	1.04341	b	118.2	0.768569	f	118.2	2.3912	b
118.4	0.98094	b	118.4	1.35685	f	118.4	0.660207		118.4	0.91231	f	118.4	1.04262		118.4	0.969423	f	118.4	1.07617	f	118.4	1.38245		118.4	1.48556	b	118.4	1.55736	b	118.4	1.27877	f	118.4	0.93159	f	118.4	1.03737	b	118.4	0.759265	f	118.4	2.38992	b
118.6	0.964377	b	118.6	1.35993	f	118.6	0.674266		118.6	0.909403	f	118.6	1.0382		118.6	0.959185	f	118.6	1.09714	f	118.6	1.38583		118.6	1.4502	b	118.6	1.56397	b	118.6	1.25455	f	118.6	0.902506	f	118.6	1.02891	b	118.6	0.749811	f	118.6	2.38915	b
118.8	0.947411	b	118.8	1.36538	f	118.8	0.693002		118.8	0.906718	f	118.8	1.03217		118.8	0.945808	f	118.8	1.11546	f	118.8	1.39162		118.8	1.42608	b	118.8	1.57172	b	118.8	1.23198	f	118.8	0.876504	f	118.8	1.01613	b	118.8	0.740257	f	118.8	2.38807	b
119	0.930436	b	119	1.37262	f	119	0.714946		119	0.904223	f	119	1.02371		119	0.929677	f	119	1.12867	f	119	1.39799		119	1.4178	b	119	1.57964	b	119	1.2116	f	119	0.856973	f	119	1.00023	b	119	0.73164	f	119	2.38767	b
119.2	0.91448	b	119.2	1.38139	f	119.2	0.738537		119.2	0.902256	f	119.2	1.01263		119.2	0.911282	f	119.2	1.13403	f	119.2	1.40419		119.2	1.42441	b	119.2	1.58649	b	119.2	1.19393	f	119.2	0.84482	f	119.2	0.979559	b	119.2	0.72422	f	119.2	2.38637	b
119.4	0.899461	b	119.4	1.38967	f	119.4	0.761839		119.4	0.900987	f	119.4	0.998865		119.4	0.891248	f	119.4	1.13094	f	119.4	1.41028		119.4	1.44587	b	119.4	1.5892	b	119.4	1.17824	f	119.4	0.84075	f	119.4	0.956153	b	119.4	0.71771	f	119.4	2.3861	b
119.6	0.885417	b	119.6	1.39476	f	119.6	0.783441		119.6	0.90074	f	119.6	0.982917		119.6	0.870609	f	119.6	1.12031	f	119.6	1.41403		119.6	1.48028	b	119.6	1.58668	b	119.6	1.16411	f	119.6	0.845386	f	119.6	0.933143	b	119.6	0.712868	f	119.6	2.38667	b
119.8	0.872908	b	119.8	1.39765	f	119.8	0.802018		119.8	0.901709	f	119.8	0.965785		119.8	0.8509	f	119.8	1.10457	f	119.8	1.4154		119.8	1.52659	b	119.8	1.57837	b	119.8	1.15169	f	119.8	0.856942	f	119.8	0.911037	b	119.8	0.710499	f	119.8	2.38804	b
120	0.861533	b	120	1.39537	f	120	0.816737		120	0.904129	f	120	0.94836		120	0.833315	f	120	1.08653	f	120	1.41378		120	1.57854	b	120	1.56234	b	120	1.14066	f	120	0.873956	f	120	0.892392	b	120	0.710342	f	120	2.39069	b
120.2	0.851283	b	120.2	1.38615	f	120.2	0.827054		120.2	0.907786	f	120.2	0.931378		120.2	0.819424	f	120.2	1.06798	f	120.2	1.41052		120.2	1.63704	b	120.2	1.53966	b	120.2	1.13122	f	120.2	0.894814	f	120.2	0.879778	b	120.2	0.711794	f	120.2	2.39701	b
120.4	0.84314	b	120.4	1.36944	f	120.4	0.832826		120.4	0.912721	f	120.4	0.915627		120.4	0.810399	f	120.4	1.05238	f	120.4	1.40525		120.4	1.69932	b	120.4	1.50963	b	120.4	1.12326	f	120.4	0.91739	f	120.4	0.87476	b	120.4	0.713829	f	120.4	2.40769	b
120.6	0.837226	b	120.6	1.34422	f	120.6	0.834273		120.6	0.918218	f	120.6	0.902509		120.6	0.806626	f	120.6	1.04033	f	120.6	1.39975		120.6	1.75844	b	120.6	1.47345	b	120.6	1.11703	f	120.6	0.938705	f	120.6	0.875441	b	120.6	0.715409	f	120.6	2.42192	b
120.8	0.833526	b	120.8	1.30931	f	120.8	0.831394		120.8	0.923769	f	120.8	0.891625		120.8	0.807928	f	120.8	1.0327	f	120.8	1.39386		120.8	1.81537	b	120.8	1.43481	b	120.8	1.1125	f	120.8	0.957805	f	120.8	0.882717	b	120.8	0.715342	f	120.8	2.44144	b
121	0.83339	b	121	1.26523	f	121	0.824408		121	0.929241	f	121	0.883119		121	0.813708		121	1.02893	f	121	1.38839		121	1.86886	b	121	1.39481		121	1.1111	f	121	0.972569	f	121	0.894897	b	121	0.713341	f	121	2.46713	b
121.2	0.837308	b	121.2	1.21418	f	121.2	0.813394		121.2	0.934182	f	121.2	0.876471		121.2	0.823284		121.2	1.0284	f	121.2	1.38384		121.2	1.91896	b	121.2	1.3577		121.2	1.11085	f	121.2	0.981659	f	121.2	0.908722	b	121.2	0.707741	f	121.2	2.49811	b
121.4	0.845369	b	121.4	1.15827	f	121.4	0.798575		121.4	0.938813	f	121.4	0.871073		121.4	0.83466		121.4	1.02958	f	121.4	1.3811		121.4	1.96532	b	121.4	1.32331		121.4	1.11213	f	121.4	0.984032	f	121.4	0.92332	b	121.4	0.699932	f	121.4	2.53221	b
121.6	0.857411	b	121.6	1.10185	f	121.6	0.779769		121.6	0.943109	f	121.6	0.866874		121.6	0.847529		121.6	1.0324	f	121.6	1.37872		121.6	2.00811	b	121.6	1.29248		121.6	1.11508	f	121.6	0.979363	f	121.6	0.937797	b	121.6	0.69065	f	121.6	2.56545	b
121.8	0.873551	b	121.8	1.04785	f	121.8	0.756572		121.8	0.947545	f	121.8	0.862382		121.8	0.860566		121.8	1.03531	f	121.8	1.37756		121.8	2.04668	b	121.8	1.26665		121.8	1.11769	f	121.8	0.967261	f	121.8	0.951022	b	121.8	0.68087	f	121.8	2.59603	b
122	0.892278	b	122	1.00039	f	122	0.728208		122	0.951962	f	122	0.856914		122	0.872847		122	1.03842	f	122	1.37747		122	2.07919	b	122	1.24404		122	1.12219		122	0.948219	f	122	0.962924	b	122	0.672022	f	122	2.61845	b
122.2	0.912457	b	122.2	0.961978	f	122.2	0.694633		122.2	0.957065	f	122.2	0.850553		122.2	0.884915		122.2	1.0401	f	122.2	1.37767		122.2	2.10441	b	122.2	1.22517		122.2	1.12613		122.2	0.925436	f	122.2	0.971424	b	122.2	0.664789	f	122.2	2.6316	b
122.4	0.933168	b	122.4	0.934812	f	122.4	0.655876		122.4	0.962583	f	122.4	0.842744		122.4	0.895858		122.4	1.04204	f	122.4	1.37817		122.4	2.11803	b	122.4	1.20875		122.4	1.12976		122.4	0.900822	f	122.4	0.977866	b	122.4	0.659368	f	122.4	2.62949	b
122.6	0.952994	b	122.6	0.91906	f	122.6	0.612426		122.6	0.968462	f	122.6	0.833948		122.6	0.906097		122.6	1.04385	f	122.6	1.37935		122.6	2.11813	b	122.6	1.1926		122.6	1.13387		122.6	0.87675	f	122.6	0.979961	b	122.6	0.656559	f	122.6	2.61227	b
122.8	0.971242	b	122.8	0.915863	f	122.8	0.567192		122.8	0.974522	f	122.8	0.824969		122.8	0.915162		122.8	1.04559	f	122.8	1.37865		122.8	2.09989	b	122.8	1.17896		122.8	1.13827		122.8	0.85501	f	122.8	0.977034	b	122.8	0.654613	f	122.8	2.58097	b
123	0.985588	b	123	0.924524	f	123	0.521496		123	0.97957	f	123	0.81621		123	0.923112		123	1.04671	f	123	1.37754		123	2.06251	b	123	1.16711		123	1.14378		123	0.835931	f	123	0.969421	b	123	0.653789	f	123	2.53686	b
123.2	0.997995	b	123.2	0.944675	f	123.2	0.479063		123.2	0.984	f	123.2	0.808887		123.2	0.929222		123.2	1.04754	f	123.2	1.37381		123.2	2.00626	b	123.2	1.15759		123.2	1.1506		123.2	0.821192	f	123.2	0.95627	b	123.2	0.653071	f	123.2	2.48211	b
123.4	1.0077	b	123.4	0.975376	f	123.4	0.442265		123.4	0.986565	f	123.4	0.803724		123.4	0.93328		123.4	1.04763	f	123.4	1.3678		123.4	1.93323	b	123.4	1.15046		123.4	1.15893		123.4	0.810544	f	123.4	0.937611	b	123.4	0.6524	f	123.4	2.42135	b
123.6	1.01561	b	123.6	1.0143	f	123.6	0.41259		123.6	0.987139	f	123.6	0.801106		123.6	0.934553		123.6	1.04645	f	123.6	1.35928		123.6	1.84986	b	123.6	1.14669		123.6	1.16865		123.6	0.803062	f	123.6	0.913809	b	123.6	0.651348	f	123.6	2.35822	b
123.8	1.02322	b	123.8	1.05993	f	123.8	0.390465		123.8	0.986075	f	123.8	0.802021		123.8	0.932838		123.8	1.04312	f	123.8	1.34755		123.8	1.75934	b	123.8	1.1463		123.8	1.17999		123.8	0.798159	f	123.8	0.886215	b	123.8	0.650683	f	123.8	2.29702	b
124	1.03134	b	124	1.10882	f	124	0.375258		124	0.983698	f	124	0.806468		124	0.92828		124	1.03825	f	124	1.33242		124	1.67025	b	124	1.14901		124	1.19239		124	0.798145	f	124	0.856835	b	124	0.649419		124	2.24016	b
124.2	1.03958	b	124.2	1.15841	f	124.2	0.365518		124.2	0.980375	f	124.2	0.81488		124.2	0.920622		124.2	1.03207	f	124.2	1.31428		124.2	1.58577	b	124.2	1.15299		124.2	1.20588		124.2	0.799214	f	124.2	0.82934	b	124.2	0.648977		124.2	2.19122	b
124.4	1.05065	b	124.4	1.20663	f	124.4	0.360248		124.4	0.977405	f	124.4	0.826783		124.4	0.910678		124.4	1.02494	f	124.4	1.29431		124.4	1.5136	b	124.4	1.15901		124.4	1.21892		124.4	0.802501	f	124.4	0.805377	b	124.4	0.651001		124.4	2.15098	b
124.6	1.06409	b	124.6	1.25054	f	124.6	0.357801		124.6	0.974509	f	124.6	0.841467		124.6	0.898923		124.6	1.01759	f	124.6	1.27305		124.6	1.45386	b	124.6	1.16401		124.6	1.23256		124.6	0.806784	f	124.6	0.78704	b	124.6	0.655702		124.6	2.12129	b
124.8	1.07985	b	124.8	1.28961	f	124.8	0.357158		124.8	0.97288	f	124.8	0.858271		124.8	0.886499		124.8	1.01085	f	124.8	1.25144		124.8	1.40882	b	124.8	1.1669		124.8	1.2455		124.8	0.812159	f	124.8	0.775796	b	124.8	0.664502		124.8	2.10109	b
125	1.09651	b	125	1.32413	f	125	0.357163		125	0.972027	f	125	0.876691		125	0.874468		125	1.00461	f	125	1.23049		125	1.37616	b	125	1.1655		125	1.25867		125	0.817346	f	125	0.775272	b	125	0.67835		125	2.09279	b
125.2	1.1137	b	125.2	1.35516	f	125.2	0.357989		125.2	0.971326	f	125.2	0.895597		125.2	0.86364		125.2	0.999219	f	125.2	1.21134		125.2	1.35189	b	125.2	1.15882		125.2	1.27047		125.2	0.820918	f	125.2	0.783405	b	125.2	0.697767		125.2	2.09292	b
125.4	1.12907	b	125.4	1.38467	f	125.4	0.358897		125.4	0.971122	f	125.4	0.913979		125.4	0.854469		125.4	0.994401	f	125.4	1.19384		125.4	1.33509	b	125.4	1.14615		125.4	1.28087		125.4	0.823267	f	125.4	0.80113	b	125.4	0.722464		125.4	2.10039	b
125.6	1.14072	b	125.6	1.41293	f	125.6	0.359612		125.6	0.970215	f	125.6	0.930835		125.6	0.847464		125.6	0.990016	f	125.6	1.17803		125.6	1.32129	b	125.6	1.12837		125.6	1.29236		125.6	0.823511	f	125.6	0.825337	b	125.6	0.752621		125.6	2.11409	b
125.8	1.14913	b	125.8	1.44195	f	125.8	0.360619		125.8	0.968646	f	125.8	0.945762		125.8	0.842578		125.8	0.985743	f	125.8	1.16402		125.8	1.30905	b	125.8	1.10707		125.8	1.30317		125.8	0.821252	f	125.8	0.853383	b	125.8	0.785521		125.8	2.13264	b
126	1.15219	b	126	1.46749	f	126	0.361817		126	0.96646	f	126	0.958819	f	126	0.840139		126	0.98091	f	126	1.15157		126	1.29522	b	126	1.08372		126	1.31509		126	0.817829	f	126	0.88388	b	126	0.818992		126	2.15294	b
126.2	1.1511	b	126.2	1.48966	f	126.2	0.363729		126.2	0.963739	f	126.2	0.969634	f	126.2	0.839731		126.2	0.976649	f	126.2	1.14044		126.2	1.2823	b	126.2	1.06017		126.2	1.32801		126.2	0.813583	f	126.2	0.913983	b	126.2	0.850951		126.2	2.17573	b
126.4	1.14704	b	126.4	1.50837	f	126.4	0.366318		126.4	0.961252	f	126.4	0.979185	f	126.4	0.840362		126.4	0.973362	f	126.4	1.13006		126.4	1.26641	b	126.4	1.03853		126.4	1.34177		126.4	0.809224	f	126.4	0.940651	b	126.4	0.878107		126.4	2.19907	b
126.6	1.14099	b	126.6	1.51984	f	126.6	0.370125		126.6	0.959505	f	126.6	0.987218	f	126.6	0.841361		126.6	0.970222	f	126.6	1.12025		126.6	1.24996	b	126.6	1.02025		126.6	1.3569		126.6	0.807429	f	126.6	0.960509	b	126.6	0.896973		126.6	2.22383	b
126.8	1.13481	b	126.8	1.52435	f	126.8	0.37504		126.8	0.959352	f	126.8	0.993954	f	126.8	0.84204		126.8	0.968625	f	126.8	1.11188		126.8	1.23279	b	126.8	1.00695		126.8	1.37383		126.8	0.809185	f	126.8	0.975351	b	126.8	0.905803		126.8	2.2488	b
127	1.12953	b	127	1.52281	f	127	0.38126		127	0.961577	f	127	0.999379	f	127	0.841691	b	127	0.968628	f	127	1.10536		127	1.21384	b	127	0.997062		127	1.39296		127	0.814232	f	127	0.982111		127	0.903281		127	2.27356	b
127.2	1.12438	b	127.2	1.51603	f	127.2	0.388782		127.2	0.9662	f	127.2	1.0046	f	127.2	0.838642	b	127.2	0.969819	f	127.2	1.10134		127.2	1.19312	b	127.2	0.9911		127.2	1.41171		127.2	0.823101	f	127.2	0.98185		127.2	0.889679		127.2	2.29887	b
127.4	1.12001	b	127.4	1.50391	f	127.4	0.397865		127.4	0.973915	f	127.4	1.00858	f	127.4	0.832741	b	127.4	0.973451	f	127.4	1.10115		127.4	1.17095	b	127.4	0.987721		127.4	1.43315		127.4	0.836074	f	127.4	0.975125		127.4	0.865769		127.4	2.32499	b
127.6	1.11498	b	127.6	1.48872	f	127.6	0.407935		127.6	0.983764	f	127.6	1.0112	f	127.6	0.824135	b	127.6	0.979055	f	127.6	1.10519		127.6	1.14692	b	127.6	0.986394		127.6	1.45425		127.6	0.850496	f	127.6	0.961576		127.6	0.834675		127.6	2.35225	b
127.8	1.11008	b	127.8	1.46928	f	127.8	0.419192		127.8	0.994885	f	127.8	1.01153	f	127.8	0.813171	b	127.8	0.986596	f	127.8	1.11416		127.8	1.12274	b	127.8	0.986733		127.8	1.4759		127.8	0.865611	f	127.8	0.942948		127.8	0.799159		127.8	2.38102	b
128	1.10362	b	128	1.44771	f	128	0.431587		128	1.00663	f	128	1.00956	f	128	0.800559	b	128	0.996139	f	128	1.12719		128	1.0992	b	128	0.987108		128	1.49828	b	128	0.880169	f	128	0.919343		128	0.761468		128	2.41	b
128.2	1.0954	b	128.2	1.42472	f	128.2	0.446041		128.2	1.01707	f	128.2	1.00458	f	128.2	0.788009	b	128.2	1.00797	f	128.2	1.14347		128.2	1.08076	b	128.2	0.98952		128.2	1.52125	b	128.2	0.892899	f	128.2	0.892653		128.2	0.725046		128.2	2.43955	b
128.4	1.0867	b	128.4	1.40129	f	128.4	0.462507		128.4	1.02431	f	128.4	0.996043	f	128.4	0.776173	b	128.4	1.02221	f	128.4	1.16114		128.4	1.06992	b	128.4	0.991315		128.4	1.54693	b	128.4	0.902045	f	128.4	0.865129		128.4	0.692329		128.4	2.46848	b
128.6	1.07788	b	128.6	1.37798	f	128.6	0.481736		128.6	1.02731	f	128.6	0.984316	f	128.6	0.76646	b	128.6	1.03832	f	128.6	1.17907		128.6	1.07142	b	128.6	0.993247		128.6	1.57557	b	128.6	0.908791	f	128.6	0.837658		128.6	0.664903		128.6	2.4964	b
128.8	1.07161	b	128.8	1.35812	f	128.8	0.504075		128.8	1.02514	f	128.8	0.969905	f	128.8	0.759653	b	128.8	1.05717	f	128.8	1.19482		128.8	1.08702	b	128.8	0.995887		128.8	1.60781	b	128.8	0.91382	f	128.8	0.812365		128.8	0.642911		128.8	2.5217	b
129	1.06841	b	129	1.34181	f	129	0.529221		129	1.01779	f	129	0.952614		129	0.75642	b	129	1.07858	f	129	1.20741		129	1.12104	b	129	0.998447		129	1.6441	b	129	0.919866	f	129	0.790407		129	0.627683		129	2.54223	b
129.2	1.06956	b	129.2	1.33039	f	129.2	0.55841		129.2	1.00585	f	129.2	0.934435		129.2	0.756935	b	129.2	1.10177	f	129.2	1.21412		129.2	1.17022	b	129.2	1.0011		129.2	1.68479	b	129.2	0.928834	f	129.2	0.771454		129.2	0.618332		129.2	2.55849	b
129.4	1.07366	b	129.4	1.32385	f	129.4	0.590445		129.4	0.990451	f	129.4	0.915401		129.4	0.761061	b	129.4	1.12532	f	129.4	1.21455		129.4	1.23083	b	129.4	1.00426		129.4	1.72846	b	129.4	0.941165	f	129.4	0.757315		129.4	0.614335		129.4	2.56973	b
129.6	1.08077	b	129.6	1.32288	f	129.6	0.62491		129.6	0.973636	f	129.6	0.897656		129.6	0.768407	b	129.6	1.14848	f	129.6	1.20665		129.6	1.29522	b	129.6	1.00729		129.6	1.77388	b	129.6	0.960268	f	129.6	0.74732		129.6	0.614984		129.6	2.57238	b
129.8	1.08993	b	129.8	1.32688	f	129.8	0.661428		129.8	0.957803	f	129.8	0.881539		129.8	0.778538	b	129.8	1.16953	f	129.8	1.19078		129.8	1.35568	b	129.8	1.01106		129.8	1.81858	b	129.8	0.985026	f	129.8	0.74125		129.8	0.619903		129.8	2.5674	b
130	1.09909	b	130	1.33431	f	130	0.69876	f	130	0.944994	f	130	0.867869		130	0.790661	b	130	1.18721	f	130	1.16698		130	1.40821	b	130	1.01454		130	1.86091	b	130	1.01581	f	130	0.737809		130	0.627572	f	130	2.55502	b
130.2	1.10621	b	130.2	1.34464	f	130.2	0.735607	f	130.2	0.93646	f	130.2	0.856995		130.2	0.804158	b	130.2	1.19936	f	130.2	1.13657		130.2	1.4463	b	130.2	1.01762		130.2	1.89919	b	130.2	1.04984	f	130.2	0.737101		130.2	0.638152	f	130.2	2.53476	b
130.4	1.10934	b	130.4	1.35669	f	130.4	0.771424	f	130.4	0.933659	f	130.4	0.848844		130.4	0.817598	b	130.4	1.2054	f	130.4	1.10041		130.4	1.47184	b	130.4	1.02018		130.4	1.93262	b	130.4	1.08792	f	130.4	0.739049		130.4	0.650034	f	130.4	2.50606	b
130.6	1.10716	b	130.6	1.36878	f	130.6	0.80472	f	130.6	0.937379	f	130.6	0.84344		130.6	0.830253	b	130.6	1.20426	f	130.6	1.05975		130.6	1.48416	b	130.6	1.02046		130.6	1.96023	b	130.6	1.12505	f	130.6	0.743525		130.6	0.662467	f	130.6	2.47269	b
130.8	1.10044	b	130.8	1.38129	f	130.8	0.834988	f	130.8	0.948399	f	130.8	0.840905		130.8	0.840868	b	130.8	1.19677	f	130.8	1.0172		130.8	1.4888	b	130.8	1.01902		130.8	1.98058	b	130.8	1.16005	f	130.8	0.750616		130.8	0.674995	f	130.8	2.43186	b
131	1.09042	b	131	1.3934	f	131	0.861522	f	131	0.965691	f	131	0.840498		131	0.848352	b	131	1.18253	f	131	0.973975		131	1.48655	b	131	1.01377		131	1.99562	b	131	1.18951	f	131	0.760067		131	0.687679	f	131	2.38796	b
131.2	1.07847	b	131.2	1.40593	f	131.2	0.88458	f	131.2	0.989017	f	131.2	0.841534		131.2	0.852063	b	131.2	1.16302	f	131.2	0.931877		131.2	1.48118	b	131.2	1.00521		131.2	2.00679	b	131.2	1.213	f	131.2	0.77101		131.2	0.700428	f	131.2	2.34021	b
131.4	1.06693	b	131.4	1.41753	f	131.4	0.902829	f	131.4	1.01682	f	131.4	0.84391		131.4	0.851679	b	131.4	1.13948	f	131.4	0.893282		131.4	1.47162	b	131.4	0.992768		131.4	2.01755	b	131.4	1.22916	f	131.4	0.783313		131.4	0.713507	f	131.4	2.29201	b
131.6	1.05723	b	131.6	1.42972	f	131.6	0.916532	f	131.6	1.04667	f	131.6	0.847007		131.6	0.847917	b	131.6	1.11412	f	131.6	0.860821		131.6	1.45792	b	131.6	0.977806		131.6	2.02818	b	131.6	1.23685	f	131.6	0.796017		131.6	0.727106	f	131.6	2.24371	b
131.8	1.05061	b	131.8	1.4429	f	131.8	0.92564	f	131.8	1.07725	f	131.8	0.850452		131.8	0.841702	b	131.8	1.08837	f	131.8	0.834604		131.8	1.43814	b	131.8	0.961322		131.8	2.04084	b	131.8	1.23731	f	131.8	0.808767		131.8	0.742258	f	131.8	2.19811	b
132	1.04593	b	132	1.4571	f	132	0.930324	f	132	1.10501	f	132	0.853653		132	0.834268	b	132	1.06283	f	132	0.815709		132	1.41145	b	132	0.945125		132	2.06141	b	132	1.23158	f	132	0.821479		132	0.759572	f	132	2.15621	b
132.2	1.04514	b	132.2	1.47354	f	132.2	0.931378	f	132.2	1.12844	f	132.2	0.856506		132.2	0.826711	b	132.2	1.0396	f	132.2	0.803991		132.2	1.37633	b	132.2	0.931784		132.2	2.08812	b	132.2	1.21899	f	132.2	0.831152		132.2	0.778664	f	132.2	2.1208	b
132.4	1.04672	b	132.4	1.49135	f	132.4	0.928373	f	132.4	1.14552	f	132.4	0.858884		132.4	0.820492	b	132.4	1.01891	f	132.4	0.79895		132.4	1.33201	b	132.4	0.921503		132.4	2.1243	b	132.4	1.20284	f	132.4	0.8385		132.4	0.799782	f	132.4	2.0909	b
132.6	1.04888	b	132.6	1.5096	f	132.6	0.923464	f	132.6	1.15534	f	132.6	0.860444		132.6	0.816496	b	132.6	1.00205	f	132.6	0.799691		132.6	1.28086	b	132.6	0.916123		132.6	2.16922	b	132.6	1.18317	f	132.6	0.843029		132.6	0.822922	f	132.6	2.06831	b
132.8	1.05006	b	132.8	1.52864	f	132.8	0.916382	f	132.8	1.15847	f	132.8	0.862001		132.8	0.815256	b	132.8	0.990077	f	132.8	0.805194		132.8	1.22712	b	132.8	0.914274		132.8	2.22195	b	132.8	1.16146	f	132.8	0.845884		132.8	0.846499	f	132.8	2.05342	b
133	1.04859	b	133	1.54626	f	133	0.908288	f	133	1.1552	f	133	0.863479		133	0.816668	b	133	0.983705	f	133	0.813616		133	1.17859	b	133	0.91584		133	2.2768	b	133	1.13914	f	133	0.846302		133	0.869395	f	133	2.0479	b
133.2	1.04283	b	133.2	1.56017	f	133.2	0.899762	f	133.2	1.14658	f	133.2	0.865869		133.2	0.820578	b	133.2	0.983527	f	133.2	0.823954		133.2	1.14137	b	133.2	0.920064		133.2	2.33073	b	133.2	1.11773	f	133.2	0.845373		133.2	0.88932	f	133.2	2.05142	b
133.4	1.03117	b	133.4	1.56963	f	133.4	0.891216	f	133.4	1.13419	f	133.4	0.868763		133.4	0.826996	b	133.4	0.989482	f	133.4	0.834924		133.4	1.12605	b	133.4	0.924633		133.4	2.37912	b	133.4	1.09711	f	133.4	0.845166		133.4	0.904881	f	133.4	2.0628	b
133.6	1.01297	b	133.6	1.5732	f	133.6	0.882753	f	133.6	1.11995	f	133.6	0.873452		133.6	0.835203	b	133.6	1.00185	f	133.6	0.844717		133.6	1.14489	b	133.6	0.928408		133.6	2.41453	b	133.6	1.07862	f	133.6	0.845818		133.6	0.915606	f	133.6	2.0828	b
133.8	0.989756	b	133.8	1.57178	f	133.8	0.874724	f	133.8	1.10572	f	133.8	0.879785		133.8	0.844716	b	133.8	1.02018	f	133.8	0.853212		133.8	1.19998	b	133.8	0.930236		133.8	2.43553	b	133.8	1.06277	f	133.8	0.848903		133.8	0.921002	f	133.8	2.11302	b
134	0.960849	b	134	1.56633	f	134	0.867481	f	134	1.09288	f	134	0.887607		134	0.854925	b	134	1.0425	f	134	0.85931		134	1.29388	b	134	0.930112	f	134	2.43735	b	134	1.04899	f	134	0.855046		134	0.923219	f	134	2.15286	b
134.2	0.93101	b	134.2	1.56008	f	134.2	0.861106	f	134.2	1.08138	f	134.2	0.896918		134.2	0.866142	b	134.2	1.06777	f	134.2	0.862654		134.2	1.42167	b	134.2	0.927813	f	134.2	2.41926	b	134.2	1.03813	f	134.2	0.865951		134.2	0.92503	f	134.2	2.20268	b
134.4	0.902255	b	134.4	1.55318	f	134.4	0.855141	f	134.4	1.07211	f	134.4	0.907557		134.4	0.877453	b	134.4	1.09288	f	134.4	0.863021		134.4	1.56761	b	134.4	0.923285	f	134.4	2.38183	b	134.4	1.0294	f	134.4	0.882318		134.4	0.926203	f	134.4	2.26366	b
134.6	0.876217	b	134.6	1.54882	f	134.6	0.850217	f	134.6	1.06572	f	134.6	0.918393		134.6	0.888637	b	134.6	1.11587	f	134.6	0.860438		134.6	1.71814	b	134.6	0.918845	f	134.6	2.32691	b	134.6	1.02195	f	134.6	0.903668		134.6	0.928728	f	134.6	2.332	b
134.8	0.854576	b	134.8	1.54806	f	134.8	0.846762	f	134.8	1.06192	f	134.8	0.928729		134.8	0.899373	b	134.8	1.1332	f	134.8	0.854449		134.8	1.85418	b	134.8	0.914637	f	134.8	2.25735	b	134.8	1.01443	f	134.8	0.929957		134.8	0.934196	f	134.8	2.40759	b
135	0.838124	b	135	1.55138	f	135	0.844991	f	135	1.06037	f	135	0.937825		135	0.908639	b	135	1.1429	f	135	0.846077	f	135	1.96828	b	135	0.911683	f	135	2.17577	b	135	1.00608	f	135	0.960489		135	0.94208	f	135	2.485	b
135.2	0.828599	b	135.2	1.55738	f	135.2	0.84592	f	135.2	1.06115	f	135.2	0.945397		135.2	0.91524	b	135.2	1.14502	f	135.2	0.835491	f	135.2	2.0514	b	135.2	0.909564	f	135.2	2.08698	b	135.2	0.996521	f	135.2	0.993353		135.2	0.951252	f	135.2	2.55546	b
135.4	0.825622	b	135.4	1.56638	f	135.4	0.849148	f	135.4	1.06412	f	135.4	0.950446		135.4	0.918204	b	135.4	1.14063	f	135.4	0.823434	f	135.4	2.10375	b	135.4	0.909553	f	135.4	1.99639	b	135.4	0.985528	f	135.4	1.02811		135.4	0.961255	f	135.4	2.6121	b
135.6	0.82934	b	135.6	1.57631	f	135.6	0.855544	f	135.6	1.06958	f	135.6	0.95374		135.6	0.916582	b	135.6	1.13005	f	135.6	0.811001	f	135.6	2.12859	b	135.6	0.911643	f	135.6	1.90662	b	135.6	0.974594	f	135.6	1.06134		135.6	0.970683	f	135.6	2.64855	b
135.8	0.83939	b	135.8	1.58407	f	135.8	0.865074	f	135.8	1.07717	f	135.8	0.954967		135.8	0.910197	b	135.8	1.11575	f	135.8	0.799455	f	135.8	2.12984	b	135.8	0.915633	f	135.8	1.82232	b	135.8	0.962739	f	135.8	1.09253		135.8	0.978378	f	135.8	2.66475	b
136	0.854087	b	136	1.58879	f	136	0.87748	f	136	1.08728	f	136	0.955033		136	0.899289	b	136	1.09951	f	136	0.78969	f	136	2.11465	b	136	0.920453	f	136	1.74716	b	136	0.953947	f	136	1.11895	b	136	0.983377	f	136	2.65995	b
136.2	0.873435	b	136.2	1.5878	f	136.2	0.893418	f	136.2	1.09998	f	136.2	0.95315		136.2	0.884397	b	136.2	1.08312	f	136.2	0.782722	f	136.2	2.08865	b	136.2	0.926945	f	136.2	1.68317	b	136.2	0.948843	f	136.2	1.13964	b	136.2	0.984877	f	136.2	2.63838	b
136.4	0.896206	b	136.4	1.58095	f	136.4	0.912355	f	136.4	1.11502	f	136.4	0.95006		136.4	0.867031	b	136.4	1.06759	f	136.4	0.779517	f	136.4	2.056	b	136.4	0.934185	f	136.4	1.63322	b	136.4	0.949109	f	136.4	1.15334	b	136.4	0.983105	f	136.4	2.60544	b
136.6	0.922246	b	136.6	1.56728	f	136.6	0.934123	f	136.6	1.13188	f	136.6	0.945562		136.6	0.849101	b	136.6	1.05278	f	136.6	0.780712	f	136.6	2.02151	b	136.6	0.941843	f	136.6	1.59741	b	136.6	0.955097	f	136.6	1.16062	b	136.6	0.977542	f	136.6	2.56832	b
136.8	0.949504	b	136.8	1.54721	f	136.8	0.958516	f	136.8	1.1493	f	136.8	0.940001		136.8	0.831931	b	136.8	1.0394	f	136.8	0.786514	f	136.8	1.98769	b	136.8	0.949342	f	136.8	1.57771	b	136.8	0.968533	f	136.8	1.16141	b	136.8	0.969473	f	136.8	2.52908	b
137	0.977448	b	137	1.52336	f	137	0.984894	f	137	1.16566	f	137	0.933156	f	137	0.816809	b	137	1.02721	f	137	0.79657	f	137	1.95665	b	137	0.95585	f	137	1.57263	b	137	0.987906	f	137	1.15561	b	137	0.960436		137	2.49592	b
137.2	1.00419	b	137.2	1.49568	f	137.2	1.01285	f	137.2	1.18006	f	137.2	0.924663	f	137.2	0.804168	b	137.2	1.0166	f	137.2	0.809849	f	137.2	1.92733	b	137.2	0.961984	f	137.2	1.58083	b	137.2	1.01046	f	137.2	1.14614	b	137.2	0.951682		137.2	2.46791	b
137.4	1.02926	b	137.4	1.46733	f	137.4	1.04168	f	137.4	1.19043	f	137.4	0.915366	f	137.4	0.794104	b	137.4	1.00748	f	137.4	0.824944	f	137.4	1.90045	b	137.4	0.967663	f	137.4	1.59997	b	137.4	1.03418	f	137.4	1.13249	b	137.4	0.944933		137.4	2.4479	b
137.6	1.05162	b	137.6	1.44083	f	137.6	1.07078	f	137.6	1.19538	f	137.6	0.905042	f	137.6	0.786528	b	137.6	0.999169	f	137.6	0.840723	f	137.6	1.87534	b	137.6	0.971598	f	137.6	1.62731	b	137.6	1.05702	f	137.6	1.11712	b	137.6	0.941332		137.6	2.43589	b
137.8	1.07007	b	137.8	1.41584	f	137.8	1.09915	f	137.8	1.19316	f	137.8	0.894547	f	137.8	0.781018	b	137.8	0.992969	f	137.8	0.855533	f	137.8	1.8516	b	137.8	0.973159	f	137.8	1.65931	b	137.8	1.07616	f	137.8	1.10063	b	137.8	0.943137		137.8	2.43153	b
138	1.08559	b	138	1.39432	f	138	1.12611	f	138	1.18362		138	0.884595	f	138	0.777101	b	138	0.988247	f	138	0.868751	f	138	1.82525	b	138	0.973317	f	138	1.68807	b	138	1.08982	f	138	1.08444	b	138	0.949828		138	2.43261	b
138.2	1.09754	b	138.2	1.37707	f	138.2	1.14941	f	138.2	1.16738		138.2	0.875412	f	138.2	0.774267	b	138.2	0.986084	f	138.2	0.879719	f	138.2	1.79894	b	138.2	0.970985	f	138.2	1.71084	b	138.2	1.09654	f	138.2	1.0673	b	138.2	0.963024		138.2	2.43838	b
138.4	1.10622	b	138.4	1.36458	f	138.4	1.16886	f	138.4	1.14538		138.4	0.86779	f	138.4	0.772131	b	138.4	0.98612	f	138.4	0.888169	f	138.4	1.77347	b	138.4	0.965827	f	138.4	1.72483	b	138.4	1.09939	f	138.4	1.05228	b	138.4	0.981518		138.4	2.44603	b
138.6	1.1118	b	138.6	1.35761	f	138.6	1.18434	f	138.6	1.11924		138.6	0.86223	f	138.6	0.770182	b	138.6	0.987683	f	138.6	0.893807	f	138.6	1.75482	b	138.6	0.959207	f	138.6	1.72839	b	138.6	1.09752	f	138.6	1.03795	b	138.6	1.00412		138.6	2.45252	b
138.8	1.11657	b	138.8	1.35523	f	138.8	1.19343	f	138.8	1.09108		138.8	0.858757	f	138.8	0.768257	b	138.8	0.991148	f	138.8	0.8968	f	138.8	1.74276	b	138.8	0.949485	f	138.8	1.72492	b	138.8	1.09414	f	138.8	1.02517	b	138.8	1.03099		138.8	2.454	b
139	1.1206	b	139	1.35682	f	139	1.19719	f	139	1.06295		139	0.857275	f	139	0.765683	b	139	0.995653	f	139	0.897588	f	139	1.74458	b	139	0.938419	f	139	1.71533	b	139	1.09146	f	139	1.01466	b	139	1.05969		139	2.44798	b
139.2	1.12409	b	139.2	1.36254	f	139.2	1.19596	f	139.2	1.03637		139.2	0.85789	f	139.2	0.762663	b	139.2	0.999341	f	139.2	0.896919	f	139.2	1.76428	b	139.2	0.924511	f	139.2	1.7046	b	139.2	1.0909	f	139.2	1.00691	b	139.2	1.08705		139.2	2.4322	b
139.4	1.12673	b	139.4	1.3713	f	139.4	1.18955	f	139.4	1.01317		139.4	0.860133	f	139.4	0.758897	b	139.4	1.00262	f	139.4	0.89532	f	139.4	1.80332	b	139.4	0.908639	f	139.4	1.69454	b	139.4	1.09398	f	139.4	1.00074	b	139.4	1.11192		139.4	2.40538	b
139.6	1.12853	b	139.6	1.38141	f	139.6	1.17887	f	139.6	0.99476		139.6	0.86356	f	139.6	0.755098	b	139.6	1.00555	f	139.6	0.892525	f	139.6	1.86053	b	139.6	0.891228	f	139.6	1.68839	b	139.6	1.10131	f	139.6	0.997022	b	139.6	1.13151		139.6	2.36832	b
139.8	1.129	b	139.8	1.39201	f	139.8	1.16332	f	139.8	0.981287		139.8	0.867223	f	139.8	0.751564	b	139.8	1.00709	f	139.8	0.889522	f	139.8	1.93207	b	139.8	0.872859	f	139.8	1.68827	b	139.8	1.11048	f	139.8	0.99567	b	139.8	1.14334		139.8	2.32357	b
140	1.12637	b	140	1.40128	f	140	1.14373	f	140	0.973511		140	0.871297	f	140	0.749419	b	140	1.00769	f	140	0.88585	f	140	2.0164	b	140	0.853965	f	140	1.69484	b	140	1.1226	f	140	0.995333	b	140	1.14583		140	2.27302	b
140.2	1.12192	b	140.2	1.40761	f	140.2	1.11931	f	140.2	0.971601		140.2	0.874956	f	140.2	0.750075	b	140.2	1.00816	f	140.2	0.881075	f	140.2	2.10456	b	140.2	0.834978	f	140.2	1.70767	b	140.2	1.13478	f	140.2	0.994217	b	140.2	1.13819		140.2	2.22192	b
140.4	1.11224	b	140.4	1.40965	f	140.4	1.08957	f	140.4	0.974224		140.4	0.877631	f	140.4	0.754602	b	140.4	1.00829	f	140.4	0.875409	f	140.4	2.18952	b	140.4	0.816354	f	140.4	1.726	b	140.4	1.14428	f	140.4	0.991686	b	140.4	1.12235		140.4	2.17213	b
140.6	1.10004	b	140.6	1.40685	f	140.6	1.05516	f	140.6	0.981121		140.6	0.879785	f	140.6	0.763895	b	140.6	1.00869	f	140.6	0.867945	f	140.6	2.26864	b	140.6	0.798302	f	140.6	1.74696	b	140.6	1.15008	f	140.6	0.98566	b	140.6	1.10008		140.6	2.12949	b
140.8	1.08546	b	140.8	1.39924	f	140.8	1.01574	f	140.8	0.990871		140.8	0.881618	f	140.8	0.777724	b	140.8	1.01013	f	140.8	0.859089	f	140.8	2.33517	b	140.8	0.780922	f	140.8	1.76974	b	140.8	1.15137	f	140.8	0.976314	b	140.8	1.07236		140.8	2.09656	b
141	1.06953	b	141	1.38676	f	141	0.971537	f	141	1.00195		141	0.883024	f	141	0.795898	b	141	1.01302	f	141	0.848779	f	141	2.38761	b	141	0.763526	f	141	1.79147	b	141	1.14629	f	141	0.962777	b	141	1.04192		141	2.07582	b
141.2	1.05367	b	141.2	1.36951	f	141.2	0.923229	f	141.2	1.01251		141.2	0.884364	f	141.2	0.817261	b	141.2	1.01758	f	141.2	0.837221	f	141.2	2.42351	b	141.2	0.746597	f	141.2	1.81106	b	141.2	1.13506	f	141.2	0.945456	b	141.2	1.01049		141.2	2.06974	b
141.4	1.03777	b	141.4	1.34981	f	141.4	0.872633	f	141.4	1.02152		141.4	0.885687	f	141.4	0.840857	b	141.4	1.02325	f	141.4	0.825303	f	141.4	2.43955	b	141.4	0.730091	f	141.4	1.82583	b	141.4	1.11682	f	141.4	0.926155	b	141.4	0.980054		141.4	2.08077	b
141.6	1.02455	b	141.6	1.32778	f	141.6	0.821586	f	141.6	1.02805		141.6	0.887257	f	141.6	0.864991	b	141.6	1.0303	f	141.6	0.813465	f	141.6	2.43871	b	141.6	0.713338	f	141.6	1.83251	b	141.6	1.09475	f	141.6	0.905665	b	141.6	0.950476		141.6	2.11035	b
141.8	1.01292	b	141.8	1.30532	f	141.8	0.772332	f	141.8	1.03085		141.8	0.888469	f	141.8	0.88887	b	141.8	1.039	f	141.8	0.802535	f	141.8	2.41922	b	141.8	0.695995	f	141.8	1.83309	b	141.8	1.06954	f	141.8	0.886729	b	141.8	0.923928		141.8	2.15722	b
142	1.00304	b	142	1.28378	f	142	0.72745	f	142	1.0305		142	0.889068	f	142	0.91066	b	142	1.04799	f	142	0.793597	f	142	2.38235	b	142	0.679223	f	142	1.82355	b	142	1.04353	f	142	0.870101	b	142	0.899635		142	2.21964	b
142.2	0.994938	b	142.2	1.26361	f	142.2	0.688559	f	142.2	1.02737		142.2	0.889148	f	142.2	0.930424	b	142.2	1.05617	f	142.2	0.787262	f	142.2	2.32905	b	142.2	0.662707	f	142.2	1.80311	b	142.2	1.01761	f	142.2	0.858317	b	142.2	0.87753		142.2	2.29485	b
142.4	0.987904	b	142.4	1.24688	f	142.4	0.657384	f	142.4	1.02338		142.4	0.888977	f	142.4	0.947183	b	142.4	1.06241	f	142.4	0.78381	f	142.4	2.26209	b	142.4	0.648213	f	142.4	1.77031	b	142.4	0.993559	f	142.4	0.850234	b	142.4	0.858488		142.4	2.37863	b
142.6	0.981317	b	142.6	1.23227	f	142.6	0.635567	f	142.6	1.01944		142.6	0.888107	f	142.6	0.960304	b	142.6	1.06476	f	142.6	0.783608	f	142.6	2.18464	b	142.6	0.636587	f	142.6	1.72354	b	142.6	0.971439	f	142.6	0.845641	b	142.6	0.841158		142.6	2.46558	b
142.8	0.974003	b	142.8	1.22143	f	142.8	0.623199	f	142.8	1.01722		142.8	0.887199	f	142.8	0.969279	b	142.8	1.06202	f	142.8	0.786177	f	142.8	2.0994	b	142.8	0.628893	f	142.8	1.6647	b	142.8	0.951522	f	142.8	0.843312	b	142.8	0.827055		142.8	2.54765	b
143	0.96694	b	143	1.21409	f	143	0.621174	f	143	1.01697		143	0.886075	f	143	0.972278	b	143	1.05261	f	143	0.790797	f	143	2.01271	b	143	0.626446	f	143	1.59556	b	143	0.934211	f	143	0.842437	b	143	0.814725		143	2.61974	b
143.2	0.959632	b	143.2	1.20869	f	143.2	0.629232	f	143.2	1.02016		143.2	0.885018	f	143.2	0.968796	b	143.2	1.03618	f	143.2	0.796943	f	143.2	1.92783	b	143.2	0.630033	f	143.2	1.52114	b	143.2	0.919148	f	143.2	0.841649	b	143.2	0.805162		143.2	2.67743	b
143.4	0.953608	b	143.4	1.20635	f	143.4	0.646911	f	143.4	1.02646		143.4	0.885162	f	143.4	0.95798	b	143.4	1.01251	f	143.4	0.803444	f	143.4	1.852	b	143.4	0.63881	f	143.4	1.4463	b	143.4	0.906325	f	143.4	0.838182	b	143.4	0.797924		143.4	2.72112	b
143.6	0.948905	b	143.6	1.20424	f	143.6	0.67335	f	143.6	1.03485		143.6	0.886323	f	143.6	0.93941	b	143.6	0.983401	f	143.6	0.80974	f	143.6	1.78447	b	143.6	0.652364	f	143.6	1.37676	b	143.6	0.894582	f	143.6	0.832773	b	143.6	0.793598		143.6	2.74886	b
143.8	0.946251	b	143.8	1.20258	f	143.8	0.708463	f	143.8	1.04542		143.8	0.888426	f	143.8	0.912746	b	143.8	0.951772	f	143.8	0.814358	f	143.8	1.7285	b	143.8	0.670204	f	143.8	1.3186	b	143.8	0.883475	f	143.8	0.824133	b	143.8	0.79282		143.8	2.76093	b
			144	1.20036	f	144	0.749824	f	144	1.05684	b	144	0.89154	f	144	0.879598	b	144	0.919416	f	144	0.817466	f	144	1.68491	b	144	0.69103	f	144	1.27317	b	144	0.873433	f	144	0.813123	b	144	0.793408	f	144	2.76024	b
			144.2	1.19772	f	144.2	0.796006	f	144.2	1.06797	b	144.2	0.895011	f	144.2	0.842738	b	144.2	0.889328	f	144.2	0.818523	f	144.2	1.65514	b	144.2	0.712266	f	144.2	1.24377	b	144.2	0.863855	f	144.2	0.800301	b	144.2	0.795952	f	144.2	2.74755	b
			144.4	1.19484	f	144.4	0.844766	f	144.4	1.07784	b	144.4	0.89898	f	144.4	0.805498	b	144.4	0.862509	f	144.4	0.817254	f	144.4	1.63502	b	144.4	0.73367	f	144.4	1.22772	b	144.4	0.855877	f	144.4	0.79052	b	144.4	0.799059	f	144.4	2.72377	b
			144.6	1.19163	f	144.6	0.892921	f	144.6	1.08486	b	144.6	0.90251	f	144.6	0.770377	b	144.6	0.840957	f	144.6	0.814674	f	144.6	1.62394	b	144.6	0.75336	f	144.6	1.22364	b	144.6	0.848588	f	144.6	0.78438	b	144.6	0.803487	f	144.6	2.69267	b
			144.8	1.1901	f	144.8	0.938352	f	144.8	1.08948	b	144.8	0.905202	f	144.8	0.739757	b	144.8	0.825703	f	144.8	0.810811	f	144.8	1.61689	b	144.8	0.771136	f	144.8	1.22992	b	144.8	0.842481	f	144.8	0.782951	b	144.8	0.80769	f	144.8	2.65653	b
			145	1.19084	f	145	0.979955	f	145	1.09044	b	145	0.906902	f	145	0.713418	b	145	0.815878	f	145	0.805763	f	145	1.61186	b	145	0.787267	f	145	1.24388	b	145	0.837854	f	145	0.788511		145	0.810903	f	145	2.6156	b
			145.2	1.19569	f	145.2	1.01541	f	145.2	1.08821	b	145.2	0.907296	f	145.2	0.691497	b	145.2	0.811831	f	145.2	0.79946	f	145.2	1.60498	b	145.2	0.802094	f	145.2	1.26405	b	145.2	0.834098	f	145.2	0.799809		145.2	0.813816	f	145.2	2.57218	b
			145.4	1.20438	f	145.4	1.04407	f	145.4	1.08328	b	145.4	0.906573	f	145.4	0.673199	b	145.4	0.813471	f	145.4	0.791869	f	145.4	1.59321	b	145.4	0.816019	f	145.4	1.28828	b	145.4	0.831991	f	145.4	0.816431		145.4	0.815905	f	145.4	2.5282	b
			145.6	1.2175	f	145.6	1.06715	f	145.6	1.07718	b	145.6	0.905065	f	145.6	0.65751	b	145.6	0.819172	f	145.6	0.783198	f	145.6	1.57478	b	145.6	0.8292	f	145.6	1.31563	b	145.6	0.832344	f	145.6	0.837622		145.6	0.816091	f	145.6	2.48573	b
			145.8	1.23462	f	145.8	1.08448	f	145.8	1.06975	b	145.8	0.903546	f	145.8	0.643289	b	145.8	0.829028	f	145.8	0.773927	f	145.8	1.54849	b	145.8	0.842807	f	145.8	1.3421	b	145.8	0.834645	f	145.8	0.85955		145.8	0.816421	f	145.8	2.44493	b
			146	1.25515	f	146	1.09709	f	146	1.06131	b	146	0.902148	f	146	0.630193	b	146	0.842794	f	146	0.763854	f	146	1.51393	b	146	0.855438	f	146	1.36671	b	146	0.839421	f	146	0.879133		146	0.816486	f	146	2.40633	b
			146.2	1.27647	f	146.2	1.10504	f	146.2	1.05272	b	146.2	0.900999	f	146.2	0.61757	b	146.2	0.860479	f	146.2	0.753858	f	146.2	1.47116	b	146.2	0.868166	f	146.2	1.38545	b	146.2	0.846555	f	146.2	0.895676		146.2	0.816475	f	146.2	2.37165	b
			146.4	1.29701	f	146.4	1.10953	f	146.4	1.04372	b	146.4	0.900829	f	146.4	0.605018	b	146.4	0.881993	f	146.4	0.745169	f	146.4	1.42199	b	146.4	0.880691	f	146.4	1.39666	b	146.4	0.857227	f	146.4	0.907014		146.4	0.816454	f	146.4	2.34059	b
			146.6	1.31264	f	146.6	1.11237	f	146.6	1.03517	b	146.6	0.901806	f	146.6	0.593344	b	146.6	0.907024	f	146.6	0.737745	f	146.6	1.36913	b	146.6	0.892297	f	146.6	1.39816	b	146.6	0.871442	f	146.6	0.912205		146.6	0.816332	f	146.6	2.3151	b
			146.8	1.32226	f	146.8	1.11274	f	146.8	1.02586	b	146.8	0.902873	f	146.8	0.583342	b	146.8	0.935796	f	146.8	0.73297	f	146.8	1.31199	b	146.8	0.903034	f	146.8	1.38961	b	146.8	0.888089	f	146.8	0.912144		146.8	0.817069	f	146.8	2.29238	b
			147	1.32378	f	147	1.11241	f	147	1.01581	b	147	0.904934	f	147	0.575977	b	147	0.966545	f	147	0.730794	f	147	1.25306	b	147	0.913101	f	147	1.37102	b	147	0.906037	f	147	0.905919		147	0.818603	f	147	2.27454	b
			147.2	1.3166	f	147.2	1.11176	f	147.2	1.00533	b	147.2	0.906941	f	147.2	0.572514	b	147.2	0.998708	f	147.2	0.731394	f	147.2	1.19489	b	147.2	0.922136	f	147.2	1.34485	b	147.2	0.924944	f	147.2	0.895937		147.2	0.82092	f	147.2	2.26038	b
			147.4	1.30216	f	147.4	1.11163	f	147.4	0.99487	b	147.4	0.908521	f	147.4	0.574987	b	147.4	1.03009	f	147.4	0.734344	f	147.4	1.1382	b	147.4	0.928657	f	147.4	1.3149	b	147.4	0.943317	f	147.4	0.882515		147.4	0.823952	f	147.4	2.25039	b
			147.6	1.28173	f	147.6	1.11255	f	147.6	0.984749	b	147.6	0.909744	f	147.6	0.584735	b	147.6	1.05963	f	147.6	0.739092	f	147.6	1.08622	b	147.6	0.932945	f	147.6	1.28469	b	147.6	0.960183	f	147.6	0.867397		147.6	0.826735	f	147.6	2.24358	b
			147.8	1.25725	f	147.8	1.11531	f	147.8	0.975524	b	147.8	0.909577	f	147.8	0.602114	b	147.8	1.08495	f	147.8	0.7444	f	147.8	1.03948	b	147.8	0.933221	f	147.8	1.25855	b	147.8	0.972684	f	147.8	0.851419		147.8	0.829466	f	147.8	2.23977	b
			148	1.23073	f	148	1.12074		148	0.967948	b	148	0.908407	f	148	0.627275	b	148	1.10385	f	148	0.749348	f	148	0.998681	b	148	0.929736	f	148	1.2382	b	148	0.980523	f	148	0.834718		148	0.831076	f	148	2.24064	b
			148.2	1.20377	f	148.2	1.1282		148.2	0.963005	b	148.2	0.906183	f	148.2	0.659293	b	148.2	1.11623	f	148.2	0.752606	f	148.2	0.964474	b	148.2	0.920561	f	148.2	1.22565	b	148.2	0.984462	f	148.2	0.817651		148.2	0.831251	f	148.2	2.24488	b
			148.4	1.17807	f	148.4	1.13865		148.4	0.960442	b	148.4	0.902914	f	148.4	0.69554	b	148.4	1.12248	f	148.4	0.754059	f	148.4	0.936224	b	148.4	0.90682	f	148.4	1.22108	b	148.4	0.983008	f	148.4	0.800113		148.4	0.830966	f	148.4	2.25166	b
			148.6	1.15467	f	148.6	1.15088		148.6	0.960115	b	148.6	0.899018	f	148.6	0.733948	b	148.6	1.12198	f	148.6	0.753281	f	148.6	0.913385	b	148.6	0.886496	f	148.6	1.22403	b	148.6	0.978432	f	148.6	0.782105		148.6	0.830916	f	148.6	2.26201	b
			148.8	1.13359	f	148.8	1.16378		148.8	0.962442	b	148.8	0.894912	f	148.8	0.770857	b	148.8	1.11733	f	148.8	0.749706	f	148.8	0.89456	b	148.8	0.862232	f	148.8	1.23251	b	148.8	0.971953	f	148.8	0.764141		148.8	0.831873	f	148.8	2.27212	b
			149	1.11567	f	149	1.17556		149	0.965657	b	149	0.890882	f	149	0.803624	b	149	1.10947	f	149	0.744354	f	149	0.877925	b	149	0.835814	f	149	1.2437	b	149	0.964811	f	149	0.745756		149	0.834429		149	2.28271	b
			149.2	1.1004	f	149.2	1.1852		149.2	0.969444	b	149.2	0.887628	f	149.2	0.830075	b	149.2	1.0994	f	149.2	0.737534	f	149.2	0.863054	b	149.2	0.808726	f	149.2	1.25494	b	149.2	0.957401	f	149.2	0.7271		149.2	0.840284		149.2	2.29224	b
			149.4	1.08833	f	149.4	1.19179		149.4	0.972707	b	149.4	0.885587	f	149.4	0.847826	b	149.4	1.0889	f	149.4	0.730207	f	149.4	0.848453	b	149.4	0.783029	f	149.4	1.26397	b	149.4	0.950763	f	149.4	0.709517		149.4	0.848909		149.4	2.29902	b
			149.6	1.0793	f	149.6	1.19384		149.6	0.97463	b	149.6	0.883937	f	149.6	0.855843	b	149.6	1.07903	f	149.6	0.722669	f	149.6	0.833298	b	149.6	0.761872	f	149.6	1.27006	b	149.6	0.945191	f	149.6	0.691822		149.6	0.860082		149.6	2.30437	b
			149.8	1.07304	f	149.8	1.19117		149.8	0.975009	b	149.8	0.882791	f	149.8	0.853874	b	149.8	1.07012	f	149.8	0.7158	f	149.8	0.818086	b	149.8	0.745076	f	149.8	1.27064	b	149.8	0.941009	f	149.8	0.676243		149.8	0.87318		149.8	2.31004	b
			150	1.06882	f	150	1.18324		150	0.973231	b	150	0.882078	f	150	0.843323	b	150	1.0621	f	150	0.710337	f	150	0.802618	b	150	0.732997	f	150	1.26528	b	150	0.938065	f	150	0.661746		150	0.88762		150	2.31832	b
			150.2	1.06644	f	150.2	1.17089		150.2	0.970099	b	150.2	0.881297	f	150.2	0.824174	b	150.2	1.0549	f	150.2	0.706145	f	150.2	0.78752	b	150.2	0.725596	f	150.2	1.25785	b	150.2	0.935068	f	150.2	0.650107		150.2	0.902674		150.2	2.33155	b
			150.4	1.06428	f	150.4	1.15369		150.4	0.965846	b	150.4	0.880456	f	150.4	0.798351	b	150.4	1.04823	f	150.4	0.704088	f	150.4	0.772953	b	150.4	0.722958	f	150.4	1.24736	b	150.4	0.93216	f	150.4	0.64199		150.4	0.917296		150.4	2.35101	b
			150.6	1.06108	f	150.6	1.13298		150.6	0.961227	b	150.6	0.879373	f	150.6	0.767222	b	150.6	1.04211	f	150.6	0.703991	f	150.6	0.759787	b	150.6	0.723671	f	150.6	1.23509	b	150.6	0.929118	f	150.6	0.637432		150.6	0.931455		150.6	2.38038	b
			150.8	1.05619	f	150.8	1.10949		150.8	0.957122	b	150.8	0.877904	f	150.8	0.733528	b	150.8	1.03432	f	150.8	0.705774	f	150.8	0.748288	b	150.8	0.727169	f	150.8	1.22305	b	150.8	0.925807	f	150.8	0.637199		150.8	0.944231		150.8	2.41561	b
			151	1.04839		151	1.08443		151	0.953563	b	151	0.876898		151	0.698067	b	151	1.02575	f	151	0.709641	f	151	0.738943	b	151	0.732551	f	151	1.2106	b	151	0.924485	f	151	0.641572		151	0.956221		151	2.45549	b
			151.2	1.03833		151.2	1.05806		151.2	0.951762	b	151.2	0.876441		151.2	0.664452	b	151.2	1.01628	f	151.2	0.715569	f	151.2	0.731452	b	151.2	0.73965	f	151.2	1.19837	b	151.2	0.92296	f	151.2	0.649886		151.2	0.967004		151.2	2.49887	b
			151.4	1.02526		151.4	1.03216		151.4	0.951714	b	151.4	0.877244		151.4	0.633648	b	151.4	1.00628	f	151.4	0.723326	f	151.4	0.724858	b	151.4	0.747936	f	151.4	1.18708	b	151.4	0.923992	f	151.4	0.660852		151.4	0.976887		151.4	2.53987	b
			151.6	1.01145		151.6	1.00715		151.6	0.953788	b	151.6	0.87888		151.6	0.607262	b	151.6	0.995711	f	151.6	0.732555	f	151.6	0.718167	b	151.6	0.757068	f	151.6	1.17491	b	151.6	0.927221	f	151.6	0.67252		151.6	0.986808		151.6	2.57564	b
			151.8	0.997948		151.8	0.983667		151.8	0.957522	b	151.8	0.88219		151.8	0.587341	b	151.8	0.98508	f	151.8	0.743397	f	151.8	0.711819	b	151.8	0.766631	f	151.8	1.16066	b	151.8	0.932037	f	151.8	0.68319		151.8	0.996362		151.8	2.60327	b
			152	0.98705		152	0.962537		152	0.963201	b	152	0.88664		152	0.574633	b	152	0.975033	f	152	0.75526	f	152	0.703873	b	152	0.776057	f	152	1.14648	b	152	0.940188	f	152	0.690853		152	1.00449		152	2.62048	b
			152.2	0.979802		152.2	0.944483		152.2	0.970602	b	152.2	0.891767		152.2	0.569677	b	152.2	0.965294	f	152.2	0.767357	f	152.2	0.693302	b	152.2	0.785908	f	152.2	1.12955	b	152.2	0.949982	f	152.2	0.695002		152.2	1.01198		152.2	2.62363	b
			152.4	0.977689		152.4	0.92943		152.4	0.979199	b	152.4	0.897313		152.4	0.573625	b	152.4	0.956716	f	152.4	0.778994	f	152.4	0.680289	b	152.4	0.794722	f	152.4	1.11258	b	152.4	0.960503	f	152.4	0.694156		152.4	1.01859		152.4	2.61304	b
			152.6	0.980565		152.6	0.917832		152.6	0.988719	b	152.6	0.902637		152.6	0.586079	b	152.6	0.948616	f	152.6	0.78923	f	152.6	0.66422	b	152.6	0.802534	f	152.6	1.0947	b	152.6	0.972108	f	152.6	0.689189		152.6	1.02389		152.6	2.58948	b
			152.8	0.98873		152.8	0.90932		152.8	0.998717	b	152.8	0.906944		152.8	0.605342	b	152.8	0.941067	f	152.8	0.797897	f	152.8	0.645167	b	152.8	0.809313	f	152.8	1.07648	b	152.8	0.983187	f	152.8	0.680372		152.8	1.0274		152.8	2.55448	b
			153	1.00108		153	0.904517		153	1.00911	b	153	0.91046		153	0.630793	b	153	0.933246	f	153	0.804061	f	153	0.62379	b	153	0.814804	f	153	1.05905	b	153	0.992278	f	153	0.669387		153	1.02994		153	2.50854	b
			153.2	1.01626		153.2	0.902108		153.2	1.01973	b	153.2	0.912057		153.2	0.660064	b	153.2	0.924519	f	153.2	0.807191	f	153.2	0.600765	b	153.2	0.818202	f	153.2	1.04229	b	153.2	0.998483	f	153.2	0.658955		153.2	1.03156		153.2	2.45573	b
			153.4	1.03337		153.4	0.901833		153.4	1.03035	b	153.4	0.911421		153.4	0.690398	b	153.4	0.914511	f	153.4	0.807681	f	153.4	0.57627	b	153.4	0.819539	f	153.4	1.02702	b	153.4	1.00254	f	153.4	0.650849		153.4	1.03373		153.4	2.39792	b
			153.6	1.05035		153.6	0.903268		153.6	1.04016	b	153.6	0.907782		153.6	0.719549	b	153.6	0.903539	f	153.6	0.806349	f	153.6	0.551461	b	153.6	0.819173	f	153.6	1.01334	b	153.6	1.0027	f	153.6	0.646332		153.6	1.03612		153.6	2.33753	b
			153.8	1.067		153.8	0.905646		153.8	1.04876	b	153.8	0.90054		153.8	0.745353	b	153.8	0.891143	f	153.8	0.803367	f	153.8	0.526483	b	153.8	0.816701	f	153.8	1.0019	b	153.8	0.999958	f	153.8	0.646598		153.8	1.03995		153.8	2.27781	b
			154	1.08198		154	0.908659		154	1.05586	b	154	0.889344		154	0.765942	b	154	0.877701	f	154	0.801078	f	154	0.502545	b	154	0.812834	f	154	0.993477	b	154	0.993951	f	154	0.651809		154	1.04723		154	2.21919	b
			154.2	1.09473		154.2	0.911491		154.2	1.06112	b	154.2	0.873782		154.2	0.779416	b	154.2	0.864599	f	154.2	0.799427	f	154.2	0.480411	b	154.2	0.807326	f	154.2	0.987815	b	154.2	0.985201	f	154.2	0.661449		154.2	1.05911		154.2	2.16339	b
			154.4	1.10504		154.4	0.914112		154.4	1.06351	b	154.4	0.853872		154.4	0.785284	b	154.4	0.85188	f	154.4	0.799585	f	154.4	0.460825	b	154.4	0.800676	f	154.4	0.98652	b	154.4	0.973475	f	154.4	0.673695		154.4	1.07842		154.4	2.1115	b
			154.6	1.1123		154.6	0.916258		154.6	1.06292	b	154.6	0.83021		154.6	0.783723	b	154.6	0.840554	f	154.6	0.801557	f	154.6	0.445058	b	154.6	0.79388	f	154.6	0.989911	b	154.6	0.960103	f	154.6	0.687204		154.6	1.1058		154.6	2.0631	b
			154.8	1.11603		154.8	0.918462		154.8	1.05899	b	154.8	0.804633		154.8	0.774863	b	154.8	0.831892	f	154.8	0.805119	f	154.8	0.433558	b	154.8	0.788042	f	154.8	0.997741	b	154.8	0.943663	f	154.8	0.700686		154.8	1.14324		154.8	2.01963	b
			155	1.11679		155	0.92151		155	1.05164	b	155	0.777918		155	0.760535	b	155	0.826034	f	155	0.809803	f	155	0.427192	b	155	0.782261	f	155	1.01107	b	155	0.924769	f	155	0.713383		155	1.191		155	1.98238	b
			155.2	1.11408		155.2	0.925621		155.2	1.04222	b	155.2	0.752091		155.2	0.74231	b	155.2	0.824038	f	155.2	0.814588	f	155.2	0.426921	b	155.2	0.777926	f	155.2	1.02835	b	155.2	0.904301	f	155.2	0.724595		155.2	1.24999		155.2	1.95093	b
			155.4	1.10911		155.4	0.930994		155.4	1.03073	b	155.4	0.728384		155.4	0.721721	b	155.4	0.826953	f	155.4	0.818559	f	155.4	0.432398	b	155.4	0.775239	f	155.4	1.04896	b	155.4	0.883505	f	155.4	0.734587		155.4	1.31815		155.4	1.92622	b
			155.6	1.10193		155.6	0.937339		155.6	1.01755	b	155.6	0.707988		155.6	0.701507	b	155.6	0.834424	f	155.6	0.82159	f	155.6	0.444024	b	155.6	0.773841	f	155.6	1.06986	b	155.6	0.862771	f	155.6	0.743295		155.6	1.39393		155.6	1.9089	b
			155.8	1.09339		155.8	0.944745		155.8	1.00375	b	155.8	0.691364		155.8	0.683215	b	155.8	0.847113	f	155.8	0.823705	f	155.8	0.461759	b	155.8	0.773299	f	155.8	1.08906	b	155.8	0.842725	f	155.8	0.752835		155.8	1.47168		155.8	1.90004	b
			156	1.08473		156	0.953373		156	0.990187	b	156	0.679183		156	0.66723	b	156	0.864139	f	156	0.825053	f	156	0.485112	b	156	0.774603	f	156	1.10516	b	156	0.824788	f	156	0.762091		156	1.54841		156	1.90084	b
			156.2	1.07656		156.2	0.961829		156.2	0.977072	b	156.2	0.671539		156.2	0.654057	b	156.2	0.885189	f	156.2	0.826208	f	156.2	0.511794	b	156.2	0.777199	f	156.2	1.11595	b	156.2	0.810836	f	156.2	0.771917		156.2	1.61914		156.2	1.91175	b
			156.4	1.06933		156.4	0.970215		156.4	0.964899	b	156.4	0.667802		156.4	0.643733	b	156.4	0.908935	f	156.4	0.82828	f	156.4	0.541	b	156.4	0.780846	f	156.4	1.11875	b	156.4	0.800604	f	156.4	0.781421		156.4	1.68069		156.4	1.93351	b
			156.6	1.06395		156.6	0.978246		156.6	0.954104	b	156.6	0.668122		156.6	0.634384	b	156.6	0.934248	f	156.6	0.831786	f	156.6	0.57103	b	156.6	0.784571	f	156.6	1.11505	b	156.6	0.795285	f	156.6	0.790444		156.6	1.72758		156.6	1.96716	b
			156.8	1.06086		156.8	0.986447		156.8	0.944328	b	156.8	0.671857		156.8	0.625066	b	156.8	0.959611	f	156.8	0.837405	f	156.8	0.600025	b	156.8	0.788897	f	156.8	1.10421	b	156.8	0.795424	f	156.8	0.798314		156.8	1.75701		156.8	2.01002	b
			157	1.06028		157	0.99506		157	0.936044	b	157	0.679025		157	0.614854	b	157	0.98409	f	157	0.845224	f	157	0.625909	b	157	0.793123	f	157	1.08839	b	157	0.800182	f	157	0.804928	f	157	1.77058	b	157	2.06379	b
			157.2	1.06187		157.2	1.00494		157.2	0.929384	b	157.2	0.68822		157.2	0.606056	b	157.2	1.00555	f	157.2	0.855481	f	157.2	0.64753	b	157.2	0.796197	f	157.2	1.06838	b	157.2	0.808612	f	157.2	0.808845	f	157.2	1.76743	b	157.2	2.12628	b
			157.4	1.06599		157.4	1.01707		157.4	0.923969	b	157.4	0.69869		157.4	0.598063	b	157.4	1.02335	f	157.4	0.867114	f	157.4	0.664273	b	157.4	0.79677	f	157.4	1.04562	b	157.4	0.819944	f	157.4	0.810225	f	157.4	1.74976	b	157.4	2.19265	b
			157.6	1.07239		157.6	1.03159		157.6	0.919546	b	157.6	0.709266		157.6	0.593238	b	157.6	1.03637	f	157.6	0.879026	f	157.6	0.675603	b	157.6	0.79502	f	157.6	1.02075	b	157.6	0.829885	f	157.6	0.809733	f	157.6	1.71901	b	157.6	2.2582	b
			157.8	1.08042		157.8	1.04969		157.8	0.915826	b	157.8	0.719899		157.8	0.593439	b	157.8	1.04492	f	157.8	0.890559	f	157.8	0.681449	b	157.8	0.789721	f	157.8	0.994897	b	157.8	0.837142	f	157.8	0.808182	f	157.8	1.67835	b	157.8	2.31733	b
			158	1.08978		158	1.07031		158	0.912548	b	158	0.729132		158	0.598597	b	158	1.04822	f	158	0.900179	f	158	0.681765	b	158	0.780262	f	158	0.967795	b	158	0.83981	f	158	0.805499	f	158	1.62952	b	158	2.36459	b
			158.2	1.09961		158.2	1.0933		158.2	0.909325	b	158.2	0.73625		158.2	0.608584	b	158.2	1.04606	f	158.2	0.907375	f	158.2	0.678232	b	158.2	0.766328	f	158.2	0.939402	b	158.2	0.83617	f	158.2	0.802754	f	158.2	1.57363	b	158.2	2.39614	b
			158.4	1.1093		158.4	1.11833		158.4	0.905675	b	158.4	0.741246		158.4	0.62211	b	158.4	1.04006	f	158.4	0.911704	f	158.4	0.671069	b	158.4	0.748754	f	158.4	0.910959	b	158.4	0.82777	f	158.4	0.800717	f	158.4	1.51448	b	158.4	2.41139	b
			158.6	1.11768		158.6	1.14423		158.6	0.902068	b	158.6	0.743699		158.6	0.636499	b	158.6	1.02939	f	158.6	0.912705	f	158.6	0.661254	b	158.6	0.72876	f	158.6	0.8832	b	158.6	0.816617	f	158.6	0.799766	f	158.6	1.45242	b	158.6	2.4108	b
			158.8	1.12371		158.8	1.16998		158.8	0.898484	b	158.8	0.743545		158.8	0.650514	b	158.8	1.01547	f	158.8	0.910649	f	158.8	0.649734	b	158.8	0.707553	f	158.8	0.856819	b	158.8	0.803111	f	158.8	0.800284	f	158.8	1.38914	b	158.8	2.40139	b
			159	1.12708		159	1.19483	f	159	0.895306	b	159	0.741607	f	159	0.662431	b	159	0.998991	f	159	0.905274	f	159	0.63784	b	159	0.686684	f	159	0.833339	b	159	0.792231	f	159	0.802395	f	159	1.32675	b	159	2.38511	b
			159.2	1.12679		159.2	1.21849	f	159.2	0.89313	b	159.2	0.738166	f	159.2	0.670363	b	159.2	0.981241	f	159.2	0.897656	f	159.2	0.626717	b	159.2	0.667389	f	159.2	0.815023	b	159.2	0.785635	f	159.2	0.805786	f	159.2	1.26804	b	159.2	2.36796	b
			159.4	1.12371		159.4	1.24089	f	159.4	0.892356	b	159.4	0.734229	f	159.4	0.673804	b	159.4	0.963002	f	159.4	0.888117	f	159.4	0.616942	b	159.4	0.651102	f	159.4	0.8028	b	159.4	0.784808	f	159.4	0.811056	f	159.4	1.2143	b	159.4	2.34876	b
			159.6	1.11745		159.6	1.2618	f	159.6	0.893778	b	159.6	0.730444	f	159.6	0.672065	b	159.6	0.944691	f	159.6	0.876919	f	159.6	0.609225	b	159.6	0.638492	f	159.6	0.797237	b	159.6	0.78968	f	159.6	0.815229	f	159.6	1.16487	b	159.6	2.32979	b
			159.8	1.1093		159.8	1.2801	f	159.8	0.897955	b	159.8	0.727114	f	159.8	0.666378	b	159.8	0.926013	f	159.8	0.8643	f	159.8	0.604867	b	159.8	0.629853	f	159.8	0.798784	b	159.8	0.801479	f	159.8	0.818201	f	159.8	1.12338	b	159.8	2.3109	b
			160	1.09958		160	1.29529	f	160	0.904699	b	160	0.72483	f	160	0.656739	b	160	0.908295	f	160	0.851495	f	160	0.604888	b	160	0.625196	f	160	0.806606	b	160	0.81828	f	160	0.817696	f	160	1.08955	b	160	2.2908	b
			160.2	1.08893		160.2	1.30678	f	160.2	0.913693	b	160.2	0.72428	f	160.2	0.644816	b	160.2	0.8912	f	160.2	0.839032	f	160.2	0.609227	b	160.2	0.623898	f	160.2	0.819252	b	160.2	0.83835	f	160.2	0.813262	f	160.2	1.0625	b	160.2	2.27072	b
			160.4	1.07787		160.4	1.31389	f	160.4	0.924722	b	160.4	0.72574	f	160.4	0.632123	b	160.4	0.874358	f	160.4	0.829068	f	160.4	0.618178	b	160.4	0.625397	f	160.4	0.834678	b	160.4	0.859557	f	160.4	0.803482	f	160.4	1.04213	b	160.4	2.24953	b
			160.6	1.06662		160.6	1.31618	f	160.6	0.937334	b	160.6	0.729216	f	160.6	0.619074	b	160.6	0.858611	f	160.6	0.822601	f	160.6	0.631731	b	160.6	0.62948	f	160.6	0.85063	b	160.6	0.880091	f	160.6	0.787738	f	160.6	1.02786	b	160.6	2.22664	b
			160.8	1.0555		160.8	1.31151	f	160.8	0.950994	b	160.8	0.734864	f	160.8	0.605996	b	160.8	0.843497	f	160.8	0.820243	f	160.8	0.649913	b	160.8	0.63411	f	160.8	0.864803	b	160.8	0.898585	f	160.8	0.765747	f	160.8	1.01931	b	160.8	2.20457	b
			161	1.04489		161	1.30094	f	161	0.965222	b	161	0.741746	f	161	0.593317	b	161	0.829915	f	161	0.823499	f	161	0.671874	b	161	0.639251	f	161	0.875752	b	161	0.913502	f	161	0.738704	f	161	1.01538	b	161	2.18237	b
			161.2	1.03459		161.2	1.28412	f	161.2	0.979224	b	161.2	0.750086	f	161.2	0.58005	b	161.2	0.818425	f	161.2	0.831566	f	161.2	0.696958	b	161.2	0.645154	f	161.2	0.880649	b	161.2	0.924748	f	161.2	0.707687	f	161.2	1.01521	b	161.2	2.15982	b
			161.4	1.02483		161.4	1.26364	f	161.4	0.992912	b	161.4	0.758076	f	161.4	0.565847	b	161.4	0.809424	f	161.4	0.844018	f	161.4	0.724091	b	161.4	0.650346	f	161.4	0.881232	b	161.4	0.931598	f	161.4	0.676246	f	161.4	1.01671	b	161.4	2.13766	b
			161.6	1.01637		161.6	1.23989	f	161.6	1.00589	b	161.6	0.765244	f	161.6	0.551257	b	161.6	0.803086	f	161.6	0.859968	f	161.6	0.752816	b	161.6	0.655461	f	161.6	0.877023	b	161.6	0.934578	f	161.6	0.646443	f	161.6	1.02018	b	161.6	2.11575	b
			161.8	1.00958		161.8	1.21657	f	161.8	1.01853	b	161.8	0.771043	f	161.8	0.535273	b	161.8	0.800095	f	161.8	0.876994	f	161.8	0.78211	b	161.8	0.660536	f	161.8	0.86931	b	161.8	0.93485	f	161.8	0.620923	f	161.8	1.02253	b	161.8	2.09394	b
			162	1.0044		162	1.195	f	162	1.03066	b	162	0.775399	f	162	0.518737	b	162	0.800798	f	162	0.893746	f	162	0.810108	b	162	0.666454	f	162	0.859675		162	0.933014	f	162	0.600074	f	162	1.02549	b	162	2.07143	b
			162.2	1.00162		162.2	1.1754	f	162.2	1.04239	b	162.2	0.777362	f	162.2	0.502432	b	162.2	0.804977	f	162.2	0.909113	f	162.2	0.835622	b	162.2	0.67231	f	162.2	0.849253		162.2	0.929595	f	162.2	0.586294	f	162.2	1.02665	b	162.2	2.04934	b
			162.4	1.00071		162.4	1.16046	f	162.4	1.0532	b	162.4	0.777503	f	162.4	0.487323	b	162.4	0.812142	f	162.4	0.922358	f	162.4	0.857942	b	162.4	0.678675	f	162.4	0.838844		162.4	0.925695	f	162.4	0.578858	f	162.4	1.0255	b	162.4	2.02803	b
			162.6	1.00195		162.6	1.15046	f	162.6	1.06361	b	162.6	0.776591	f	162.6	0.473877	b	162.6	0.821946	f	162.6	0.931984	f	162.6	0.874227	b	162.6	0.685601	f	162.6	0.830733		162.6	0.924883	f	162.6	0.577913	f	162.6	1.02239	b	162.6	2.0086	b
			162.8	1.00492		162.8	1.14561	f	162.8	1.07308	b	162.8	0.774093	f	162.8	0.46374	b	162.8	0.833433	f	162.8	0.938196	f	162.8	0.883401	b	162.8	0.693671	f	162.8	0.823505		162.8	0.926785	f	162.8	0.582847	f	162.8	1.0178	b	162.8	1.99185	b
			163	1.00886					163	1.08144	b	163	0.770747	f	163	0.458171	b	163	0.84551	f	163	0.94148	f	163	0.882736	b	163	0.701847	f	163	0.819739		163	0.933079	f	163	0.593391	f	163	1.01156	b	163	1.97913	b
			163.2	1.01284					163.2	1.08725	b	163.2	0.766263	f	163.2	0.456767	b	163.2	0.858062	f	163.2	0.941739	f	163.2	0.87112	b	163.2	0.709475	f	163.2	0.818303		163.2	0.946656	f	163.2	0.608619	f	163.2	1.0027	b	163.2	1.96916	b
			163.4	1.01666					163.4	1.09062	b	163.4	0.761386	f	163.4	0.459424	b	163.4	0.870141	f	163.4	0.939631	f	163.4	0.846572	b	163.4	0.71663	f	163.4	0.819587		163.4	0.96692	f	163.4	0.628894	f	163.4	0.992682	b	163.4	1.96223	b
			163.6	1.01949					163.6	1.09129	b	163.6	0.756202	f	163.6	0.466462	b	163.6	0.881186	f	163.6	0.93571	f	163.6	0.810648	b	163.6	0.722133	f	163.6	0.823694		163.6	0.994696	f	163.6	0.653075	f	163.6	0.980826	b	163.6	1.95856	b
			163.8	1.02177					163.8	1.08956	b	163.8	0.750681	f	163.8	0.476275	b	163.8	0.890688	f	163.8	0.930531	f	163.8	0.765261	b	163.8	0.725245	f	163.8	0.830554		163.8	1.0288	f	163.8	0.68101	f	163.8	0.967372	b	163.8	1.95619	b
			164	1.02387					164	1.0859	b	164	0.744842		164	0.487781	b	164	0.89878	f	164	0.924251	f	164	0.713523	b	164	0.726458	f	164	0.839575		164	1.06771	f	164	0.710727	f	164	0.951367	b	164	1.95415	b
			164.2	1.0262					164.2	1.08071	b	164.2	0.739761		164.2	0.500037	b	164.2	0.905894	f	164.2	0.91762	f	164.2	0.659482	b	164.2	0.725593	f	164.2	0.849692		164.2	1.1096	f	164.2	0.741687	f	164.2	0.934067	b	164.2	1.95107	b
			164.4	1.02908					164.4	1.07549	b	164.4	0.736588		164.4	0.511779	b	164.4	0.91213	f	164.4	0.910991	f	164.4	0.607467	b	164.4	0.723072	f	164.4	0.861388		164.4	1.15139	f	164.4	0.772399	f	164.4	0.915127	b	164.4	1.94607	b
			164.6	1.03312					164.6	1.07061	b	164.6	0.735577		164.6	0.522033	b	164.6	0.917671	f	164.6	0.9049	f	164.6	0.560248	b	164.6	0.719895	f	164.6	0.873679		164.6	1.18963	f	164.6	0.799255	f	164.6	0.894673	b	164.6	1.94009	b
			164.8	1.0395					164.8	1.06654	b	164.8	0.737522		164.8	0.53027	b	164.8	0.923779	f	164.8	0.898989	f	164.8	0.519765	b	164.8	0.7165	f	164.8	0.888425		164.8	1.22001	f	164.8	0.821629	f	164.8	0.873858	b	164.8	1.93335	b
			165	1.04865					165	1.06358	b	165	0.742786		165	0.535361	b	165	0.9307	f	165	0.894106	f	165	0.487345	b	165	0.714319	f	165	0.905783		165	1.24058	f	165	0.836643	f	165	0.854072	b	165	1.92499	b
			165.2	1.06004					165.2	1.06206	b	165.2	0.750427		165.2	0.537806	b	165.2	0.939043	f	165.2	0.889295	f	165.2	0.462761	b	165.2	0.714476	f	165.2	0.92517		165.2	1.24637	f	165.2	0.843762	f	165.2	0.834997	b	165.2	1.9173	b
			165.4	1.07455					165.4	1.06154	b	165.4	0.760069		165.4	0.537361	b	165.4	0.949165	f	165.4	0.885066	f	165.4	0.445803	b	165.4	0.717624	f	165.4	0.948479		165.4	1.23814	f	165.4	0.842412	f	165.4	0.817376	b	165.4	1.90991	b
			165.6	1.0908					165.6	1.06125	b	165.6	0.770155		165.6	0.534629	b	165.6	0.961558	f	165.6	0.882477	f	165.6	0.436349	b	165.6	0.724389	f	165.6	0.976134		165.6	1.21536	f	165.6	0.83276	f	165.6	0.802653	b	165.6	1.90394	b
			165.8	1.10916					165.8	1.0596	b	165.8	0.780432		165.8	0.52985	b	165.8	0.975568	f	165.8	0.881598	f	165.8	0.43412	b	165.8	0.735586	f	165.8	1.00776		165.8	1.18035	f	165.8	0.817747	f	165.8	0.792358	b	165.8	1.898	b
			166	1.12739					166	1.05594	b	166	0.789709		166	0.523309	b	166	0.991244	f	166	0.884333	f	166	0.438015	b	166	0.749388	f	166	1.04256		166	1.13705	f	166	0.797569	f	166	0.785624	b	166	1.89143	b
			166.2	1.14479					166.2	1.04909	b	166.2	0.796801		166.2	0.516969	b	166.2	1.0071	f	166.2	0.891616	f	166.2	0.448014	b	166.2	0.766147	f	166.2	1.07803		166.2	1.08966	f	166.2	0.774813	f	166.2	0.782245	b	166.2	1.88529	b
			166.4	1.15992					166.4	1.03875	b	166.4	0.801479		166.4	0.511305	b	166.4	1.02255	f	166.4	0.904383	f	166.4	0.464095	b	166.4	0.783827	f	166.4	1.11171		166.4	1.04215	f	166.4	0.750075	f	166.4	0.783576	b	166.4	1.87942	b
			166.6	1.17218					166.6	1.02443	b	166.6	0.804131		166.6	0.507469	b	166.6	1.03662	f	166.6	0.923981	f	166.6	0.485883	b	166.6	0.800418	f	166.6	1.14096		166.6	0.995561	f	166.6	0.725451	f	166.6	0.787899	b	166.6	1.87509	b
			166.8	1.18075					166.8	1.00692	b	166.8	0.80525		166.8	0.506873	b	166.8	1.04702	f	166.8	0.95071	f	166.8	0.513134	b	166.8	0.814522	f	166.8	1.16189		166.8	0.954552	f	166.8	0.701244	f	166.8	0.794918	b	166.8	1.8754	b
			167	1.18589					167	0.987049	b	167	0.805539		167	0.510403		167	1.05329	f	167	0.984961	f	167	0.545366	b	167	0.825102	f	167	1.17275		167	0.918978	f	167	0.677683	f	167	0.805004	b	167	1.88166	b
			167.2	1.18774					167.2	0.965579	b	167.2	0.805549		167.2	0.517184		167.2	1.053	f	167.2	1.02492	f	167.2	0.582515	b	167.2	0.830289	f	167.2	1.1737		167.2	0.890754	f	167.2	0.65524	f	167.2	0.816486	b	167.2	1.89501	b
			167.4	1.18853					167.4	0.943838	b	167.4	0.805296		167.4	0.526619		167.4	1.04732	f	167.4	1.06858	f	167.4	0.62328	b	167.4	0.829673	f	167.4	1.16503		167.4	0.868578	f	167.4	0.63392	f	167.4	0.828743	b	167.4	1.9187	b
			167.6	1.18844					167.6	0.923044	b	167.6	0.806084		167.6	0.537102		167.6	1.03651	f	167.6	1.11368	f	167.6	0.666009	b	167.6	0.824202	f	167.6	1.14871		167.6	0.852568	f	167.6	0.614666	f	167.6	0.842134	b	167.6	1.9515	b
			167.8	1.18849					167.8	0.904666	b	167.8	0.807594		167.8	0.546774		167.8	1.0208	f	167.8	1.15775	f	167.8	0.709518	b	167.8	0.815214	f	167.8	1.12786		167.8	0.842493	f	167.8	0.598106	f	167.8	0.856536	b	167.8	1.99014	b
			168	1.19007					168	0.888687	b	168	0.808869		168	0.555185		168	1.00276	f	168	1.19888	f	168	0.751706	b	168	0.802526	f	168	1.10474		168	0.837	f	168	0.585163	f	168	0.872608	b	168	2.03549	b
			168.2	1.19361					168.2	0.876264	b	168.2	0.810151		168.2	0.561283		168.2	0.982734	f	168.2	1.23535	f	168.2	0.790233	b	168.2	0.788952	f	168.2	1.07969		168.2	0.836725	f	168.2	0.577966	f	168.2	0.888842	b	168.2	2.08376	b
			168.4	1.19848					168.4	0.867288	b	168.4	0.811096		168.4	0.566367		168.4	0.963491	f	168.4	1.26575	f	168.4	0.82306	b	168.4	0.776242	f	168.4	1.05566		168.4	0.840378	f	168.4	0.576107	f	168.4	0.905395	b	168.4	2.13143	b
			168.6	1.20488					168.6	0.862138	b	168.6	0.811391		168.6	0.571294		168.6	0.94542	f	168.6	1.2901	f	168.6	0.846817	b	168.6	0.765407	f	168.6	1.03271		168.6	0.847636	f	168.6	0.581103	f	168.6	0.923138	b	168.6	2.17871	b
			168.8	1.21137					168.8	0.86025	b	168.8	0.810671		168.8	0.577695		168.8	0.930207	f	168.8	1.30912	f	168.8	0.860404	b	168.8	0.757737	f	168.8	1.0098		168.8	0.857159	f	168.8	0.591012	f	168.8	0.940703	b	168.8	2.221	b
			169	1.21689	b				169	0.861889	b	169	0.80925		169	0.586465		169	0.918457	f	169	1.32281	f	169	0.862093	b	169	0.752767	f	169	0.986396		169	0.869992	f	169	0.605128	f	169	0.958521	b	169	2.25816	b
			169.2	1.22087	b				169.2	0.866642	b	169.2	0.807519		169.2	0.598469		169.2	0.910547	f	169.2	1.3317	f	169.2	0.853448	b	169.2	0.74993	f	169.2	0.962205		169.2	0.886451	f	169.2	0.621352	f	169.2	0.974701	b	169.2	2.28741	b
			169.4	1.22238	b				169.4	0.874199	b	169.4	0.806097		169.4	0.614773		169.4	0.906388	f	169.4	1.33634	f	169.4	0.836161	b	169.4	0.749763	f	169.4	0.937712		169.4	0.903845	f	169.4	0.638747	f	169.4	0.989498	b	169.4	2.30902	b
			169.6	1.22103	b				169.6	0.883426	b	169.6	0.805509		169.6	0.634726		169.6	0.905735	f	169.6	1.33681	f	169.6	0.812032	b	169.6	0.750306	f	169.6	0.912894		169.6	0.922838	f	169.6	0.655004	f	169.6	1.00098	b	169.6	2.32108	b
			169.8	1.21725	b				169.8	0.89439	b	169.8	0.806943		169.8	0.65765		169.8	0.908253	f	169.8	1.33351	f	169.8	0.783792	b	169.8	0.751243	f	169.8	0.889227		169.8	0.941253	f	169.8	0.669685	f	169.8	1.01027	b	169.8	2.32312	b
			170	1.21129	b				170	0.905672	b	170	0.811043		170	0.683149		170	0.91301	f	170	1.32561	f	170	0.754251	b	170	0.751777	f	170	0.868645	f	170	0.959458	f	170	0.681109	f	170	1.01609	b	170	2.31627	b
			170.2	1.20437	b				170.2	0.91722	b	170.2	0.818203		170.2	0.709445		170.2	0.918886	f	170.2	1.31367	f	170.2	0.726245	b	170.2	0.75104	f	170.2	0.851619	f	170.2	0.975478	f	170.2	0.690399	f	170.2	1.01839	b	170.2	2.30155	b
			170.4	1.19733	b				170.4	0.928163	b	170.4	0.829128		170.4	0.735638		170.4	0.924759	f	170.4	1.29796	f	170.4	0.701522	b	170.4	0.748942	f	170.4	0.840063	f	170.4	0.987135	f	170.4	0.696695	f	170.4	1.01778	b	170.4	2.28134	b
			170.6	1.19148	b				170.6	0.938181	b	170.6	0.843498		170.6	0.761074		170.6	0.929573	f	170.6	1.27878	f	170.6	0.680992	b	170.6	0.745454	f	170.6	0.832483	f	170.6	0.99422	f	170.6	0.699846	f	170.6	1.01519	b	170.6	2.25763	b
			170.8	1.18755	b				170.8	0.946816	b	170.8	0.861212		170.8	0.784857		170.8	0.931809	f	170.8	1.25826	f	170.8	0.666539	b	170.8	0.740883	f	170.8	0.829205	f	170.8	0.995892	f	170.8	0.702095	f	170.8	1.0116	b	170.8	2.23227	b
			171	1.18538	b				171	0.95326	b	171	0.880924	b	171	0.806485	f	171	0.930827	f	171	1.23872	f	171	0.657543	b	171	0.735803	f	171	0.827453	f	171	0.992176	f	171	0.701937	f	171	1.00851	b	171	2.20893	b
			171.2	1.1853	b				171.2	0.958024	b	171.2	0.90165	b	171.2	0.826257	f	171.2	0.926463	f	171.2	1.22103	f	171.2	0.65345	b	171.2	0.729967	f	171.2	0.827155	f	171.2	0.983499	f	171.2	0.700042	f	171.2	1.00748	b	171.2	2.19031	b
			171.4	1.18687	b				171.4	0.9607	b	171.4	0.921911	b	171.4	0.843752	f	171.4	0.918449	f	171.4	1.20891	f	171.4	0.653882	b	171.4	0.724047	f	171.4	0.825928	f	171.4	0.97124	f	171.4	0.695977	f	171.4	1.0096	b	171.4	2.1768	b
			171.6	1.18925	b				171.6	0.96106	b	171.6	0.939672	b	171.6	0.86019	f	171.6	0.907924	f	171.6	1.20268	f	171.6	0.657232	b	171.6	0.718298	f	171.6	0.821988	f	171.6	0.954838	f	171.6	0.690628	f	171.6	1.01647	b	171.6	2.16942	b
			171.8	1.19144	b				171.8	0.960148	b	171.8	0.95322	b	171.8	0.875771	f	171.8	0.895703	f	171.8	1.20328	f	171.8	0.662304	b	171.8	0.712761	f	171.8	0.815045	f	171.8	0.936568	f	171.8	0.683028	f	171.8	1.02864	b	171.8	2.16741	b
			172	1.1925	b				172	0.958179	b	172	0.961525	b	172	0.891569	f	172	0.88383	f	172	1.21165	b	172	0.667291	b	172	0.707152	f	172	0.806374	f	172	0.916765	f	172	0.673678	f	172	1.04656	b	172	2.1709	b
			172.2	1.19193	b				172.2	0.955245	b	172.2	0.965117	b	172.2	0.908183	f	172.2	0.873694	f	172.2	1.22564	b	172.2	0.671764	b	172.2	0.701799	f	172.2	0.795814	f	172.2	0.895832	f	172.2	0.663889	f	172.2	1.0699	b	172.2	2.1772	b
			172.4	1.18791	b				172.4	0.952282	b	172.4	0.964066	b	172.4	0.925484	f	172.4	0.866625	f	172.4	1.245	b	172.4	0.674869	b	172.4	0.696006	f	172.4	0.785719	f	172.4	0.874465	f	172.4	0.652948	f	172.4	1.09727	b	172.4	2.18433	b
			172.6	1.17976	b				172.6	0.949815	b	172.6	0.959685	b	172.6	0.944282	f	172.6	0.863454	f	172.6	1.26738	b	172.6	0.676245	b	172.6	0.690511	f	172.6	0.777063	f	172.6	0.853918	f	172.6	0.642579	f	172.6	1.12749	b	172.6	2.18979	b
			172.8	1.16675	b				172.8	0.948107	b	172.8	0.953705	b	172.8	0.964238	f	172.8	0.864378	f	172.8	1.29187	b	172.8	0.676193	b	172.8	0.685146	f	172.8	0.771137	f	172.8	0.834824	f	172.8	0.633885	f	172.8	1.15712	b	172.8	2.19325	b
			173	1.14995	b				173	0.947381	b	173	0.947409	b	173	0.983794	f	173	0.869456	f	173	1.31743	b	173	0.675327	b	173	0.679479	f	173	0.7702	f	173	0.816821	f	173	0.627274	f	173	1.18365	b	173	2.19224	b
			173.2	1.12976	b				173.2	0.94859	b	173.2	0.942523	b	173.2	1.00293	f	173.2	0.878552	f	173.2	1.3435	b	173.2	0.674583	b	173.2	0.673941	f	173.2	0.774679	f	173.2	0.803562	f	173.2	0.624009	f	173.2	1.2039	b	173.2	2.18618	b
			173.4	1.10667	b				173.4	0.951786	b	173.4	0.940209	b	173.4	1.02108	f	173.4	0.890137	f	173.4	1.36964	b	173.4	0.674	b	173.4	0.669158	f	173.4	0.783912	f	173.4	0.794075	f	173.4	0.62435	f	173.4	1.21701	b	173.4	2.17761	b
			173.6	1.0817	b				173.6	0.956599	b	173.6	0.940715	b	173.6	1.03686	f	173.6	0.903198	f	173.6	1.39623	b	173.6	0.674501	b	173.6	0.665707	f	173.6	0.798578	f	173.6	0.789733	f	173.6	0.627838	f	173.6	1.22238	b	173.6	2.1654	b
			173.8	1.05644	b				173.8	0.962441	b	173.8	0.943013	b	173.8	1.0492	f	173.8	0.916643	f	173.8	1.42278	b	173.8	0.676144	b	173.8	0.66387	f	173.8	0.817794	f	173.8	0.791513	f	173.8	0.634156	f	173.8	1.2196	b	173.8	2.15176	b
			174	1.03174					174	0.968966	b	174	0.946967	b	174	1.05773	f	174	0.929822	b	174	1.44881	b	174	0.677403	b	174	0.664345	f	174	0.841084	f	174	0.798667	f	174	0.642781	f	174	1.20894	b	174	2.1392	b
			174.2	1.00865					174.2	0.976191	b	174.2	0.951854	b	174.2	1.06152	f	174.2	0.941222	b	174.2	1.47512	b	174.2	0.67782	b	174.2	0.668732	f	174.2	0.867459	f	174.2	0.811485	f	174.2	0.652087	f	174.2	1.19442	b	174.2	2.12658	b
			174.4	0.988139					174.4	0.982568	b	174.4	0.956541	b	174.4	1.06108	f	174.4	0.951212	b	174.4	1.50133	b	174.4	0.676214	b	174.4	0.676176	f	174.4	0.895873	f	174.4	0.829282	f	174.4	0.66154	f	174.4	1.17728	b	174.4	2.11616	b
			174.6	0.971415					174.6	0.988331	b	174.6	0.960312	b	174.6	1.05684	f	174.6	0.95995	b	174.6	1.52642	b	174.6	0.671387	b	174.6	0.686847	f	174.6	0.923744	f	174.6	0.84988	f	174.6	0.670371	f	174.6	1.1605	b	174.6	2.1092	b
			174.8	0.958818					174.8	0.99228	b	174.8	0.962919	b	174.8	1.04911	f	174.8	0.96782	b	174.8	1.55058	b	174.8	0.663496	b	174.8	0.700118	f	174.8	0.951748	f	174.8	0.872478	f	174.8	0.676602	f	174.8	1.1456	b	174.8	2.10385	b
			175	0.951375					175	0.994045	b	175	0.964256	b	175	1.03984	f	175	0.97589	b	175	1.57328	b	175	0.651474	b	175	0.714581	f	175	0.979024	f	175	0.894161	f	175	0.681724	f	175	1.13346	b	175	2.10342
			175.2	0.949483					175.2	0.99324	b	175.2	0.964857	b	175.2	1.02992	f	175.2	0.985646	b	175.2	1.59407	b	175.2	0.636172	b	175.2	0.72937	f	175.2	1.00427	f	175.2	0.912979	f	175.2	0.685551	f	175.2	1.12415	b	175.2	2.10436
			175.4	0.953898					175.4	0.990458	b	175.4	0.965004	b	175.4	1.0209	f	175.4	0.998119	b	175.4	1.61267	b	175.4	0.618009	b	175.4	0.743778	f	175.4	1.02555	f	175.4	0.926609	f	175.4	0.689158	f	175.4	1.11969	b	175.4	2.10683
			175.6	0.965395					175.6	0.986011	b	175.6	0.965109	b	175.6	1.01362	f	175.6	1.01357	b	175.6	1.62888	b	175.6	0.597939	b	175.6	0.754796	f	175.6	1.0428	f	175.6	0.93563	f	175.6	0.692943	f	175.6	1.1176	b	175.6	2.1059
			175.8	0.983828					175.8	0.980188	b	175.8	0.965169	b	175.8	1.009	f	175.8	1.03303	b	175.8	1.64216	b	175.8	0.577524	b	175.8	0.761621	f	175.8	1.05724	f	175.8	0.938965	f	175.8	0.697994	f	175.8	1.11864	b	175.8	2.10164
			176	1.00974					176	0.972891	b	176	0.964843	b	176	1.00693	f	176	1.05571	b	176	1.65228	b	176	0.557194	b	176	0.763925	f	176	1.06712	f	176	0.938894	f	176	0.704507	f	176	1.12054	b	176	2.0912
			176.2	1.04341					176.2	0.965318	b	176.2	0.964405	b	176.2	1.00736	f	176.2	1.08038	b	176.2	1.65987	b	176.2	0.538302	b	176.2	0.760677	f	176.2	1.07351	f	176.2	0.936167	f	176.2	0.713148	f	176.2	1.12384	b	176.2	2.07032
			176.4	1.08281					176.4	0.957276	b	176.4	0.963787	b	176.4	1.01008	f	176.4	1.10585	b	176.4	1.66492	b	176.4	0.520608	b	176.4	0.75285	f	176.4	1.07821	f	176.4	0.932916	f	176.4	0.721499	f	176.4	1.12758	b	176.4	2.04011
			176.6	1.12754					176.6	0.949151	b	176.6	0.962832	b	176.6	1.01441	f	176.6	1.13069	b	176.6	1.66752	b	176.6	0.504811	b	176.6	0.741527	f	176.6	1.07966	f	176.6	0.931526	f	176.6	0.72946	f	176.6	1.13173	b	176.6	2.00225
			176.8	1.175					176.8	0.940629	b	176.8	0.961713	b	176.8	1.0208	f	176.8	1.15334	b	176.8	1.66979	b	176.8	0.491453	b	176.8	0.727683	f	176.8	1.07972	f	176.8	0.933213	f	176.8	0.735389	f	176.8	1.13683	b	176.8	1.95947
			177	1.22205					177	0.932469	b	177	0.960516	b	177	1.02854	f	177	1.17229	b	177	1.67128	b	177	0.480139	b	177	0.711771	f	177	1.07899	f	177	0.938987		177	0.736945	f	177	1.14299	b	177	1.91237
			177.2	1.26623					177.2	0.924423	b	177.2	0.96001	b	177.2	1.03712	f	177.2	1.18586	b	177.2	1.67385	b	177.2	0.470975	b	177.2	0.696267	f	177.2	1.07607	f	177.2	0.94926		177.2	0.733739	f	177.2	1.15173	b	177.2	1.86781
			177.4	1.30352					177.4	0.916407	b	177.4	0.960702	b	177.4	1.04606	f	177.4	1.19332	b	177.4	1.67813	b	177.4	0.464181	b	177.4	0.681291	f	177.4	1.07106	f	177.4	0.963922		177.4	0.72588	f	177.4	1.16302	b	177.4	1.82671
			177.6	1.33232					177.6	0.909139	b	177.6	0.963085	b	177.6	1.05506	f	177.6	1.19483	b	177.6	1.68431	b	177.6	0.459242	b	177.6	0.668009	f	177.6	1.06473	f	177.6	0.979912		177.6	0.713014	f	177.6	1.17897	b	177.6	1.79186
			177.8	1.35059					177.8	0.902854	b	177.8	0.967403	b	177.8	1.06237	f	177.8	1.1903	b	177.8	1.69194	b	177.8	0.456431	b	177.8	0.656545	f	177.8	1.05641	f	177.8	0.99627		177.8	0.695081	f	177.8	1.19817	b	177.8	1.76403
			178	1.35972					178	0.897488	b	178	0.974331	b	178	1.06754	f	178	1.18137	b	178	1.70053	b	178	0.455504	b	178	0.648614	f	178	1.04601	f	178	1.00953		178	0.674273	f	178	1.22199	b	178	1.74359
			178.2	1.35988					178.2	0.893721	b	178.2	0.983377	b	178.2	1.06999	f	178.2	1.16809	b	178.2	1.70866	b	178.2	0.45643	b	178.2	0.643868	f	178.2	1.03294	f	178.2	1.01691		178.2	0.651029	f	178.2	1.24942	b	178.2	1.72812
			178.4	1.35279					178.4	0.891757	b	178.4	0.994078	b	178.4	1.06843	f	178.4	1.153	b	178.4	1.71512	b	178.4	0.458943	b	178.4	0.643404	f	178.4	1.01889	f	178.4	1.01765		178.4	0.62685	f	178.4	1.27968	b	178.4	1.7173
			178.6	1.34274					178.6	0.891126	b	178.6	1.00728	b	178.6	1.06333	f	178.6	1.13655	b	178.6	1.71863	b	178.6	0.46277	b	178.6	0.646948	f	178.6	1.00329	f	178.6	1.00889		178.6	0.603881	f	178.6	1.31268	b	178.6	1.70818
			178.8	1.33036					178.8	0.891826	b	178.8	1.022	b	178.8	1.05456	f	178.8	1.11999	b	178.8	1.71858	b	178.8	0.467189	b	178.8	0.654861	f	178.8	0.986988	f	178.8	0.990758		178.8	0.583325	f	178.8	1.34584	b	178.8	1.69944
			179	1.31594					179	0.893969	b	179	1.03878	b	179	1.04316	f	179	1.10338	b	179	1.71408	b	179	0.472067	b	179	0.667906	f	179	0.970555	f	179	0.964612		179	0.565826	f	179	1.38021	b	179	1.68857
			179.2	1.30071					179.2	0.896783	b	179.2	1.05702	b	179.2	1.03049	f	179.2	1.08756	b	179.2	1.70556	b	179.2	0.47632	b	179.2	0.684844	f	179.2	0.953459	f	179.2	0.931731		179.2	0.553922	f	179.2	1.41308	b	179.2	1.67564
			179.4	1.28444					179.4	0.899812	b	179.4	1.0771	b	179.4	1.01746	f	179.4	1.07209	b	179.4	1.69324	b	179.4	0.479531	b	179.4	0.705552	f	179.4	0.936822	f	179.4	0.894168		179.4	0.548318	f	179.4	1.44545	b	179.4	1.66
			179.6	1.26719					179.6	0.902711	b	179.6	1.09926	b	179.6	1.00572	f	179.6	1.0574	b	179.6	1.67912	b	179.6	0.4822	b	179.6	0.72846	f	179.6	0.921278	f	179.6	0.85552		179.6	0.547656	f	179.6	1.47659	b	179.6	1.64225
			179.8	1.24627					179.8	0.906084	b	179.8	1.12326	b	179.8	0.99598	f	179.8	1.0428	b	179.8	1.66499	b	179.8	0.483274	b	179.8	0.751718	f	179.8	0.907142	f	179.8	0.819135		179.8	0.553412	f	179.8	1.5046	b	179.8	1.62467
			180	1.22078					180	0.909646	b	180	1.14806	b	180	0.988147	f	180	1.02863	b	180	1.65254	b	180	0.482688	b	180	0.774162	f	180	0.894734	f	180	0.786249	f	180	0.56371	f	180	1.52905	b	180	1.60904
			180.2	1.19065					180.2	0.913537	b	180.2	1.17222	b	180.2	0.981623	f	180.2	1.01517	b	180.2	1.6433	b	180.2	0.482015	b	180.2	0.794636	f	180.2	0.884906	f	180.2	0.760402	f	180.2	0.577559	f	180.2	1.55154	b	180.2	1.59609
			180.4	1.15459					180.4	0.917967	b	180.4	1.19505	b	180.4	0.97635	f	180.4	1.003	b	180.4	1.63739	b	180.4	0.481073	b	180.4	0.81089	f	180.4	0.877967	f	180.4	0.742643	f	180.4	0.594214	f	180.4	1.56908	b	180.4	1.58738
			180.6	1.11291					180.6	0.923314	b	180.6	1.2129	b	180.6	0.971247	f	180.6	0.992357	b	180.6	1.63588	b	180.6	0.481727	b	180.6	0.823142	f	180.6	0.874495	f	180.6	0.732111	f	180.6	0.611742	f	180.6	1.58378	b	180.6	1.58341
			180.8	1.06711					180.8	0.928946	b	180.8	1.22538	b	180.8	0.966557	f	180.8	0.983967	b	180.8	1.63973	b	180.8	0.484639	b	180.8	0.831568	f	180.8	0.873582	f	180.8	0.731108	f	180.8	0.629069	f	180.8	1.59306	b	180.8	1.58314
			181	1.01951					181	0.935941	b	181	1.23123	b	181	0.962139	f	181	0.978439	b	181	1.64763	b	181	0.492073	b	181	0.836084	f	181	0.87498	f	181	0.737338	f	181	0.646497	f	181	1.59843	b	181	1.58533
			181.2	0.971967					181.2	0.943466	b	181.2	1.22945	b	181.2	0.957735	f	181.2	0.975575	b	181.2	1.65862	b	181.2	0.505451	b	181.2	0.837005	f	181.2	0.878163	f	181.2	0.749817	f	181.2	0.661298	f	181.2	1.60122	b	181.2	1.58685
			181.4	0.927496					181.4	0.951489	b	181.4	1.22059	b	181.4	0.953841	f	181.4	0.974979	b	181.4	1.67103	b	181.4	0.526278	b	181.4	0.834714	f	181.4	0.882936	f	181.4	0.765526	f	181.4	0.674868	f	181.4	1.6021	b	181.4	1.58737
			181.6	0.887811					181.6	0.959235	b	181.6	1.20561	b	181.6	0.950724	f	181.6	0.977012	b	181.6	1.68389	b	181.6	0.556026	b	181.6	0.829354	f	181.6	0.887867	f	181.6	0.782196	f	181.6	0.685204	f	181.6	1.59942	b	181.6	1.58318
			181.8	0.854897					181.8	0.966892	b	181.8	1.18668	b	181.8	0.949193	f	181.8	0.980478	b	181.8	1.69585	b	181.8	0.595982	b	181.8	0.821805	f	181.8	0.892488	f	181.8	0.797906	f	181.8	0.692481	f	181.8	1.59449	b	181.8	1.57433
			182	0.829436	f				182	0.974207	b	182	1.16564	b	182	0.949186	f	182	0.984816	b	182	1.7053	b	182	0.646074	b	182	0.811999	f	182	0.897208	f	182	0.8106	f	182	0.696906	f	182	1.58658	b	182	1.55892
			182.2	0.810915	f				182.2	0.980747	b	182.2	1.14396	b	182.2	0.951124	f	182.2	0.988949	b	182.2	1.71141	b	182.2	0.706035	b	182.2	0.799702	f	182.2	0.901461	f	182.2	0.817985	f	182.2	0.697471	f	182.2	1.57419	b	182.2	1.53831
			182.4	0.798606	f				182.4	0.986044	b	182.4	1.12419	b	182.4	0.955261	f	182.4	0.99229	b	182.4	1.71388	b	182.4	0.775061	b	182.4	0.78559	f	182.4	0.906043	f	182.4	0.821077	f	182.4	0.694555	f	182.4	1.5582	b	182.4	1.51434
			182.6	0.791572	f				182.6	0.989697	b	182.6	1.1077	b	182.6	0.960787	f	182.6	0.994315	b	182.6	1.71195	b	182.6	0.851122	b	182.6	0.770255	f	182.6	0.911047	f	182.6	0.82029	f	182.6	0.689078	f	182.6	1.53856	b	182.6	1.48831
			182.8	0.78742	f				182.8	0.991631	b	182.8	1.09484	b	182.8	0.967146	f	182.8	0.994266	b	182.8	1.70723	b	182.8	0.929458	b	182.8	0.753662	f	182.8	0.918286	f	182.8	0.816754	f	182.8	0.681648	f	182.8	1.5155	b	182.8	1.46196
			183	0.783996	f				183	0.992293	b	183	1.08648	b	183	0.973351	f	183	0.992058	b	183	1.69891	b	183	1.00511	b	183	0.737713	f	183	0.927141	f	183	0.811745	f	183	0.673235	f	183	1.49042	b	183	1.43851	f
			183.2	0.779429	f				183.2	0.99161	b	183.2	1.08311	b	183.2	0.978423	f	183.2	0.988367	b	183.2	1.68913	b	183.2	1.07521	b	183.2	0.724289	f	183.2	0.937183	f	183.2	0.806843	f	183.2	0.665238	f	183.2	1.46524	b	183.2	1.41904	f
			183.4	0.772169	f				183.4	0.990618	b	183.4	1.08409	b	183.4	0.981361	f	183.4	0.983284	b	183.4	1.67822	b	183.4	1.13509	b	183.4	0.713147	f	183.4	0.948651	f	183.4	0.802972	f	183.4	0.658582	f	183.4	1.44261	b	183.4	1.40414	f
			183.6	0.760944	f				183.6	0.989666	b	183.6	1.08879	b	183.6	0.980879	f	183.6	0.976912	b	183.6	1.66702	b	183.6	1.18305	b	183.6	0.70613	f	183.6	0.959843	f	183.6	0.801485	f	183.6	0.653385	f	183.6	1.42511	b	183.6	1.39603	f
			183.8	0.745205	f				183.8	0.98904	b	183.8	1.09607	b	183.8	0.976523	f	183.8	0.969517	b	183.8	1.65565	b	183.8	1.21789	b	183.8	0.702849	f	183.8	0.968865	f	183.8	0.802909	f	183.8	0.649356	f	183.8	1.41302	b	183.8	1.39338	f
			184	0.725551	f				184	0.990032	b	184	1.10456	b	184	0.96881	f	184	0.961158	b	184	1.64488	b	184	1.24394	b	184	0.703942	f	184	0.974183	f	184	0.807359		184	0.646762	f	184	1.40979	b	184	1.39582	f
			184.2	0.702177	f				184.2	0.99279	b	184.2	1.11261	b	184.2	0.957996	f	184.2	0.952049	b	184.2	1.63401	b	184.2	1.26377	b	184.2	0.70707	f	184.2	0.975919	f	184.2	0.814453		184.2	0.644259	f	184.2	1.41425	b	184.2	1.40077	f
			184.4	0.67697	f				184.4	0.997209	b	184.4	1.11911	b	184.4	0.944968	f	184.4	0.942599	b	184.4	1.62325	b	184.4	1.28201	b	184.4	0.712566	f	184.4	0.973417	f	184.4	0.82448		184.4	0.641844	f	184.4	1.42638	b	184.4	1.4069	f
			184.6	0.651061	f				184.6	1.00356	b	184.6	1.12281	b	184.6	0.931351	f	184.6	0.93251	b	184.6	1.61263	b	184.6	1.30117	b	184.6	0.717636	f	184.6	0.966326	f	184.6	0.836332		184.6	0.63886	f	184.6	1.4448	b	184.6	1.41238	f
			184.8	0.625846	f				184.8	1.01176	b	184.8	1.12233	b	184.8	0.918038	f	184.8	0.923349	b	184.8	1.60178	b	184.8	1.32456	b	184.8	0.721452	f	184.8	0.956143	f	184.8	0.852057		184.8	0.635883	f	184.8	1.46862	b	184.8	1.41569	f
			185	0.60319	f				185	1.02109	b	185	1.1181	b	185	0.905969	f	185	0.915783	b	185	1.59087	b	185	1.35376	b	185	0.723195	f	185	0.944287	f	185	0.869516		185	0.63283	f	185	1.49628	b	185	1.41515	f
			185.2	0.583693	f				185.2	1.03092	b	185.2	1.10982	b	185.2	0.895901	f	185.2	0.910497	b	185.2	1.57989	b	185.2	1.38764	b	185.2	0.720216	f	185.2	0.931745	f	185.2	0.889593		185.2	0.630145	f	185.2	1.52678	b	185.2	1.41032	f
			185.4	0.568321	f				185.4	1.04067	b	185.4	1.09933	b	185.4	0.888883	f	185.4	0.908381	b	185.4	1.56981	b	185.4	1.42437	b	185.4	0.714773	f	185.4	0.920062	f	185.4	0.912835		185.4	0.628425	f	185.4	1.55925	b	185.4	1.4024	f
			185.6	0.557878	f				185.6	1.0489	b	185.6	1.08752	b	185.6	0.884889	f	185.6	0.909682	b	185.6	1.56037	b	185.6	1.46083	b	185.6	0.705301	f	185.6	0.909839	f	185.6	0.940053		185.6	0.627329	f	185.6	1.59157	b	185.6	1.39206	f
			185.8	0.552369	f				185.8	1.05512	b	185.8	1.07594	b	185.8	0.884261	f	185.8	0.91484	b	185.8	1.55152	b	185.8	1.49379	b	185.8	0.694053	f	185.8	0.902253	f	185.8	0.971059		185.8	0.628934	f	185.8	1.62445	b	185.8	1.38	f
			186	0.551931					186	1.05801	b	186	1.06585	b	186	0.887082	f	186	0.923128	b	186	1.54351	b	186	1.51782	b	186	0.681728	f	186	0.896304	f	186	1.00303		186	0.632637	f	186	1.65853	b	186	1.36716	f
			186.2	0.556677					186.2	1.05689	b	186.2	1.05782	b	186.2	0.89314	f	186.2	0.934198	b	186.2	1.53578	b	186.2	1.5303	b	186.2	0.669029	f	186.2	0.891674	f	186.2	1.03614		186.2	0.638147	f	186.2	1.69152	b	186.2	1.35388	f
			186.4	0.565688					186.4	1.05214	b	186.4	1.05227	b	186.4	0.901701	f	186.4	0.94752	b	186.4	1.52841	b	186.4	1.52522	b	186.4	0.657444	f	186.4	0.887215	f	186.4	1.06763		186.4	0.645191	f	186.4	1.72345	b	186.4	1.34157	f
			186.6	0.579137					186.6	1.04396	b	186.6	1.04888	b	186.6	0.911709	f	186.6	0.961762	b	186.6	1.52056	b	186.6	1.50253	b	186.6	0.648191	f	186.6	0.88197	f	186.6	1.09479		186.6	0.652762	f	186.6	1.75339	b	186.6	1.33008	f
			186.8	0.596253					186.8	1.03368	b	186.8	1.04788	b	186.8	0.922352	f	186.8	0.976446	b	186.8	1.51119	b	186.8	1.45872	b	186.8	0.641389	f	186.8	0.875423	f	186.8	1.11691		186.8	0.6597	f	186.8	1.77763	b	186.8	1.31904	f
			187	0.61653					187	1.02239	b	187	1.04793	b	187	0.931316	f	187	0.990608	b	187	1.49851	b	187	1.39669	b	187	0.636814	f	187	0.867592	f	187	1.13042		187	0.666343	f	187	1.79834	b	187	1.30878	f
			187.2	0.639083					187.2	1.01106	b	187.2	1.04849	b	187.2	0.938258	f	187.2	1.0037	b	187.2	1.48253	b	187.2	1.31771	b	187.2	0.633681	f	187.2	0.857965	f	187.2	1.13549		187.2	0.670654	f	187.2	1.81283	b	187.2	1.30014	f
			187.4	0.663332					187.4	1.00256	b	187.4	1.05008	b	187.4	0.941997	f	187.4	1.01538	b	187.4	1.46243	b	187.4	1.22851	b	187.4	0.631537	f	187.4	0.848058	f	187.4	1.13295		187.4	0.673899	f	187.4	1.82083	b	187.4	1.29283	f
			187.6	0.687995					187.6	0.996652	b	187.6	1.05166	b	187.6	0.941995	f	187.6	1.02611	b	187.6	1.4382	b	187.6	1.13373	b	187.6	0.629383	f	187.6	0.838553	f	187.6	1.12301		187.6	0.673228	f	187.6	1.82238	b	187.6	1.28704	f
			187.8	0.712161					187.8	0.993928	b	187.8	1.05387	b	187.8	0.938301	f	187.8	1.03517	b	187.8	1.40952	b	187.8	1.03973	b	187.8	0.625413	f	187.8	0.831951	f	187.8	1.10854		187.8	0.670004	f	187.8	1.81888	b	187.8	1.28347	f
			188	0.734213					188	0.994142	b	188	1.05727	b	188	0.931367	f	188	1.04345	b	188	1.37673		188	0.951646	b	188	0.619925	f	188	0.828957	f	188	1.09108		188	0.664008	f	188	1.81018	b	188	1.28188	f
			188.2	0.753373					188.2	0.996608	b	188.2	1.0626	b	188.2	0.922142	f	188.2	1.05016	b	188.2	1.34062		188.2	0.87609	b	188.2	0.612288	f	188.2	0.831014	f	188.2	1.07199		188.2	0.655464	f	188.2	1.79751	b	188.2	1.28227	f
			188.4	0.769072					188.4	1.00035	b	188.4	1.07011	b	188.4	0.911073	f	188.4	1.05597	b	188.4	1.30221		188.4	0.816401	b	188.4	0.60282	f	188.4	0.840611	f	188.4	1.05456		188.4	0.647306	f	188.4	1.78203	b	188.4	1.28404	f
			188.6	0.779958					188.6	1.0039	b	188.6	1.08067	b	188.6	0.898848	f	188.6	1.06057	b	188.6	1.26155		188.6	0.773703	b	188.6	0.592404	f	188.6	0.857219	f	188.6	1.03867		188.6	0.639965	f	188.6	1.76167	b	188.6	1.28752	f
			188.8	0.786063					188.8	1.00646	b	188.8	1.09412	b	188.8	0.886403	f	188.8	1.06296	b	188.8	1.22075		188.8	0.750922	b	188.8	0.580786	f	188.8	0.881585	f	188.8	1.02511		188.8	0.635914	f	188.8	1.73709	b	188.8	1.29087	f
			189	0.78678					189	1.00729	b	189	1.1106	b	189	0.874182	f	189	1.06417	b	189	1.18051		189	0.748068	b	189	0.569441	f	189	0.911626	f	189	1.01292	f	189	0.635196	f	189	1.70722	b	189	1.29487	f
			189.2	0.781834					189.2	1.00587	b	189.2	1.12949	b	189.2	0.862405	f	189.2	1.06347	b	189.2	1.14194		189.2	0.765347	b	189.2	0.558693	f	189.2	0.945776	f	189.2	1.00261	f	189.2	0.639682	f	189.2	1.67072	b	189.2	1.29853	f
			189.4	0.771269					189.4	1.00237	b	189.4	1.1488	b	189.4	0.852066	f	189.4	1.06155	b	189.4	1.10555		189.4	0.801366	b	189.4	0.549107	f	189.4	0.980808	f	189.4	0.992386	f	189.4	0.648339	f	189.4	1.62709	b	189.4	1.30302	f
			189.6	0.755205					189.6	0.998082	b	189.6	1.16637	b	189.6	0.84336	f	189.6	1.05813	b	189.6	1.072		189.6	0.856157	b	189.6	0.541245	f	189.6	1.01356	f	189.6	0.982041	f	189.6	0.661307	f	189.6	1.57509	b	189.6	1.30563	f
			189.8	0.734842					189.8	0.99339	b	189.8	1.18039	b	189.8	0.836714	f	189.8	1.05349	b	189.8	1.04192		189.8	0.929128	b	189.8	0.535255	f	189.8	1.04087	f	189.8	0.970383	f	189.8	0.676177	f	189.8	1.51486	b	189.8	1.30751	f
			190	0.711144					190	0.98946	b	190	1.18909	b	190	0.832125	f	190	1.04856	b	190	1.01551		190	1.02104	b	190	0.531212	f	190	1.06196	f	190	0.958064	f	190	0.693073	f	190	1.44825	b	190	1.30877	f
			190.2	0.685616					190.2	0.986707	b	190.2	1.19117	b	190.2	0.8295	f	190.2	1.04361	b	190.2	0.992358		190.2	1.12716	b	190.2	0.529147	f	190.2	1.07435	f	190.2	0.944877	f	190.2	0.709654	f	190.2	1.37652	b	190.2	1.30861	f
			190.4	0.660105					190.4	0.985992	b	190.4	1.18595	b	190.4	0.828762	f	190.4	1.03875	b	190.4	0.972795		190.4	1.24618	b	190.4	0.529575	f	190.4	1.07784	f	190.4	0.931695	f	190.4	0.725124	f	190.4	1.30333	b	190.4	1.3073	f
			190.6	0.635887					190.6	0.987342	b	190.6	1.17382	b	190.6	0.829525	f	190.6	1.03476	b	190.6	0.95657		190.6	1.37385	b	190.6	0.532134	f	190.6	1.07428	f	190.6	0.91839	f	190.6	0.737967	f	190.6	1.23141	b	190.6	1.30385	f
			190.8	0.614378					190.8	0.990644	b	190.8	1.15586	b	190.8	0.830924	f	190.8	1.0321	b	190.8	0.943768		190.8	1.5034	b	190.8	0.536756	f	190.8	1.06518	f	190.8	0.906002	f	190.8	0.748426	f	190.8	1.16573	b	190.8	1.29728	f
			191	0.596628					191	0.995488	b	191	1.13368		191	0.83237	f	191	1.03028	b	191	0.934133		191	1.62648	b	191	0.543203	f	191	1.05308	f	191	0.893801	f	191	0.75575	f	191	1.10629	b	191	1.28822	f
			191.2	0.583206					191.2	1.00144	b	191.2	1.10816		191.2	0.833565	f	191.2	1.03025	b	191.2	0.927735		191.2	1.73477	b	191.2	0.550835	f	191.2	1.03926	f	191.2	0.882369	f	191.2	0.76176	f	191.2	1.05704	b	191.2	1.27738	f
			191.4	0.574852					191.4	1.00828	b	191.4	1.08113		191.4	0.834029	f	191.4	1.03134	b	191.4	0.924221		191.4	1.81934	b	191.4	0.560052	f	191.4	1.02619	f	191.4	0.871776	f	191.4	0.766159	f	191.4	1.01856	b	191.4	1.26563	f
			191.6	0.571623					191.6	1.0152	b	191.6	1.05388		191.6	0.833635	f	191.6	1.03265	b	191.6	0.923075		191.6	1.87573	b	191.6	0.569778	f	191.6	1.01541	f	191.6	0.861474	f	191.6	0.769799	f	191.6	0.991729	b	191.6	1.25353	f
			191.8	0.573697					191.8	1.02153	b	191.8	1.02737		191.8	0.832663	f	191.8	1.03381	b	191.8	0.924656		191.8	1.89892	b	191.8	0.580368	f	191.8	1.0071	f	191.8	0.850879	f	191.8	0.772096	f	191.8	0.976078	b	191.8	1.24205	f
			192	0.580919					192	1.0264	b	192	1.00247		192	0.831309	f	192	1.03365	b	192	0.927773		192	1.88964	b	192	0.590831	f	192	1.00202	f	192	0.840082	f	192	0.773646	f	192	0.9705	b	192	1.23255	f
			192.2	0.593158					192.2	1.02891	b	192.2	0.979983		192.2	0.829734	f	192.2	1.03172	b	192.2	0.931874		192.2	1.85435	b	192.2	0.601307	f	192.2	1.00042	f	192.2	0.830609	f	192.2	0.77291	f	192.2	0.972082	b	192.2	1.22569	f
			192.4	0.609679					192.4	1.02901	b	192.4	0.960126		192.4	0.828627	f	192.4	1.02654	b	192.4	0.936433		192.4	1.79608	b	192.4	0.611513	f	192.4	1.00144	f	192.4	0.822011	f	192.4	0.770952	f	192.4	0.980838	b	192.4	1.22244	f
			192.6	0.630174					192.6	1.02627	b	192.6	0.942364		192.6	0.828288	f	192.6	1.01778	b	192.6	0.941253		192.6	1.72461	b	192.6	0.621266	f	192.6	1.00486	f	192.6	0.814743	f	192.6	0.768051	f	192.6	0.993988	b	192.6	1.22245	f
			192.8	0.653652					192.8	1.02107	b	192.8	0.927126		192.8	0.828315	f	192.8	1.0057	b	192.8	0.945049		192.8	1.6459	b	192.8	0.630477	f	192.8	1.00979	f	192.8	0.810071	f	192.8	0.764115	f	192.8	1.01364	b	192.8	1.22583	f
			193	0.679415					193	1.0138	b	193	0.913207		193	0.828509	f	193	0.990654	b	193	0.947379		193	1.56888	b	193	0.638862	f	193	1.01454	f	193	0.807803	f	193	0.759942	f	193	1.03756	b	193	1.23245	f
			193.2	0.706559					193.2	1.00538	b	193.2	0.899224		193.2	0.828773	f	193.2	0.973401	b	193.2	0.948737		193.2	1.49777	b	193.2	0.646339	f	193.2	1.01949	f	193.2	0.809332	f	193.2	0.756133	f	193.2	1.06465	b	193.2	1.23984	f
			193.4	0.734304					193.4	0.996577	b	193.4	0.884743		193.4	0.828342	f	193.4	0.955105	b	193.4	0.948067		193.4	1.43779	b	193.4	0.653335	f	193.4	1.02394	f	193.4	0.814032	f	193.4	0.753409	f	193.4	1.09608	b	193.4	1.24716	f
			193.6	0.761861					193.6	0.986713	b	193.6	0.867742		193.6	0.826721	f	193.6	0.936889	b	193.6	0.94589		193.6	1.39305	b	193.6	0.658808	f	193.6	1.02728	f	193.6	0.821729	f	193.6	0.751126	f	193.6	1.13157	b	193.6	1.25454	f
			193.8	0.789272					193.8	0.978194	b	193.8	0.848324		193.8	0.823381	f	193.8	0.91953	b	193.8	0.942355		193.8	1.36459	b	193.8	0.662716	f	193.8	1.02959	f	193.8	0.832415	f	193.8	0.7513	f	193.8	1.17058	b	193.8	1.26021	f
			194	0.816437					194	0.970749	b	194	0.825979		194	0.817835	f	194	0.904071	b	194	0.937609		194	1.35382	b	194	0.664596	f	194	1.03062	f	194	0.844375	f	194	0.75281	f	194	1.21168	b	194	1.26425	f
			194.2	0.843947					194.2	0.964767	b	194.2	0.801055		194.2	0.810117	f	194.2	0.890318	b	194.2	0.932229		194.2	1.36178	b	194.2	0.664443	f	194.2	1.02961	f	194.2	0.857289	f	194.2	0.754739	f	194.2	1.25436	b	194.2	1.2666	f
			194.4	0.871872					194.4	0.960196	b	194.4	0.774461		194.4	0.800317	f	194.4	0.878909	b	194.4	0.926279		194.4	1.38444	b	194.4	0.662159	f	194.4	1.02687	f	194.4	0.869817	f	194.4	0.756651	f	194.4	1.29507	b	194.4	1.26696	f
			194.6	0.899562					194.6	0.95733	b	194.6	0.748021		194.6	0.789178	f	194.6	0.869416	b	194.6	0.919634		194.6	1.42146	b	194.6	0.657855	f	194.6	1.02155	f	194.6	0.880831	f	194.6	0.758462	f	194.6	1.33244	b	194.6	1.26687	f
			194.8	0.927186					194.8	0.956216	b	194.8	0.722123		194.8	0.777521	f	194.8	0.862308	b	194.8	0.912669		194.8	1.4722	b	194.8	0.650087	f	194.8	1.01309	f	194.8	0.889846	f	194.8	0.759355	f	194.8	1.36325	b	194.8	1.2667	f
			195	0.953086					195	0.955919	b	195	0.698824		195	0.76657	f	195	0.857671	b	195	0.905111		195	1.52967	b	195	0.640327	f	195	1.00129	f	195	0.896993	f	195	0.75981	f	195	1.38559		195	1.26659	f
			195.2	0.976545					195.2	0.956816	b	195.2	0.678652		195.2	0.757195	f	195.2	0.855237	b	195.2	0.896759		195.2	1.59085	b	195.2	0.628997	f	195.2	0.987021	f	195.2	0.902398	f	195.2	0.7605	f	195.2	1.39962		195.2	1.26629	f
			195.4	0.995801					195.4	0.95847	b	195.4	0.661719		195.4	0.750805	f	195.4	0.855179	b	195.4	0.887524		195.4	1.65046	b	195.4	0.616564	f	195.4	0.970471	f	195.4	0.904083	f	195.4	0.760635	f	195.4	1.40588		195.4	1.26586	f
			195.6	1.00927					195.6	0.960639	b	195.6	0.648137		195.6	0.747414	f	195.6	0.857368	b	195.6	0.877056		195.6	1.70406	b	195.6	0.604653	f	195.6	0.953501	f	195.6	0.902166	f	195.6	0.762335	f	195.6	1.40682		195.6	1.26446	f
			195.8	1.01636					195.8	0.962836	b	195.8	0.638041		195.8	0.746806	f	195.8	0.862787	b	195.8	0.86555		195.8	1.74771	b	195.8	0.594414	f	195.8	0.937049	f	195.8	0.897371	f	195.8	0.763712	f	195.8	1.40432		195.8	1.2633	f
			196	1.01696					196	0.965764	b	196	0.630856		196	0.748825	f	196	0.871218	b	196	0.853429		196	1.77812	b	196	0.587072	f	196	0.921876	f	196	0.889936	f	196	0.766319	f	196	1.40269		196	1.2602	f
			196.2	1.01178					196.2	0.968606	b	196.2	0.626121		196.2	0.752627	f	196.2	0.882095	b	196.2	0.840417		196.2	1.79426	b	196.2	0.583321	f	196.2	0.91041	f	196.2	0.880019	f	196.2	0.768343	f	196.2	1.40532		196.2	1.25556	f
			196.4	1.00228					196.4	0.971422	b	196.4	0.623348		196.4	0.756828	f	196.4	0.89614	b	196.4	0.828545		196.4	1.7972	b	196.4	0.58427	f	196.4	0.903799	f	196.4	0.868606	f	196.4	0.769067	f	196.4	1.41419		196.4	1.2492	f
			196.6	0.990385					196.6	0.974962	b	196.6	0.621978		196.6	0.760791	f	196.6	0.913308	b	196.6	0.817841		196.6	1.78794	b	196.6	0.588434	f	196.6	0.902304	f	196.6	0.856501	f	196.6	0.768324	f	196.6	1.43141		196.6	1.24129	f
			196.8	0.979175					196.8	0.979353	b	196.8	0.621727		196.8	0.763969	f	196.8	0.93263	b	196.8	0.810344		196.8	1.76885	b	196.8	0.596265	f	196.8	0.907248	f	196.8	0.844092	f	196.8	0.764755	f	196.8	1.45896		196.8	1.23244	f
			197	0.969894					197	0.984635	b	197	0.622554		197	0.766314	f	197	0.953629	b	197	0.806951		197	1.74264	b	197	0.606659	f	197	0.919498	f	197	0.832778	f	197	0.757395	f	197	1.4955		197	1.22267	f
			197.2	0.963929					197.2	0.990588	b	197.2	0.624658		197.2	0.768217	f	197.2	0.975471	b	197.2	0.80915		197.2	1.71094	b	197.2	0.618946	f	197.2	0.938747	f	197.2	0.824406	f	197.2	0.74657	f	197.2	1.541		197.2	1.21256	f
			197.4	0.962765					197.4	0.996704	b	197.4	0.628081		197.4	0.770274	f	197.4	0.99697	b	197.4	0.817596		197.4	1.67469	b	197.4	0.632321	f	197.4	0.96598	f	197.4	0.819096	f	197.4	0.731712	f	197.4	1.59248		197.4	1.20265	f
			197.6	0.966463					197.6	1.00209	b	197.6	0.633441		197.6	0.773305	f	197.6	1.01728	b	197.6	0.832063		197.6	1.63493	b	197.6	0.645994	f	197.6	1.00037	f	197.6	0.817478	f	197.6	0.714766	f	197.6	1.64726		197.6	1.19278	f
			197.8	0.974399					197.8	1.00579	b	197.8	0.641167		197.8	0.777726	f	197.8	1.03546	b	197.8	0.851998		197.8	1.59308	b	197.8	0.65918	f	197.8	1.04101	f	197.8	0.819642	f	197.8	0.69532	f	197.8	1.70131		197.8	1.18275	f
			198	0.985428					198	1.00683	b	198	0.651996		198	0.784199	f	198	1.05087	b	198	0.875435		198	1.54916	b	198	0.671328	f	198	1.08687	f	198	0.826703	f	198	0.676442	f	198	1.75103		198	1.17339	f
			198.2	0.998545					198.2	1.00507	b	198.2	0.666375		198.2	0.792921	f	198.2	1.0627	b	198.2	0.901351		198.2	1.50309	b	198.2	0.681906	f	198.2	1.13449	f	198.2	0.838852	f	198.2	0.657853	f	198.2	1.79129		198.2	1.16333	f
			198.4	1.01158					198.4	1.00002	b	198.4	0.684567		198.4	0.803615	f	198.4	1.07092	b	198.4	0.926648		198.4	1.45532	b	198.4	0.68996	f	198.4	1.18184	f	198.4	0.854916	f	198.4	0.642087	f	198.4	1.81958		198.4	1.15303	f
			198.6	1.02412					198.6	0.992069	b	198.6	0.70697		198.6	0.815585	f	198.6	1.07568	b	198.6	0.950273		198.6	1.4063	b	198.6	0.6944	f	198.6	1.22531	f	198.6	0.874516	f	198.6	0.629755	f	198.6	1.83004		198.6	1.14124	f
			198.8	1.03448					198.8	0.981924	b	198.8	0.733595		198.8	0.828307	f	198.8	1.07725	b	198.8	0.970523		198.8	1.35578	b	198.8	0.69418	f	198.8	1.26105	f	198.8	0.896934	f	198.8	0.620452	f	198.8	1.82183		198.8	1.12857	f
			199	1.04326					199	0.971113		199	0.76371	b	199	0.841065	f	199	1.07586	b	199	0.987622		199	1.30668	b	199	0.688964	f	199	1.28715	f	199	0.920571		199	0.615032	f	199	1.79301	b	199	1.11485	f
			199.2	1.05198					199.2	0.960134		199.2	0.796941	b	199.2	0.853171	f	199.2	1.07156	b	199.2	1.00105		199.2	1.25938	b	199.2	0.677955	f	199.2	1.30285	f	199.2	0.944143		199.2	0.61262	f	199.2	1.74793	b	199.2	1.10109	f
			199.4	1.06189					199.4	0.950739		199.4	0.832068	b	199.4	0.864427	f	199.4	1.06497	b	199.4	1.0109		199.4	1.2154	b	199.4	0.662905	f	199.4	1.30554	f	199.4	0.965342		199.4	0.610887	f	199.4	1.69171	b	199.4	1.08899	f
			199.6	1.07592					199.6	0.943619		199.6	0.866821	b	199.6	0.87468	f	199.6	1.05622	b	199.6	1.01835		199.6	1.17528	b	199.6	0.644518	f	199.6	1.29629	f	199.6	0.982855		199.6	0.6097	f	199.6	1.62833	b	199.6	1.07881	f
			199.8	1.0956					199.8	0.939051		199.8	0.899271	b	199.8	0.884277	f	199.8	1.04539	b	199.8	1.02402		199.8	1.13898	b	199.8	0.625765	f	199.8	1.27661	f	199.8	0.994627		199.8	0.606097	f	199.8	1.56673	b	199.8	1.0715	f
			200	1.12084					200	0.936075		200	0.927109	b	200	0.893497	f	200	1.03251	b	200	1.02777		200	1.10824	b	200	0.608614	f	200	1.24719	f	200	0.999408		200	0.597789	f	200	1.51111	b	200	1.06823	f
			200.2	1.15161					200.2	0.934811		200.2	0.948197	b	200.2	0.902702	f	200.2	1.01823	b	200.2	1.031		200.2	1.08026	b	200.2	0.59526	f	200.2	1.21014	f	200.2	0.997345		200.2	0.583919	f	200.2	1.4683	b	200.2	1.06982	f
			200.4	1.18573					200.4	0.933767		200.4	0.961394	b	200.4	0.912195	f	200.4	1.00319	b	200.4	1.03354		200.4	1.05148	b	200.4	0.586217	f	200.4	1.17003	f	200.4	0.987276		200.4	0.564141	f	200.4	1.43763	b	200.4	1.07613	f
			200.6	1.22004					200.6	0.933203		200.6	0.96673	b	200.6	0.922395	f	200.6	0.987528	b	200.6	1.03651		200.6	1.02003	b	200.6	0.583278	f	200.6	1.12904	f	200.6	0.971613		200.6	0.539427	f	200.6	1.4201	b	200.6	1.08751	f
			200.8	1.25142					200.8	0.931373		200.8	0.964375	b	200.8	0.933183	f	200.8	0.971755	b	200.8	1.03984		200.8	0.983121	b	200.8	0.585815	f	200.8	1.09057	f	200.8	0.9513		200.8	0.511398	f	200.8	1.4136	b	200.8	1.10224	f
			201	1.27556					201	0.928106		201	0.955989	b	201	0.943951	f	201	0.955953	b	201	1.04379		201	0.938211	b	201	0.594875	f	201	1.05806	f	201	0.927826		201	0.483291	f	201	1.41589	b	201	1.11928	f
			201.2	1.28898					201.2	0.923529		201.2	0.942637	b	201.2	0.954271	f	201.2	0.940999	b	201.2	1.0487		201.2	0.887455	b	201.2	0.607991	f	201.2	1.03281	f	201.2	0.903119		201.2	0.457735	f	201.2	1.42466	b	201.2	1.13857	f
			201.4	1.2908					201.4	0.917383		201.4	0.927022	b	201.4	0.962608	f	201.4	0.927392	b	201.4	1.05448		201.4	0.833094	b	201.4	0.624168	f	201.4	1.01565	f	201.4	0.879693		201.4	0.43738	f	201.4	1.43451	b	201.4	1.15766	f
			201.6	1.28154					201.6	0.910525		201.6	0.910537	b	201.6	0.967844	f	201.6	0.915411	b	201.6	1.06152		201.6	0.77851	b	201.6	0.642149	f	201.6	1.00666	f	201.6	0.859058		201.6	0.424669	f	201.6	1.44279	b	201.6	1.17614	f
			201.8	1.26223					201.8	0.903774		201.8	0.895248	b	201.8	0.969435	f	201.8	0.905058	b	201.8	1.06957		201.8	0.72725	b	201.8	0.660478	f	201.8	1.0034	f	201.8	0.841978		201.8	0.420097	f	201.8	1.44687	b	201.8	1.19387	f
			202	1.23479					202	0.897379		202	0.881418	b	202	0.966825	f	202	0.89655	b	202	1.07819		202	0.683165	b	202	0.677526	f	202	1.0039	f	202	0.827815	f	202	0.425499	f	202	1.4466	b	202	1.20884	f
			202.2	1.20286					202.2	0.892668		202.2	0.87051	b	202.2	0.958909	f	202.2	0.890333	b	202.2	1.08665		202.2	0.647903	b	202.2	0.692585	f	202.2	1.00674	f	202.2	0.817977	f	202.2	0.439268	f	202.2	1.44062	b	202.2	1.22144	f
			202.4	1.16797					202.4	0.88984		202.4	0.862244	b	202.4	0.946705	f	202.4	0.886549	b	202.4	1.09515		202.4	0.62273	b	202.4	0.705252	f	202.4	1.00781	f	202.4	0.811836	f	202.4	0.460688	f	202.4	1.42878	b	202.4	1.23134	f
			202.6	1.13131					202.6	0.889096		202.6	0.857468	b	202.6	0.931123	f	202.6	0.884891	b	202.6	1.10222		202.6	0.608613	b	202.6	0.714705	f	202.6	1.00846	f	202.6	0.808582	f	202.6	0.488718	f	202.6	1.41442	b	202.6	1.23754	f
			202.8	1.09464					202.8	0.889454		202.8	0.856079	b	202.8	0.913159	f	202.8	0.885183	b	202.8	1.10828		202.8	0.605846	b	202.8	0.722469	f	202.8	1.00641	f	202.8	0.809168	f	202.8	0.52026	f	202.8	1.39839	b	202.8	1.23974	f
			203	1.058					203	0.891218		203	0.857938		203	0.894297	f	203	0.887859	b	203	1.11233	b	203	0.614161	b	203	0.727905	f	203	1.00163	f	203	0.81174	f	203	0.553757	f	203	1.38345	b	203	1.2366	f
			203.2	1.02386					203.2	0.893317		203.2	0.863163		203.2	0.876379	f	203.2	0.892398	b	203.2	1.11529	b	203.2	0.63256	b	203.2	0.731723	f	203.2	0.997303	f	203.2	0.815548	f	203.2	0.586452	f	203.2	1.37125	b	203.2	1.22839	f
			203.4	0.991477					203.4	0.895398		203.4	0.870953		203.4	0.860497	f	203.4	0.89832	b	203.4	1.11777	b	203.4	0.660781	b	203.4	0.7336	f	203.4	0.994468	f	203.4	0.820584	f	203.4	0.615973	f	203.4	1.36461	b	203.4	1.21454	f
			203.6	0.961516					203.6	0.896411		203.6	0.881766		203.6	0.847499	f	203.6	0.904574	b	203.6	1.12005	b	203.6	0.698596	b	203.6	0.734445	f	203.6	0.995849	f	203.6	0.825887	f	203.6	0.641068	f	203.6	1.36435	b	203.6	1.19619	f
			203.8	0.93465					203.8	0.896807		203.8	0.89482		203.8	0.838258	f	203.8	0.911258	b	203.8	1.12417	b	203.8	0.744659	b	203.8	0.734309	f	203.8	1.00274	f	203.8	0.830555	f	203.8	0.659624	f	203.8	1.37037	b	203.8	1.17506	f
			204	0.91154					204	0.896221		204	0.909405		204	0.832412	f	204	0.917501	b	204	1.13079	b	204	0.7966	b	204	0.733049	f	204	1.01616	f	204	0.835566	f	204	0.671812	f	204	1.38215	b	204	1.15327	f
			204.2	0.893289					204.2	0.894987		204.2	0.924826		204.2	0.829606	f	204.2	0.922995	b	204.2	1.14064	b	204.2	0.853791	b	204.2	0.730018	f	204.2	1.03543	f	204.2	0.84005	f	204.2	0.677137	f	204.2	1.39731	b	204.2	1.13235	f
			204.4	0.880337					204.4	0.893399		204.4	0.940589		204.4	0.829634	f	204.4	0.928295	b	204.4	1.15433	b	204.4	0.912702	b	204.4	0.725738	f	204.4	1.06025	f	204.4	0.844215	f	204.4	0.676578	f	204.4	1.41614	b	204.4	1.11467	f
			204.6	0.873149					204.6	0.8927		204.6	0.956211		204.6	0.831547	f	204.6	0.933589	b	204.6	1.17198	b	204.6	0.97	b	204.6	0.719503	f	204.6	1.08819	f	204.6	0.847863	f	204.6	0.671102	f	204.6	1.43467	b	204.6	1.10189	f
			204.8	0.872581					204.8	0.893782		204.8	0.970885		204.8	0.834382	f	204.8	0.939172	b	204.8	1.19252	b	204.8	1.0227	b	204.8	0.711193	f	204.8	1.11701	f	204.8	0.851176	f	204.8	0.661525	f	204.8	1.45231	b	204.8	1.09433	f
			205	0.879087					205	0.897249		205	0.984146		205	0.837074	f	205	0.945808	b	205	1.21609	b	205	1.06826	b	205	0.700474	f	205	1.1433	f	205	0.853416	f	205	0.64975	f	205	1.4679	b	205	1.09208	f
			205.2	0.893177					205.2	0.903496		205.2	0.995127		205.2	0.839602	f	205.2	0.954364	b	205.2	1.24078	b	205.2	1.10259	b	205.2	0.687295	f	205.2	1.16568	f	205.2	0.855302	f	205.2	0.636869	f	205.2	1.47812	b	205.2	1.09532	f
			205.4	0.915038					205.4	0.913378		205.4	1.004		205.4	0.84109	f	205.4	0.965245	b	205.4	1.26657	b	205.4	1.12435	b	205.4	0.672137	f	205.4	1.18083	f	205.4	0.855718	f	205.4	0.623166	f	205.4	1.48547	b	205.4	1.10191	f
			205.6	0.944843					205.6	0.925216		205.6	1.01053		205.6	0.841219	f	205.6	0.977976	b	205.6	1.29258	b	205.6	1.13297	b	205.6	0.655023	f	205.6	1.18915	f	205.6	0.855029	f	205.6	0.610498	f	205.6	1.48919	b	205.6	1.11093	f
			205.8	0.982374					205.8	0.939281		205.8	1.01473		205.8	0.84043	f	205.8	0.992855	b	205.8	1.31823	b	205.8	1.12692	b	205.8	0.637395	f	205.8	1.18942	f	205.8	0.854774	f	205.8	0.598724	f	205.8	1.49069	b	205.8	1.12005	f
			206	1.02658					206	0.955492		206	1.01653		206	0.838747	f	206	1.00941	b	206	1.34298	b	206	1.10628	b	206	0.619608	f	206	1.18216	f	206	0.85462	f	206	0.588534	f	206	1.48998	b	206	1.12731	f
			206.2	1.07625					206.2	0.972438		206.2	1.01599		206.2	0.836772	f	206.2	1.02656	b	206.2	1.36739	b	206.2	1.07192	b	206.2	0.6022	f	206.2	1.16914	f	206.2	0.856199	f	206.2	0.581582	f	206.2	1.48887	b	206.2	1.1311	f
			206.4	1.12915					206.4	0.989121		206.4	1.01344		206.4	0.835199	f	206.4	1.04278	b	206.4	1.39121	b	206.4	1.02571	b	206.4	0.586475	f	206.4	1.15152	f	206.4	0.860503	f	206.4	0.578081	f	206.4	1.4873	b	206.4	1.12973	f
			206.6	1.18158					206.6	1.00521		206.6	1.00899		206.6	0.833953	f	206.6	1.05754	b	206.6	1.41485	b	206.6	0.971184	b	206.6	0.572494	f	206.6	1.13075	f	206.6	0.870155	f	206.6	0.578344	f	206.6	1.48612	b	206.6	1.12273	f
			206.8	1.23053					206.8	1.01909		206.8	1.0025		206.8	0.833484	f	206.8	1.0694	b	206.8	1.43766	b	206.8	0.910793	b	206.8	0.560722	f	206.8	1.10852	f	206.8	0.884762	f	206.8	0.584445	f	206.8	1.48721	b	206.8	1.1101	f
			207	1.27185	b				207	1.03125		207	0.995032		207	0.834332	f	207	1.07843	b	207	1.45995	b	207	0.846608	b	207	0.55193	f	207	1.08684	f	207	0.905086	f	207	0.595157	f	207	1.48689	b	207	1.09283	f
			207.2	1.30369	b				207.2	1.04165		207.2	0.986223		207.2	0.836535	f	207.2	1.08405	b	207.2	1.48133	b	207.2	0.783037	b	207.2	0.545228	f	207.2	1.06542	f	207.2	0.931557	f	207.2	0.611923	f	207.2	1.48642	b	207.2	1.072	f
			207.4	1.32516	b				207.4	1.0498		207.4	0.977322		207.4	0.839595	f	207.4	1.08697	b	207.4	1.50071	b	207.4	0.7225	b	207.4	0.541056	f	207.4	1.04528	f	207.4	0.963634	f	207.4	0.632343	f	207.4	1.48502	b	207.4	1.04905	f
			207.6	1.33598	b				207.6	1.05623		207.6	0.968166		207.6	0.843908	f	207.6	1.08783	b	207.6	1.51722	b	207.6	0.665682	b	207.6	0.53886	f	207.6	1.02657	f	207.6	0.998067	f	207.6	0.657661	f	207.6	1.48394	b	207.6	1.02643	f
			207.8	1.33806	b				207.8	1.06075		207.8	0.959344		207.8	0.848468	f	207.8	1.08769	b	207.8	1.52928	b	207.8	0.613398	b	207.8	0.539126	f	207.8	1.00884	f	207.8	1.03429	f	207.8	0.683855	f	207.8	1.48406	b	207.8	1.00487	f
			208	1.33362	b				208	1.06342		208	0.951095		208	0.853325	f	208	1.08771	b	208	1.53604	b	208	0.566756	b	208	0.541947	f	208	0.992293	f	208	1.06916	f	208	0.709578	f	208	1.48487	b	208	0.985641	f
			208.2	1.3256	b				208.2	1.06505		208.2	0.944188		208.2	0.857982	f	208.2	1.08889	b	208.2	1.53638	b	208.2	0.524022	b	208.2	0.548012	f	208.2	0.976971	f	208.2	1.10174	f	208.2	0.732216	f	208.2	1.48629	b	208.2	0.970883	f
			208.4	1.31634	b				208.4	1.06461		208.4	0.937789		208.4	0.862245	f	208.4	1.09115	b	208.4	1.5287	b	208.4	0.485457	b	208.4	0.557416	f	208.4	0.962197	f	208.4	1.12871	f	208.4	0.751229	f	208.4	1.4897	b	208.4	0.960849	f
			208.6	1.3085	b				208.6	1.06355		208.6	0.93345		208.6	0.86626	f	208.6	1.09434	b	208.6	1.51351	b	208.6	0.44973	b	208.6	0.571052	f	208.6	0.948738	f	208.6	1.14918	f	208.6	0.764439	f	208.6	1.49421	b	208.6	0.955306	f
			208.8	1.30458	b				208.8	1.06138		208.8	0.930069		208.8	0.869621	f	208.8	1.09764	b	208.8	1.49061	b	208.8	0.416891	b	208.8	0.589629	f	208.8	0.936325	f	208.8	1.16365	f	208.8	0.773144	f	208.8	1.49807	b	208.8	0.955032	f
			209	1.3062	b				209	1.05911		209	0.92749		209	0.872604	f	209	1.10097	b	209	1.46087	b	209	0.385573	b	209	0.612657	f	209	0.926815	f	209	1.17141	f	209	0.777553	f	209	1.49893	b	209	0.960084	f
			209.2	1.31415	b				209.2	1.05622		209.2	0.926122		209.2	0.875328	f	209.2	1.10235	b	209.2	1.4267	b	209.2	0.356069	b	209.2	0.640211	f	209.2	0.91914	f	209.2	1.17606	f	209.2	0.778477	f	209.2	1.49269	b	209.2	0.970247	f
			209.4	1.32887	b				209.4	1.05329		209.4	0.925563		209.4	0.877739	f	209.4	1.10131	b	209.4	1.38949	b	209.4	0.329362	b	209.4	0.671665	f	209.4	0.913304	f	209.4	1.17634	f	209.4	0.779137	f	209.4	1.47769	b	209.4	0.984723	f
			209.6	1.35059	b				209.6	1.04995		209.6	0.926172		209.6	0.879876	f	209.6	1.09808	b	209.6	1.35137	b	209.6	0.305503	b	209.6	0.705567	f	209.6	0.909863	f	209.6	1.17553	f	209.6	0.782392	f	209.6	1.45238	b	209.6	1.00297	f
			209.8	1.37849	b				209.8	1.04581		209.8	0.927208		209.8	0.881524	f	209.8	1.0926	b	209.8	1.31373	b	209.8	0.285554	b	209.8	0.738726	f	209.8	0.908312	f	209.8	1.17512	f	209.8	0.789835	f	209.8	1.41557	b	209.8	1.02427	f
			210	1.41139	b				210	1.04021	f	210	0.929221		210	0.881944	f	210	1.08473	b	210	1.27663	b	210	0.269424	b	210	0.769462	f	210	0.909202		210	1.17569	f	210	0.804443	f	210	1.36855	b	210	1.04809	f
			210.2	1.44627	b				210.2	1.03412	f	210.2	0.932378		210.2	0.881606	f	210.2	1.07552	b	210.2	1.24083	b	210.2	0.257515	b	210.2	0.796003	f	210.2	0.911912		210.2	1.17701	f	210.2	0.828642	f	210.2	1.31525	b	210.2	1.07379	f
			210.4	1.47909	b				210.4	1.02685	f	210.4	0.936243		210.4	0.880083	f	210.4	1.06596	b	210.4	1.20561	b	210.4	0.250077	b	210.4	0.815549	f	210.4	0.916936		210.4	1.17907	f	210.4	0.862054	f	210.4	1.2602	b	210.4	1.1001	f
			210.6	1.50688	b				210.6	1.01896	f	210.6	0.940862		210.6	0.877362	f	210.6	1.05708	b	210.6	1.16966	b	210.6	0.246957	b	210.6	0.826543	f	210.6	0.923284		210.6	1.18206	f	210.6	0.904613	f	210.6	1.20641	b	210.6	1.12531	f
			210.8	1.52677	b				210.8	1.01081	f	210.8	0.945328		210.8	0.873785	f	210.8	1.04982	b	210.8	1.13249	b	210.8	0.248476	b	210.8	0.829029	f	210.8	0.932011		210.8	1.18477	f	210.8	0.954655	f	210.8	1.1591	b	210.8	1.14758	f
			211	1.53683	b				211	1.00219	f	211	0.949273		211	0.869675	f	211	1.04464	b	211	1.09295		211	0.255162	b	211	0.823055	f	211	0.943384		211	1.18649	f	211	1.01009	b	211	1.11971	b	211	1.16525	f
			211.2	1.53541	b				211.2	0.994179	f	211.2	0.951501		211.2	0.866035	f	211.2	1.04187	b	211.2	1.05052		211.2	0.266367	b	211.2	0.810318	f	211.2	0.956916		211.2	1.18672	f	211.2	1.06888	b	211.2	1.08951	b	211.2	1.17611	f
			211.4	1.52211	b				211.4	0.987117	f	211.4	0.952539		211.4	0.862628	f	211.4	1.04085	b	211.4	1.0072		211.4	0.282284	b	211.4	0.792034	f	211.4	0.971427		211.4	1.18313	f	211.4	1.12743	b	211.4	1.0707	b	211.4	1.17717	f
			211.6	1.49955	b				211.6	0.980757	f	211.6	0.95084		211.6	0.860254	f	211.6	1.0417	b	211.6	0.963095		211.6	0.302938	b	211.6	0.770576	f	211.6	0.988553		211.6	1.17664	f	211.6	1.18472	b	211.6	1.06057	b	211.6	1.16843	f
			211.8	1.46924	b				211.8	0.975778	f	211.8	0.946304		211.8	0.859485	f	211.8	1.04331	b	211.8	0.92137		211.8	0.32767	b	211.8	0.747827	f	211.8	1.00639		211.8	1.16704	f	211.8	1.237	b	211.8	1.05869	b	211.8	1.14981	f
			212	1.43409	b				212	0.97131	f	212	0.939774	f	212	0.859842	f	212	1.04448	b	212	0.884033		212	0.35563	b	212	0.725105	f	212	1.02479		212	1.15478	f	212	1.28356	b	212	1.06332		212	1.12336	f
			212.2	1.39779	b				212.2	0.966886	f	212.2	0.931599	f	212.2	0.862	f	212.2	1.04482	b	212.2	0.852812		212.2	0.385103	b	212.2	0.705228	f	212.2	1.04314		212.2	1.14177	f	212.2	1.32345	b	212.2	1.07109		212.2	1.09183	f
			212.4	1.36136	b				212.4	0.963059	f	212.4	0.92175	f	212.4	0.865456	f	212.4	1.04326	b	212.4	0.829136		212.4	0.41462	b	212.4	0.688846	f	212.4	1.06099		212.4	1.12956	f	212.4	1.35618	b	212.4	1.07986		212.4	1.05919	f
			212.6	1.328	b				212.6	0.959805	f	212.6	0.911663	f	212.6	0.87038	f	212.6	1.04015	b	212.6	0.812981		212.6	0.4417	b	212.6	0.676309	f	212.6	1.07729		212.6	1.11924	f	212.6	1.38116	b	212.6	1.08695		212.6	1.02856	f
			212.8	1.3003	b				212.8	0.957028	f	212.8	0.901671	f	212.8	0.877027	f	212.8	1.03512	b	212.8	0.805033		212.8	0.464701	b	212.8	0.668548	f	212.8	1.09235		212.8	1.11236	f	212.8	1.39849	b	212.8	1.08974		212.8	1.00317	f
			213	1.27773					213	0.95549	f	213	0.89262	f	213	0.885422	f	213	1.02889	b	213	0.804172		213	0.481573	b	213	0.664804	f	213	1.10569		213	1.10915	f	213	1.40625	b	213	1.08562		213	0.98493	f
			213.2	1.26197					213.2	0.955421	f	213.2	0.884738	f	213.2	0.895457	f	213.2	1.02196	b	213.2	0.808854		213.2	0.490985	b	213.2	0.663945	f	213.2	1.11832		213.2	1.11083	f	213.2	1.40787	b	213.2	1.07632		213.2	0.974967	f
			213.4	1.25091					213.4	0.95688	f	213.4	0.879252	f	213.4	0.90695	f	213.4	1.01473	b	213.4	0.817331		213.4	0.492374	b	213.4	0.666052	f	213.4	1.12967		213.4	1.11567	f	213.4	1.40043	b	213.4	1.06005		213.4	0.974398	f
			213.6	1.24564					213.6	0.960107	f	213.6	0.875495	f	213.6	0.920296	f	213.6	1.00777	b	213.6	0.827618		213.6	0.485468	b	213.6	0.66908	f	213.6	1.13947		213.6	1.12285	f	213.6	1.38616	b	213.6	1.03804		213.6	0.983181	f
			213.8	1.2444					213.8	0.96505	f	213.8	0.874255	f	213.8	0.934321	f	213.8	1.00214	b	213.8	0.838767		213.8	0.472439	b	213.8	0.671726	f	213.8	1.14886		213.8	1.13232	f	213.8	1.36534	b	213.8	1.01173		213.8	1.00053	f
			214	1.24624					214	0.971286	f	214	0.875283	f	214	0.948677	f	214	0.997778	b	214	0.849108	f	214	0.454988	b	214	0.672847	f	214	1.15867		214	1.14159	f	214	1.34169	b	214	0.983276		214	1.02552	f
			214.2	1.24982					214.2	0.978262	f	214.2	0.878503	f	214.2	0.961581	f	214.2	0.994694	b	214.2	0.857937	f	214.2	0.435461	b	214.2	0.672082	f	214.2	1.16949		214.2	1.14905	f	214.2	1.31698	b	214.2	0.955417		214.2	1.05593	f
			214.4	1.2539					214.4	0.985221	f	214.4	0.883508	f	214.4	0.972258	f	214.4	0.992925	b	214.4	0.864077	f	214.4	0.418016	b	214.4	0.669668	f	214.4	1.18112		214.4	1.15286	f	214.4	1.29335	b	214.4	0.929743		214.4	1.08917	f
			214.6	1.25784					214.6	0.991501	f	214.6	0.890153	f	214.6	0.978969	f	214.6	0.993094	b	214.6	0.868239	f	214.6	0.402819	b	214.6	0.665537	f	214.6	1.19367		214.6	1.15133	f	214.6	1.27285	b	214.6	0.907194		214.6	1.1224	f
			214.8	1.26278					214.8	0.997105	f	214.8	0.897218	f	214.8	0.980683	f	214.8	0.994614	b	214.8	0.868997	f	214.8	0.392143	b	214.8	0.659989	f	214.8	1.20746		214.8	1.14517	f	214.8	1.25656	b	214.8	0.888342		214.8	1.15253	f
			215	1.26875					215	1.00179	f	215	0.904385	f	215	0.977926	f	215	0.997159	b	215	0.867433	f	215	0.386983	b	215	0.654564	f	215	1.22168		215	1.13288	f	215	1.24419	b	215	0.873948		215	1.17664	f
			215.2	1.27513					215.2	1.00527	f	215.2	0.911586	f	215.2	0.970727	f	215.2	1.00036	b	215.2	0.86388	f	215.2	0.386249	b	215.2	0.64973	f	215.2	1.23564		215.2	1.1142	f	215.2	1.23845	b	215.2	0.863572		215.2	1.19272	f
			215.4	1.28435					215.4	1.0082	f	215.4	0.917571	f	215.4	0.960224	f	215.4	1.00423	b	215.4	0.859329	f	215.4	0.389754	b	215.4	0.646283	f	215.4	1.24987		215.4	1.09005	f	215.4	1.23722	b	215.4	0.856638		215.4	1.2	f
			215.6	1.29614					215.6	1.0107	f	215.6	0.922023	f	215.6	0.947546	f	215.6	1.00832	b	215.6	0.853982	f	215.6	0.396056	b	215.6	0.644382	f	215.6	1.26273		215.6	1.06329	f	215.6	1.23977	b	215.6	0.852219		215.6	1.19871	f
			215.8	1.31133					215.8	1.01301	f	215.8	0.925286	f	215.8	0.934356	f	215.8	1.01213	b	215.8	0.848816	f	215.8	0.405059	b	215.8	0.644497	f	215.8	1.27437		215.8	1.03406	f	215.8	1.24387	b	215.8	0.848677		215.8	1.19077	f
			216	1.32751					216	1.01508	f	216	0.926982	f	216	0.921958	f	216	1.01524	b	216	0.845843	f	216	0.414472	b	216	0.646927	f	216	1.28364		216	1.00621	f	216	1.24827	b	216	0.848493		216	1.1765	f
			216.2	1.34363					216.2	1.01695	f	216.2	0.927415	f	216.2	0.911074	f	216.2	1.01824	b	216.2	0.845125	f	216.2	0.424979	b	216.2	0.651269	f	216.2	1.2912		216.2	0.9808	f	216.2	1.25129	b	216.2	0.851125		216.2	1.158	f
			216.4	1.35934					216.4	1.01843	f	216.4	0.926784	f	216.4	0.901777	f	216.4	1.02078	b	216.4	0.847014	f	216.4	0.434914	b	216.4	0.656189	f	216.4	1.29756		216.4	0.96034	f	216.4	1.24935	b	216.4	0.856406		216.4	1.13646	f
			216.6	1.37248					216.6	1.01968	f	216.6	0.925432	f	216.6	0.89409	f	216.6	1.02326	b	216.6	0.85214	f	216.6	0.443373	b	216.6	0.662199	f	216.6	1.30336		216.6	0.945984	f	216.6	1.24346	b	216.6	0.86568		216.6	1.11307	f
			216.8	1.38217					216.8	1.0196	f	216.8	0.924067	f	216.8	0.88764	f	216.8	1.02553	b	216.8	0.859928	f	216.8	0.449502	b	216.8	0.668516	f	216.8	1.31068		216.8	0.938045	f	216.8	1.23242	b	216.8	0.878908		216.8	1.08915	f
			217	1.38486					217	1.0182	f	217	0.923066	f	217	0.882677	f	217	1.02857	b	217	0.86926	f	217	0.451956	b	217	0.674874	f	217	1.31845		217	0.93547	f	217	1.21505	b	217	0.896145		217	1.06459	f
			217.2	1.37894					217.2	1.01566	f	217.2	0.922779	f	217.2	0.878425	f	217.2	1.03236	b	217.2	0.879369	f	217.2	0.449266	b	217.2	0.680869	f	217.2	1.32778		217.2	0.937243	f	217.2	1.19273	b	217.2	0.917632		217.2	1.04028	f
			217.4	1.36576					217.4	1.01118	f	217.4	0.923627	f	217.4	0.874147	f	217.4	1.03719	b	217.4	0.888856	f	217.4	0.441544	b	217.4	0.685922	f	217.4	1.33894		217.4	0.943596	f	217.4	1.16617	b	217.4	0.943704		217.4	1.01569	f
			217.6	1.34609					217.6	1.00487	f	217.6	0.925007	f	217.6	0.869936	f	217.6	1.04336	b	217.6	0.895546	f	217.6	0.42847	b	217.6	0.691294	f	217.6	1.35203		217.6	0.952568	f	217.6	1.13708	b	217.6	0.972357		217.6	0.992241	f
			217.8	1.32079					217.8	0.997733	f	217.8	0.927682	f	217.8	0.865453	f	217.8	1.05032	b	217.8	0.898849	f	217.8	0.410948	b	217.8	0.696809	f	217.8	1.36482		217.8	0.963903	f	217.8	1.10914	b	217.8	1.00334		217.8	0.970201	f
			218	1.2928	b				218	0.989935	f	218	0.931323	f	218	0.860397	f	218	1.05918	b	218	0.897884	f	218	0.389935	b	218	0.703166	f	218	1.37849		218	0.978192	f	218	1.0839	b	218	1.03528		218	0.950235	f
			218.2	1.26486	b				218.2	0.982026	f	218.2	0.935172	f	218.2	0.854971	f	218.2	1.06899	b	218.2	0.892511	f	218.2	0.36654	b	218.2	0.71154	f	218.2	1.39247		218.2	0.994314	f	218.2	1.06438	b	218.2	1.06921		218.2	0.932944	f
			218.4	1.2401	b				218.4	0.975364	f	218.4	0.939563	f	218.4	0.848982	f	218.4	1.0799	b	218.4	0.883292	f	218.4	0.342543	b	218.4	0.720938	f	218.4	1.40673		218.4	1.01514	f	218.4	1.05348	b	218.4	1.10468		218.4	0.91887	f
			218.6	1.22203	b				218.6	0.970393	f	218.6	0.94396	f	218.6	0.842663	f	218.6	1.09136	b	218.6	0.870529	f	218.6	0.318611	b	218.6	0.731922	f	218.6	1.41987		218.6	1.03966	f	218.6	1.05071	b	218.6	1.1411		218.6	0.908336	f
			218.8	1.21011	b				218.8	0.967304	f	218.8	0.948246	f	218.8	0.836166	f	218.8	1.10315	b	218.8	0.856077	f	218.8	0.295865	b	218.8	0.744208	f	218.8	1.43448		218.8	1.06981	f	218.8	1.05787	b	218.8	1.17797		218.8	0.901687	f
			219	1.20669	b				219	0.966314	f	219	0.952015	f	219	0.829947	f	219	1.11476	b	219	0.840913	f	219	0.27497	b	219	0.756346	f	219	1.45109	b	219	1.10382	f	219	1.07418	b	219	1.21587	b	219	0.899726	f
			219.2	1.21166	b				219.2	0.967232	f	219.2	0.955275	f	219.2	0.824254	f	219.2	1.12637	b	219.2	0.826326	f	219.2	0.255997	b	219.2	0.768383	f	219.2	1.47105	b	219.2	1.14134	f	219.2	1.09812	b	219.2	1.25171	b	219.2	0.902259	f
			219.4	1.22353	b				219.4	0.969389	f	219.4	0.958066	f	219.4	0.81939	f	219.4	1.13735	b	219.4	0.813331	f	219.4	0.239759	b	219.4	0.779528	f	219.4	1.49365	b	219.4	1.17784	f	219.4	1.12631	b	219.4	1.283	b	219.4	0.909048	f
			219.6	1.24175	b				219.6	0.971988	f	219.6	0.959816	f	219.6	0.816062	f	219.6	1.14834	b	219.6	0.803179	f	219.6	0.226311	b	219.6	0.788235	f	219.6	1.52161	b	219.6	1.21086	f	219.6	1.1579	b	219.6	1.30842	b	219.6	0.91982	f
			219.8	1.26336	b				219.8	0.974348	f	219.8	0.960303	f	219.8	0.814418	f	219.8	1.15851	b	219.8	0.796371	f	219.8	0.215959	b	219.8	0.793502	f	219.8	1.55459	b	219.8	1.23398	f	219.8	1.18837	b	219.8	1.32437	b	219.8	0.933576	f
			220	1.28638	b				220	0.97556	f	220	0.958881	f	220	0.815126	f	220	1.16768	b	220	0.792961	f	220	0.208943	b	220	0.795066	f	220	1.59102	b	220	1.2429	f	220	1.21457	b	220	1.33029	b	220	0.950004	f
			220.2	1.30836	b				220.2	0.975473	f	220.2	0.955389	f	220.2	0.818281	f	220.2	1.17629	b	220.2	0.792635	f	220.2	0.205551	b	220.2	0.79314	f	220.2	1.62925	b	220.2	1.23651	f	220.2	1.23513	b	220.2	1.3241	b	220.2	0.967182	f
			220.4	1.32667	b				220.4	0.974055	f	220.4	0.949236	f	220.4	0.824354	f	220.4	1.18333	b	220.4	0.795778	f	220.4	0.206113	b	220.4	0.788219	f	220.4	1.66787	b	220.4	1.21488	f	220.4	1.24725	b	220.4	1.3071	b	220.4	0.983851	f
			220.6	1.33916	b				220.6	0.971763	f	220.6	0.941027	f	220.6	0.83275	f	220.6	1.18821	b	220.6	0.802136	f	220.6	0.210672	b	220.6	0.781239	f	220.6	1.70717	b	220.6	1.17903	f	220.6	1.25274	b	220.6	1.28323	b	220.6	0.998536	f
			220.8	1.34378	b				220.8	0.968938	f	220.8	0.930997	f	220.8	0.843598	f	220.8	1.19086	b	220.8	0.810919	f	220.8	0.219888	b	220.8	0.773562	f	220.8	1.74407	b	220.8	1.13453	f	220.8	1.25064	b	220.8	1.2551	b	220.8	1.01014	f
			221	1.34127	b				221	0.965671	f	221	0.919688	f	221	0.85618	f	221	1.19061	b	221	0.822236	f	221	0.233441	b	221	0.766199	f	221	1.77769	b	221	1.08592	f	221	1.2436	b	221	1.22652	b	221	1.01705	f
			221.2	1.33109	b				221.2	0.962808	f	221.2	0.908817	f	221.2	0.869852	f	221.2	1.18735	b	221.2	0.835536	f	221.2	0.250639	b	221.2	0.760041	f	221.2	1.80642	b	221.2	1.03791	f	221.2	1.23222	b	221.2	1.19967	b	221.2	1.01976	f
			221.4	1.31559	b				221.4	0.960221	f	221.4	0.898776	f	221.4	0.883759	f	221.4	1.18003	b	221.4	0.850292	f	221.4	0.271589	b	221.4	0.755921	f	221.4	1.82985	b	221.4	0.996135	f	221.4	1.21803	b	221.4	1.17682	b	221.4	1.01767	f
			221.6	1.2954	b				221.6	0.95718	f	221.6	0.890712	f	221.6	0.897205	f	221.6	1.1697	b	221.6	0.865685	f	221.6	0.294957	b	221.6	0.754314	f	221.6	1.8474	b	221.6	0.963387	f	221.6	1.20369	b	221.6	1.15859	b	221.6	1.01139	f
			221.8	1.27406	b				221.8	0.954109	f	221.8	0.88567	f	221.8	0.909549	f	221.8	1.15626	b	221.8	0.881958	f	221.8	0.319536	b	221.8	0.755172	f	221.8	1.86078	b	221.8	0.942308	f	221.8	1.18838	b	221.8	1.14509	b	221.8	1.00144	f
			222	1.25332	b				222	0.95	f	222	0.883654	f	222	0.920052	f	222	1.14079	b	222	0.898336	f	222	0.343532	b	222	0.758592	f	222	1.87177	b	222	0.935319	f	222	1.17308	b	222	1.13292	b	222	0.988601	f
			222.2	1.23519	b				222.2	0.944671	f	222.2	0.885047	f	222.2	0.928275	f	222.2	1.12422	b	222.2	0.913787	f	222.2	0.366112	b	222.2	0.763563	f	222.2	1.88145	b	222.2	0.94118	f	222.2	1.1584	b	222.2	1.11997	b	222.2	0.974357	f
			222.4	1.22149	b				222.4	0.938054	f	222.4	0.888988	f	222.4	0.933893	f	222.4	1.10665	b	222.4	0.928255	f	222.4	0.38557	b	222.4	0.769695	f	222.4	1.89366	b	222.4	0.958529	f	222.4	1.14313	b	222.4	1.10599	b	222.4	0.959083	f
			222.6	1.21186	b				222.6	0.930275	f	222.6	0.895224	f	222.6	0.937176	f	222.6	1.08907	b	222.6	0.94091	f	222.6	0.401313	b	222.6	0.777823	f	222.6	1.90959	b	222.6	0.986143	f	222.6	1.12775	b	222.6	1.09003	b	222.6	0.943514	f
			222.8	1.20741	b				222.8	0.922119	f	222.8	0.902919	f	222.8	0.938053	f	222.8	1.0717	b	222.8	0.951452	f	222.8	0.412464	b	222.8	0.786478	f	222.8	1.9307	b	222.8	1.02118	f	222.8	1.11083	b	222.8	1.0718	b	222.8	0.928603	f
			223	1.20646	b				223	0.914465	f	223	0.910607	f	223	0.93718	f	223	1.05503	b	223	0.959856	f	223	0.418971	b	223	0.795158	f	223	1.95642	b	223	1.06086	f	223	1.09281	b	223	1.05351	b	223	0.914344	f
			223.2	1.20852	b				223.2	0.90804	f	223.2	0.917478	f	223.2	0.934263	f	223.2	1.03805	b	223.2	0.966476	f	223.2	0.421245	b	223.2	0.803867	f	223.2	1.98715	b	223.2	1.10312	f	223.2	1.07488	b	223.2	1.0373	b	223.2	0.901306	f
			223.4	1.21042	b				223.4	0.903079	f	223.4	0.922281	f	223.4	0.930138	f	223.4	1.02159	b	223.4	0.970617	f	223.4	0.420662	b	223.4	0.811969	f	223.4	2.02036	b	223.4	1.14364	f	223.4	1.05624	b	223.4	1.02446	b	223.4	0.89082	f
			223.6	1.21069	b				223.6	0.900229	f	223.6	0.923823	f	223.6	0.924869	f	223.6	1.00465	b	223.6	0.972012	f	223.6	0.417974	b	223.6	0.818539	f	223.6	2.05264	b	223.6	1.18018	f	223.6	1.03976	b	223.6	1.0165	b	223.6	0.883795	f
			223.8	1.20729	b				223.8	0.900214	f	223.8	0.921611	f	223.8	0.919229	f	223.8	0.987808	b	223.8	0.971606	f	223.8	0.414079	b	223.8	0.822283	f	223.8	2.07868	b	223.8	1.21161	f	223.8	1.02598	b	223.8	1.01588	b	223.8	0.880318	f
			224	1.20022	b				224	0.902589	f	224	0.915006	f	224	0.913278	f	224	0.970739	b	224	0.968268	f	224	0.410695	b	224	0.822579	f	224	2.09564	b	224	1.23494	f	224	1.01606	b	224	1.0224	b	224	0.880835	f
			224.2	1.18918	b				224.2	0.906999	f	224.2	0.905043	f	224.2	0.907239	f	224.2	0.953686	b	224.2	0.961753	f	224.2	0.409129	b	224.2	0.818342	f	224.2	2.1016	b	224.2	1.25068	f	224.2	1.01121	b	224.2	1.03472	b	224.2	0.886795	f
			224.4	1.17501	b				224.4	0.913105	f	224.4	0.893038	f	224.4	0.901642	f	224.4	0.937804	b	224.4	0.95255	f	224.4	0.409294	b	224.4	0.808505	f	224.4	2.09204	b	224.4	1.25938	f	224.4	1.01199	b	224.4	1.04942	b	224.4	0.899413	f
			224.6	1.15907	b				224.6	0.919573	f	224.6	0.879644	f	224.6	0.896284	f	224.6	0.923209	b	224.6	0.940514	f	224.6	0.411214	b	224.6	0.793736	f	224.6	2.07131	b	224.6	1.26085	f	224.6	1.0175	b	224.6	1.06509	b	224.6	0.918737	f
			224.8	1.14301	b				224.8	0.92623	f	224.8	0.867414	f	224.8	0.891721	f	224.8	0.911083	b	224.8	0.925853	f	224.8	0.417013	b	224.8	0.77418	f	224.8	2.04063	b	224.8	1.25664	f	224.8	1.02867	b	224.8	1.07827	b	224.8	0.944675	f
			225	1.12983	b				225	0.932284	f	225	0.857578	f	225	0.887272	f	225	0.901037	b	225	0.908579	f	225	0.426055	b	225	0.751309	f	225	2.00289	b	225	1.24681	f	225	1.04292	b	225	1.08687	b	225	0.976839	f
			225.2	1.11979	b				225.2	0.937396	f	225.2	0.85115	f	225.2	0.883035	f	225.2	0.89378	b	225.2	0.889725	f	225.2	0.438616	b	225.2	0.726714	f	225.2	1.9614	b	225.2	1.23266	f	225.2	1.05879	b	225.2	1.0898	b	225.2	1.01261	f
			225.4	1.11428	b				225.4	0.941042	f	225.4	0.848692	f	225.4	0.879277	f	225.4	0.888957	b	225.4	0.870387	f	225.4	0.454816	b	225.4	0.702225	f	225.4	1.92164	b	225.4	1.21423	f	225.4	1.07571	b	225.4	1.08844	b	225.4	1.05119	f
			225.6	1.11342	b				225.6	0.943594	f	225.6	0.849955	f	225.6	0.875872	f	225.6	0.886252	b	225.6	0.851652	f	225.6	0.472895	b	225.6	0.679515	f	225.6	1.88614	b	225.6	1.19294	f	225.6	1.09246	b	225.6	1.08281	b	225.6	1.08969	f
			225.8	1.11629	b				225.8	0.944982	f	225.8	0.855354	f	225.8	0.872772	f	225.8	0.884885	b	225.8	0.834405	f	225.8	0.492996	b	225.8	0.660424	f	225.8	1.8552	b	225.8	1.17	f	225.8	1.10685	b	225.8	1.07533	b	225.8	1.12393	f
			226	1.12291	b				226	0.94594	f	226	0.864345	f	226	0.869797	f	226	0.884542	b	226	0.819451	f	226	0.513324	b	226	0.64617	f	226	1.83003	b	226	1.14786	f	226	1.11934	b	226	1.06752	b	226	1.15143	f
			226.2	1.13213	b				226.2	0.946495	f	226.2	0.876329	f	226.2	0.867462	f	226.2	0.884523	b	226.2	0.807302	f	226.2	0.532154	b	226.2	0.636853	f	226.2	1.81149	b	226.2	1.12764	f	226.2	1.12939	b	226.2	1.06117	b	226.2	1.16932	f
			226.4	1.1424	b				226.4	0.947382	f	226.4	0.890444	f	226.4	0.865719	f	226.4	0.884891	b	226.4	0.79865	f	226.4	0.547013	b	226.4	0.631551	f	226.4	1.79861	b	226.4	1.10928	f	226.4	1.13626	b	226.4	1.05747	b	226.4	1.17832	f
			226.6	1.15416	b				226.6	0.948477	f	226.6	0.90593	f	226.6	0.865133	f	226.6	0.885905	b	226.6	0.793184	f	226.6	0.556937	b	226.6	0.629282	f	226.6	1.79124	b	226.6	1.09528	f	226.6	1.14142	b	226.6	1.05587	b	226.6	1.17762	f
			226.8	1.16648	b				226.8	0.949061	f	226.8	0.921864	f	226.8	0.865822	f	226.8	0.887925	b	226.8	0.79143	f	226.8	0.559775	b	226.8	0.630182	f	226.8	1.78803	b	226.8	1.08552	f	226.8	1.14453	b	226.8	1.05515	b	226.8	1.16812	f
			227	1.17879	b				227	0.949455	f	227	0.937506	f	227	0.867765	f	227	0.891497	b	227	0.79302	f	227	0.555116	b	227	0.632313	f	227	1.78997	b	227	1.08022	f	227	1.14688	b	227	1.05747	b	227	1.15262	f
			227.2	1.19115	b				227.2	0.948208	f	227.2	0.952123	f	227.2	0.870809	f	227.2	0.897983	b	227.2	0.797893	f	227.2	0.544068	b	227.2	0.634617	f	227.2	1.79654	b	227.2	1.07888	f	227.2	1.1482	b	227.2	1.06038	b	227.2	1.13378	f
			227.4	1.20473	b				227.4	0.945433	f	227.4	0.96447	f	227.4	0.875177	f	227.4	0.907615	b	227.4	0.805202	f	227.4	0.527574	b	227.4	0.636128	f	227.4	1.80845	b	227.4	1.081	f	227.4	1.15049	b	227.4	1.06453	b	227.4	1.11369	f
			227.6	1.21955	b				227.6	0.939975	f	227.6	0.97446	f	227.6	0.880269	f	227.6	0.921721	b	227.6	0.814538	f	227.6	0.506977	b	227.6	0.637207	f	227.6	1.82517	b	227.6	1.08538	f	227.6	1.15475	b	227.6	1.07058	b	227.6	1.09455	f
			227.8	1.23555	b				227.8	0.932889	f	227.8	0.981581	f	227.8	0.885958	f	227.8	0.939516	b	227.8	0.824899	f	227.8	0.484172	b	227.8	0.637348	f	227.8	1.84687	b	227.8	1.08862	f	227.8	1.16037	b	227.8	1.07794	b	227.8	1.07851	f
			228	1.2536	b				228	0.923422	f	228	0.984837	f	228	0.89166	f	228	0.961099	b	228	0.835336	f	228	0.460899		228	0.637416	f	228	1.87257	b	228	1.09038	f	228	1.1686	b	228	1.08765		228	1.06599	f
			228.2	1.27301	b				228.2	0.912954	f	228.2	0.983343	f	228.2	0.897006	f	228.2	0.984325	b	228.2	0.84509	f	228.2	0.438437		228.2	0.637735	f	228.2	1.90141	b	228.2	1.0883	f	228.2	1.17956	b	228.2	1.10343		228.2	1.05674	f
			228.4	1.29366	b				228.4	0.90214	f	228.4	0.97771	f	228.4	0.901707	f	228.4	1.00804	b	228.4	0.853612	f	228.4	0.417405		228.4	0.63962	f	228.4	1.93287	b	228.4	1.08297	f	228.4	1.19327	b	228.4	1.12366		228.4	1.05067	f
			228.6	1.31316	b				228.6	0.891628	f	228.6	0.967182	f	228.6	0.905697	f	228.6	1.02997	b	228.6	0.859809	f	228.6	0.398622		228.6	0.643604	f	228.6	1.9629	b	228.6	1.07642	f	228.6	1.21087	b	228.6	1.15045		228.6	1.04726	f
			228.8	1.33087	b				228.8	0.882385	f	228.8	0.95179	f	228.8	0.908314	f	228.8	1.04798	b	228.8	0.863551	f	228.8	0.382114		228.8	0.649427	f	228.8	1.99121	b	228.8	1.06504	f	228.8	1.23161	b	228.8	1.18478		228.8	1.045	f
			229	1.34468	b				229	0.875646	f	229	0.932424	f	229	0.909807		229	1.06056	b	229	0.864628	f	229	0.367994		229	0.657359	f	229	2.01242	b	229	1.05192	f	229	1.25592	b	229	1.22622		229	1.04287	f
			229.2	1.35416	b				229.2	0.871801	f	229.2	0.909519	f	229.2	0.909936		229.2	1.06778	b	229.2	0.862978	f	229.2	0.356129		229.2	0.667331	f	229.2	2.02632	b	229.2	1.03682	f	229.2	1.28312	b	229.2	1.27526		229.2	1.03997	f
			229.4	1.35784	b				229.4	0.871029	f	229.4	0.885351	f	229.4	0.908641		229.4	1.07058	b	229.4	0.859121	f	229.4	0.346245		229.4	0.678672	f	229.4	2.02869	b	229.4	1.02016	f	229.4	1.31205	b	229.4	1.32924		229.4	1.03599	f
			229.6	1.3571	b				229.6	0.873834	f	229.6	0.861236	f	229.6	0.90604		229.6	1.07001	b	229.6	0.853672	f	229.6	0.337908		229.6	0.690162	f	229.6	2.01941	b	229.6	1.00409	f	229.6	1.34009	b	229.6	1.38795		229.6	1.02982	f
			229.8	1.35134	b				229.8	0.879394	f	229.8	0.838755	f	229.8	0.902289		229.8	1.06711	b	229.8	0.847308	f	229.8	0.330988		229.8	0.700984	f	229.8	2.00024	b	229.8	0.98863	f	229.8	1.36481	b	229.8	1.44945		229.8	1.02257	f
			230	1.34269	b				230	0.887199	f	230	0.818925	f	230	0.897033		230	1.0641	b	230	0.840179	f	230	0.325698		230	0.709786	f	230	1.97191		230	0.974118	f	230	1.38315	b	230	1.50893		230	1.01516	f
			230.2	1.33301	b				230.2	0.896419	f	230.2	0.802855	f	230.2	0.89079		230.2	1.06279	b	230.2	0.832706	f	230.2	0.32116		230.2	0.715593	f	230.2	1.93689		230.2	0.961611	f	230.2	1.39134	b	230.2	1.56609		230.2	1.00841	f
			230.4	1.3252	b				230.4	0.906432	f	230.4	0.791203	f	230.4	0.883739		230.4	1.06337	b	230.4	0.825729	f	230.4	0.317527		230.4	0.71751	f	230.4	1.89426		230.4	0.950893	f	230.4	1.38906	b	230.4	1.61703		230.4	1.00221	f
			230.6	1.32009	b				230.6	0.916305	f	230.6	0.784264	f	230.6	0.876297		230.6	1.06702	b	230.6	0.819691	f	230.6	0.315416		230.6	0.715175	f	230.6	1.85067		230.6	0.941549	f	230.6	1.3727	b	230.6	1.65997		230.6	0.997377	f
			230.8	1.31887	b				230.8	0.924509	f	230.8	0.782468	f	230.8	0.868767		230.8	1.07423	b	230.8	0.814974	f	230.8	0.314449		230.8	0.708348	f	230.8	1.8023		230.8	0.935747	f	230.8	1.34549	b	230.8	1.69037		230.8	0.99386	f
			231	1.3216	b				231	0.929783	f	231	0.785019	f	231	0.861672		231	1.08406	b	231	0.811973	f	231	0.314316		231	0.697374	f	231	1.75338		231	0.934335	f	231	1.30869	b	231	1.70824		231	0.99202	f
			231.2	1.32672	b				231.2	0.932089	f	231.2	0.791868	f	231.2	0.85574		231.2	1.0969	b	231.2	0.811244	f	231.2	0.315432		231.2	0.682615	f	231.2	1.70278		231.2	0.937991	f	231.2	1.2684	b	231.2	1.7116		231.2	0.991736	f
			231.4	1.33333	b				231.4	0.931208	f	231.4	0.803394	f	231.4	0.851286		231.4	1.11164	b	231.4	0.812656	f	231.4	0.317636		231.4	0.665048	f	231.4	1.65192		231.4	0.94738	f	231.4	1.22837	b	231.4	1.7003		231.4	0.992268	f
			231.6	1.33898	b				231.6	0.927742	f	231.6	0.818069	f	231.6	0.848608		231.6	1.12739	b	231.6	0.81658	f	231.6	0.32112		231.6	0.645642	f	231.6	1.60003		231.6	0.964014	f	231.6	1.19289	b	231.6	1.67694		231.6	0.992322	f
			231.8	1.34056	b				231.8	0.922738	f	231.8	0.835459	f	231.8	0.848595		231.8	1.14251	b	231.8	0.821744	f	231.8	0.325521		231.8	0.626603	f	231.8	1.54756		231.8	0.987679	f	231.8	1.16791	b	231.8	1.64251		231.8	0.992404	f
			232	1.33741	b				232	0.916963	f	232	0.853809	f	232	0.851215		232	1.15586	b	232	0.828255	f	232	0.330127	b	232	0.609708	f	232	1.49674		232	1.01848	f	232	1.15641	b	232	1.6		232	0.991891	f
			232.2	1.32715	b				232.2	0.911491	f	232.2	0.871623	f	232.2	0.856903		232.2	1.16543	b	232.2	0.835367	f	232.2	0.334822	b	232.2	0.596689	f	232.2	1.44753		232.2	1.0537	f	232.2	1.1609	b	232.2	1.55355		232.2	0.989925	f
			232.4	1.31204	b				232.4	0.907857	f	232.4	0.886918	f	232.4	0.865375		232.4	1.1699	b	232.4	0.842594	f	232.4	0.338714	b	232.4	0.58863	f	232.4	1.40134		232.4	1.09282	f	232.4	1.18071	b	232.4	1.50472		232.4	0.986691	f
			232.6	1.29275	b				232.6	0.906403	f	232.6	0.897795	f	232.6	0.876815		232.6	1.16788	b	232.6	0.849222	f	232.6	0.341187	b	232.6	0.587715	f	232.6	1.36037		232.6	1.13286	f	232.6	1.21486	b	232.6	1.45813		232.6	0.980484	f
			232.8	1.27166	b				232.8	0.907806	f	232.8	0.90247	f	232.8	0.890439		232.8	1.15904	b	232.8	0.854922	f	232.8	0.341212	b	232.8	0.59407	f	232.8	1.32396		232.8	1.17068	f	232.8	1.26179	b	232.8	1.41528		232.8	0.972408	f
			233	1.2532	b				233	0.912378	f	233	0.900334	b	233	0.906092		233	1.14369	b	233	0.859519	f	233	0.338991	b	233	0.606372	f	233	1.29353	f	233	1.20383	f	233	1.31756	b	233	1.37758	b	233	0.961972	f
			233.2	1.24102	b				233.2	0.919267	f	233.2	0.892233	b	233.2	0.922941		233.2	1.12269	b	233.2	0.863109	f	233.2	0.334298	b	233.2	0.624395	f	233.2	1.26959	f	233.2	1.22992	f	233.2	1.3781	b	233.2	1.34412	b	233.2	0.948987	f
			233.4	1.23618	b				233.4	0.928437	f	233.4	0.879522	b	233.4	0.940226		233.4	1.09792	b	233.4	0.866299	f	233.4	0.327395	b	233.4	0.64624	f	233.4	1.25214	f	233.4	1.24727	f	233.4	1.43902	b	233.4	1.31721	b	233.4	0.934368	f
			233.6	1.24085	b				233.6	0.939049	f	233.6	0.863992	b	233.6	0.956718		233.6	1.07105	b	233.6	0.869973	f	233.6	0.319641	b	233.6	0.668829	f	233.6	1.24127	f	233.6	1.25666	f	233.6	1.49641	b	233.6	1.29418	b	233.6	0.917638	f
			233.8	1.2544	b				233.8	0.950013	f	233.8	0.84833	b	233.8	0.971489		233.8	1.04392	b	233.8	0.874748	f	233.8	0.311865	b	233.8	0.689298	f	233.8	1.23647	f	233.8	1.25782	f	233.8	1.5447	b	233.8	1.27414	b	233.8	0.90055	f
			234	1.27639	b				234	0.959552	f	234	0.834128	b	234	0.983295		234	1.01859	b	234	0.881196	f	234	0.3059	b	234	0.705832	f	234	1.23571	f	234	1.25289	f	234	1.58482	b	234	1.25745	b	234	0.88413	f
			234.2	1.30388	b				234.2	0.967446	f	234.2	0.823234	b	234.2	0.991632		234.2	0.997021	b	234.2	0.889605	f	234.2	0.302439	b	234.2	0.71723	f	234.2	1.23783	f	234.2	1.24186	f	234.2	1.61307	b	234.2	1.24309	b	234.2	0.869049	f
			234.4	1.33526	b				234.4	0.971868	f	234.4	0.816662	b	234.4	0.995593		234.4	0.979891	b	234.4	0.900234	f	234.4	0.302231	b	234.4	0.722867	f	234.4	1.24077	f	234.4	1.22801	f	234.4	1.63029	b	234.4	1.23046	b	234.4	0.856809	f
			234.6	1.36713	b				234.6	0.972203	f	234.6	0.814355	b	234.6	0.995656		234.6	0.967409	b	234.6	0.912718	f	234.6	0.305492	b	234.6	0.722781	f	234.6	1.24231	f	234.6	1.21191	f	234.6	1.6351	b	234.6	1.21873	b	234.6	0.848824	f
			234.8	1.39676	b				234.8	0.968569	f	234.8	0.816458	b	234.8	0.991883		234.8	0.960304	b	234.8	0.927205	f	234.8	0.312125	b	234.8	0.717687	f	234.8	1.24275	f	234.8	1.194	f	234.8	1.62948	b	234.8	1.20616	b	234.8	0.84477	f
			235	1.42268	b				235	0.960957	f	235	0.822981	b	235	0.984785	b	235	0.957598	b	235	0.942408	f	235	0.320893	b	235	0.709123	f	235	1.23927	f	235	1.17753	f	235	1.61454	b	235	1.1934	b	235	0.845017	f
			235.2	1.44305	b				235.2	0.949907	f	235.2	0.832571	b	235.2	0.975987	b	235.2	0.959445	b	235.2	0.95742	f	235.2	0.331001	b	235.2	0.699007	f	235.2	1.23267	f	235.2	1.16129	f	235.2	1.5914	b	235.2	1.17974	b	235.2	0.849733	f
			235.4	1.45699	b				235.4	0.936814	f	235.4	0.844641	b	235.4	0.966513	b	235.4	0.964259	b	235.4	0.972131	f	235.4	0.340837	b	235.4	0.688098	f	235.4	1.22144	f	235.4	1.14689	f	235.4	1.56254	b	235.4	1.1631	b	235.4	0.858006	f
			235.6	1.46545	b				235.6	0.92289	f	235.6	0.857345	b	235.6	0.957797	b	235.6	0.970911	b	235.6	0.985014	f	235.6	0.348887	b	235.6	0.678965	f	235.6	1.20722	f	235.6	1.13486	f	235.6	1.52829	b	235.6	1.14409	b	235.6	0.868226	f
			235.8	1.46875	b				235.8	0.909262	f	235.8	0.869892	b	235.8	0.950267	b	235.8	0.978701	b	235.8	0.996695	f	235.8	0.354299	b	235.8	0.672665	f	235.8	1.18929	f	235.8	1.12521	f	235.8	1.49118	b	235.8	1.12203	b	235.8	0.878792	f
			236	1.46785	b				236	0.897858	f	236	0.881384	b	236	0.944291	b	236	0.98705	b	236	1.00638	f	236	0.356641	b	236	0.67003	f	236	1.16834	f	236	1.11718		236	1.45325	b	236	1.09751	b	236	0.888797	f
			236.2	1.46228	b				236.2	0.889232	f	236.2	0.891112	b	236.2	0.940679	b	236.2	0.994345	b	236.2	1.01434	f	236.2	0.355341	b	236.2	0.671981	f	236.2	1.14594	f	236.2	1.11105		236.2	1.41599	b	236.2	1.07346	b	236.2	0.896596	f
			236.4	1.45327	b				236.4	0.884312	f	236.4	0.898801	b	236.4	0.938794	b	236.4	1.00051	b	236.4	1.02128	f	236.4	0.35201	b	236.4	0.678002	f	236.4	1.12287	f	236.4	1.10507		236.4	1.38033	b	236.4	1.04945	b	236.4	0.901487	f
			236.6	1.44122	b				236.6	0.88339	f	236.6	0.903985	b	236.6	0.938423	b	236.6	1.00592	b	236.6	1.02678	f	236.6	0.347149	b	236.6	0.688044	f	236.6	1.09992	f	236.6	1.09881		236.6	1.34777	b	236.6	1.02789	b	236.6	0.903245	f
			236.8	1.42572	b				236.8	0.886008	f	236.8	0.907799	b	236.8	0.939034	b	236.8	1.01032	b	236.8	1.03093	f	236.8	0.342386	b	236.8	0.70043	f	236.8	1.07663	f	236.8	1.09218		236.8	1.31908	b	236.8	1.01053	b	236.8	0.901651	f
			237	1.40746	b				237	0.892585	f	237	0.910463	b	237	0.940364	b	237	1.0139	b	237	1.03416	f	237	0.339883	b	237	0.713922	f	237	1.05615	f	237	1.0823		237	1.2928	b	237	0.999694	b	237	0.89781	f
			237.2	1.38633	b				237.2	0.902483	f	237.2	0.912387	b	237.2	0.941662	b	237.2	1.01741	b	237.2	1.03688	f	237.2	0.341082	b	237.2	0.727217	f	237.2	1.03876	f	237.2	1.07175		237.2	1.26924	b	237.2	0.995817	b	237.2	0.891846	f
			237.4	1.36333	b				237.4	0.914757	f	237.4	0.91412	b	237.4	0.943046	b	237.4	1.01944	b	237.4	1.03799	f	237.4	0.347501	b	237.4	0.738521	f	237.4	1.02456	f	237.4	1.05988		237.4	1.24582	b	237.4	1.00014	b	237.4	0.884504	f
			237.6	1.33888	b				237.6	0.928681	f	237.6	0.915377	b	237.6	0.944518	b	237.6	1.02063	b	237.6	1.03764	f	237.6	0.359455	b	237.6	0.746874	f	237.6	1.01497	f	237.6	1.04807		237.6	1.22503	b	237.6	1.01163	b	237.6	0.876596	f
			237.8	1.31516	b				237.8	0.943296	f	237.8	0.917161	b	237.8	0.945711	b	237.8	1.02055	b	237.8	1.03451	f	237.8	0.377729	b	237.8	0.75105	f	237.8	1.01098	f	237.8	1.03623		237.8	1.20368	b	237.8	1.0284	b	237.8	0.868683	f
			238	1.2932	b				238	0.958768		238	0.919187	b	238	0.946551	b	238	1.01859	b	238	1.02917	f	238	0.402054	b	238	0.751578	f	238	1.01381	f	238	1.02564	f	238	1.1828	b	238	1.05093	b	238	0.860339	f
			238.2	1.27285	b				238.2	0.974854		238.2	0.92146	b	238.2	0.947265	b	238.2	1.01433	b	238.2	1.02058	f	238.2	0.43173	b	238.2	0.749293	f	238.2	1.02189	f	238.2	1.01675	f	238.2	1.1661	b	238.2	1.07458	b	238.2	0.852285	f
			238.4	1.25625	b				238.4	0.990879		238.4	0.924398	b	238.4	0.94675	b	238.4	1.00859	b	238.4	1.00895	f	238.4	0.464866	b	238.4	0.745626	f	238.4	1.03472	f	238.4	1.01082	f	238.4	1.15351	b	238.4	1.09771	b	238.4	0.844139	f
			238.6	1.24245	b				238.6	1.0066		238.6	0.927999	b	238.6	0.944712	b	238.6	1.00146	b	238.6	0.993881	f	238.6	0.500085	b	238.6	0.742095	f	238.6	1.05142	f	238.6	1.00591	f	238.6	1.15022	b	238.6	1.11816	b	238.6	0.835832	f
			238.8	1.2331	b				238.8	1.02204		238.8	0.932542	b	238.8	0.940788	b	238.8	0.992992	b	238.8	0.975802	f	238.8	0.534476	b	238.8	0.740092	f	238.8	1.07202	f	238.8	1.00219	f	238.8	1.15707	b	238.8	1.13562	b	238.8	0.827683	f
			239	1.22747	b				239	1.03681		239	0.938252	b	239	0.933685	b	239	0.985115	b	239	0.955139	f	239	0.564842	b	239	0.741369	f	239	1.09357	f	239	0.999306	f	239	1.175	b	239	1.14888	b	239	0.81918	f
			239.2	1.22467	b				239.2	1.05089		239.2	0.945407	b	239.2	0.923342	b	239.2	0.977778	b	239.2	0.932656	f	239.2	0.588392	b	239.2	0.745961	f	239.2	1.11387	f	239.2	0.997052	f	239.2	1.20361	b	239.2	1.15979	b	239.2	0.810111	f
			239.4	1.22454	b				239.4	1.06337		239.4	0.953523	b	239.4	0.909703	b	239.4	0.971594	b	239.4	0.909461	f	239.4	0.601587	b	239.4	0.755228	f	239.4	1.13127	f	239.4	0.995507	f	239.4	1.24274	b	239.4	1.16959	b	239.4	0.800701	f
			239.6	1.22592	b				239.6	1.07431		239.6	0.962566	b	239.6	0.893084	b	239.6	0.967041	b	239.6	0.886727	f	239.6	0.603028	b	239.6	0.767657	f	239.6	1.14411	f	239.6	0.993991	f	239.6	1.28865	b	239.6	1.17761	b	239.6	0.79164	f
			239.8	1.22798	b				239.8	1.08275		239.8	0.972307	b	239.8	0.87448	b	239.8	0.963801	b	239.8	0.865106	f	239.8	0.59211	b	239.8	0.782296	f	239.8	1.15195	f	239.8	0.992514	f	239.8	1.33843	b	239.8	1.18486	b	239.8	0.782959	f
			240	1.23011	b				240	1.08848		240	0.981884	b	240	0.855033	b	240	0.961692	b	240	0.846061	f	240	0.569846	b	240	0.798592	f	240	1.15475	f	240	0.991043	f	240	1.38985	b	240	1.1914	b	240	0.775727	f
			240.2	1.23062	b				240.2	1.09071		240.2	0.991257	b	240.2	0.836346	b	240.2	0.960382	b	240.2	0.830826	f	240.2	0.538238	b	240.2	0.813723	f	240.2	1.15284	f	240.2	0.990105	f	240.2	1.43743	b	240.2	1.19648	b	240.2	0.769968	f
			240.4	1.22803	b				240.4	1.08963		240.4	0.999336	b	240.4	0.819763	b	240.4	0.958575	b	240.4	0.820595	f	240.4	0.501337	b	240.4	0.825969	f	240.4	1.14742	f	240.4	0.989224	f	240.4	1.48032	b	240.4	1.19962	b	240.4	0.767277	f
			240.6	1.22043	b				240.6	1.08536		240.6	1.00559	b	240.6	0.806306	b	240.6	0.956994	b	240.6	0.815522	f	240.6	0.461915	b	240.6	0.833795	f	240.6	1.14	f	240.6	0.988604	f	240.6	1.51377	b	240.6	1.20123	b	240.6	0.767136	f
			240.8	1.20813	b				240.8	1.07794		240.8	1.01044	b	240.8	0.79643	b	240.8	0.955437	b	240.8	0.815947	f	240.8	0.42321	b	240.8	0.836728	f	240.8	1.13272	f	240.8	0.988882	f	240.8	1.53987	b	240.8	1.20214	b	240.8	0.769701	f
			241	1.18974	b				241	1.06821		241	1.01398	b	241	0.791002	b	241	0.953662	b	241	0.82128	f	241	0.387756	b	241	0.83444	f	241	1.12589	f	241	0.991133	f	241	1.55631	b	241	1.20167	b	241	0.775446	f
			241.2	1.16431	b				241.2	1.05694		241.2	1.01628	b	241.2	0.790197	b	241.2	0.95294	b	241.2	0.831165	f	241.2	0.357701	b	241.2	0.826961	f	241.2	1.1219	f	241.2	0.997064	f	241.2	1.56298	b	241.2	1.19915	b	241.2	0.783036	f
			241.4	1.13357	b				241.4	1.04489		241.4	1.01817	b	241.4	0.793842	b	241.4	0.952692	b	241.4	0.842791	f	241.4	0.333486	b	241.4	0.814345	f	241.4	1.12154	f	241.4	1.00781	f	241.4	1.56032	b	241.4	1.19587	b	241.4	0.79118	f
			241.6	1.09866	b				241.6	1.03335		241.6	1.02037	b	241.6	0.801866	b	241.6	0.95384	b	241.6	0.854884	f	241.6	0.315726	b	241.6	0.797988	f	241.6	1.12409	f	241.6	1.02365	f	241.6	1.54959	b	241.6	1.19301	b	241.6	0.799153	f
			241.8	1.06105	b				241.8	1.02343		241.8	1.02152	b	241.8	0.8141	b	241.8	0.95612	b	241.8	0.866334	f	241.8	0.304381	b	241.8	0.778487	f	241.8	1.13026	f	241.8	1.04611	f	241.8	1.53344	b	241.8	1.19023	b	241.8	0.806531	f
			242	1.02156	b				242	1.01609		242	1.02258	b	242	0.830605	b	242	0.958398	b	242	0.87495	f	242	0.298719	b	242	0.758194	f	242	1.13953	f	242	1.07594	f	242	1.51068	b	242	1.18725	b	242	0.811826	f
			242.2	0.982421	b				242.2	1.01183		242.2	1.02243	b	242.2	0.851458	b	242.2	0.960811	b	242.2	0.880344	f	242.2	0.297847	b	242.2	0.738188	f	242.2	1.15196	f	242.2	1.1135	f	242.2	1.48313	b	242.2	1.18306	b	242.2	0.814608	f
			242.4	0.945742	b				242.4	1.01049		242.4	1.02106	b	242.4	0.875992	b	242.4	0.962231	b	242.4	0.881878	f	242.4	0.300925	b	242.4	0.719831	f	242.4	1.16617	f	242.4	1.15743	f	242.4	1.45399	b	242.4	1.17762	b	242.4	0.815902	f
			242.6	0.911998	b				242.6	1.01224		242.6	1.01745	b	242.6	0.904219	b	242.6	0.961684	b	242.6	0.879733	f	242.6	0.30705	b	242.6	0.704616	f	242.6	1.18115	f	242.6	1.20656	f	242.6	1.42429	b	242.6	1.17098	b	242.6	0.81608	f
			242.8	0.881701	b				242.8	1.01642		242.8	1.01191	b	242.8	0.935423	b	242.8	0.958554	b	242.8	0.874119	f	242.8	0.315381	b	242.8	0.69275	f	242.8	1.19694	f	242.8	1.25719	f	242.8	1.39478	b	242.8	1.16412	b	242.8	0.814876	f
			243	0.856448	b				243	1.02248		243	1.00372	b	243	0.968443	b	243	0.95203	b	243	0.865985	f	243	0.325198	b	243	0.685646	f	243	1.21223	f	243	1.30801	b	243	1.36745	b	243	1.15546	b	243	0.813684	f
			243.2	0.835977	b				243.2	1.02887		243.2	0.993808	b	243.2	1.00142	b	243.2	0.942206	b	243.2	0.855471	f	243.2	0.33567	b	243.2	0.682241	f	243.2	1.22612	f	243.2	1.35627	b	243.2	1.34182	b	243.2	1.14672	b	243.2	0.812796	f
			243.4	0.820505	b				243.4	1.03469		243.4	0.982857	b	243.4	1.03162	b	243.4	0.929591	b	243.4	0.843635	f	243.4	0.34711	b	243.4	0.682125	f	243.4	1.23816	f	243.4	1.39811	b	243.4	1.3189	b	243.4	1.13828	b	243.4	0.812292	f
			243.6	0.810668	b				243.6	1.03874		243.6	0.971812	b	243.6	1.05481	b	243.6	0.914898	b	243.6	0.831629	f	243.6	0.360238	b	243.6	0.68568	f	243.6	1.24825	f	243.6	1.43401	b	243.6	1.30133	b	243.6	1.13164	b	243.6	0.812047	f
			243.8	0.806004	b				243.8	1.04009		243.8	0.961317	b	243.8	1.06685	b	243.8	0.899252	b	243.8	0.819914	f	243.8	0.375258	b	243.8	0.691429	f	243.8	1.2572	f	243.8	1.46014	b	243.8	1.28673	b	243.8	1.12721	b	243.8	0.812444	f
			244	0.806104					244	1.03826		244	0.952321	b	244	1.06493	b	244	0.883416	b	244	0.809372	f	244	0.392349	b	244	0.698788	f	244	1.26324	f	244	1.47786	b	244	1.27807	b	244	1.12589	b	244	0.81288	f
			244.2	0.811648					244.2	1.0325		244.2	0.94588	b	244.2	1.04813	b	244.2	0.868727	b	244.2	0.800473	f	244.2	0.41212	b	244.2	0.706344	f	244.2	1.26811	f	244.2	1.48534	b	244.2	1.27459	b	244.2	1.12847	b	244.2	0.813287	f
			244.4	0.822553					244.4	1.0234		244.4	0.942547	b	244.4	1.01907	b	244.4	0.856046	b	244.4	0.793665	f	244.4	0.434895	b	244.4	0.712868	f	244.4	1.27211	f	244.4	1.48334	b	244.4	1.27475	b	244.4	1.13796	b	244.4	0.813737	f
			244.6	0.838798					244.6	1.01111		244.6	0.941966	b	244.6	0.982547	b	244.6	0.845527	b	244.6	0.789426	f	244.6	0.461186	b	244.6	0.718286	f	244.6	1.27855	f	244.6	1.47167	b	244.6	1.27896	b	244.6	1.15335	b	244.6	0.81486	f
			244.8	0.861618					244.8	0.99651		244.8	0.944588	b	244.8	0.943015	b	244.8	0.83787	b	244.8	0.787619	f	244.8	0.489611	b	244.8	0.722001	f	244.8	1.28497	f	244.8	1.45262	b	244.8	1.28621	b	244.8	1.17498	b	244.8	0.816556	f
			245	0.890805					245	0.980564		245	0.950036	b	245	0.904853	b	245	0.833815	b	245	0.789021	f	245	0.519392	b	245	0.723158	f	245	1.29232	f	245	1.42697	b	245	1.29585	b	245	1.20231	b	245	0.819369	f
			245.2	0.926949					245.2	0.963975		245.2	0.957939	b	245.2	0.871891	b	245.2	0.832466	b	245.2	0.793023	f	245.2	0.548825	b	245.2	0.722436	f	245.2	1.30182	f	245.2	1.39659	b	245.2	1.30631	b	245.2	1.23467	b	245.2	0.823854	f
			245.4	0.970786					245.4	0.947467		245.4	0.967405	b	245.4	0.844745	b	245.4	0.834378	b	245.4	0.800093	f	245.4	0.576268	b	245.4	0.720646	f	245.4	1.31082	f	245.4	1.36316	b	245.4	1.31811	b	245.4	1.26815	b	245.4	0.831453	f
			245.6	1.0226					245.6	0.932197		245.6	0.977911	b	245.6	0.824415	b	245.6	0.838964	b	245.6	0.809471	f	245.6	0.601171	b	245.6	0.717998	f	245.6	1.31882	f	245.6	1.3279	b	245.6	1.32719	b	245.6	1.29961	b	245.6	0.8418	f
			245.8	1.08212					245.8	0.918259		245.8	0.988625	b	245.8	0.810881	b	245.8	0.845074	b	245.8	0.821002	f	245.8	0.621077	b	245.8	0.71535	f	245.8	1.32395	f	245.8	1.29425	b	245.8	1.33399	b	245.8	1.32786	b	245.8	0.85514	f
			246	1.14698					246	0.906037		246	0.998711	b	246	0.803881	b	246	0.852422	b	246	0.834379	f	246	0.635623	b	246	0.714105	f	246	1.32617	f	246	1.26332	b	246	1.3357	b	246	1.34668	b	246	0.872034	f
			246.2	1.2156					246.2	0.89631		246.2	1.00682	b	246.2	0.803041	b	246.2	0.859625	b	246.2	0.848083	f	246.2	0.644539	b	246.2	0.714308	f	246.2	1.32364	f	246.2	1.23835	b	246.2	1.33248	b	246.2	1.35639	b	246.2	0.891463	f
			246.4	1.28398					246.4	0.888858		246.4	1.0124	b	246.4	0.807462	b	246.4	0.866924	b	246.4	0.861591	f	246.4	0.647328	b	246.4	0.716698	f	246.4	1.31592	f	246.4	1.21965	b	246.4	1.32583	b	246.4	1.35647	b	246.4	0.913314	f
			246.6	1.34788					246.6	0.88337		246.6	1.01576	b	246.6	0.816701	b	246.6	0.873901	b	246.6	0.873607	f	246.6	0.644907	b	246.6	0.721482	f	246.6	1.30349	f	246.6	1.20876	b	246.6	1.3135	b	246.6	1.34937	b	246.6	0.936377	f
			246.8	1.40325					246.8	0.880617		246.8	1.01628	b	246.8	0.830277	b	246.8	0.880782	b	246.8	0.883603	f	246.8	0.638533	b	246.8	0.729047	f	246.8	1.28685	f	246.8	1.20638	b	246.8	1.2982	b	246.8	1.33856	b	246.8	0.959324	f
			247	1.44474					247	0.879817		247	1.01415	b	247	0.846978	b	247	0.888212	b	247	0.89099	f	247	0.628933	b	247	0.738693	f	247	1.26605	f	247	1.21159	b	247	1.28018	b	247	1.32687		247	0.980818	f
			247.2	1.47287					247.2	0.880687		247.2	1.01038	b	247.2	0.864981	b	247.2	0.896973	b	247.2	0.894736	f	247.2	0.617749	b	247.2	0.749797	f	247.2	1.24135	f	247.2	1.22336	b	247.2	1.26231	b	247.2	1.31991		247.2	1.0002	f
			247.4	1.48758					247.4	0.883422		247.4	1.00557	b	247.4	0.882257	b	247.4	0.907454	b	247.4	0.894574	f	247.4	0.606218	b	247.4	0.762278	f	247.4	1.21486	f	247.4	1.2405	b	247.4	1.24765	b	247.4	1.32043		247.4	1.017	f
			247.6	1.49098					247.6	0.88775		247.6	1.00066	b	247.6	0.896286	b	247.6	0.920449	b	247.6	0.891201	f	247.6	0.595709	b	247.6	0.775812	f	247.6	1.18685	f	247.6	1.26296	b	247.6	1.23649	b	247.6	1.3309		247.6	1.03012	f
			247.8	1.48646					247.8	0.893486		247.8	0.996803	b	247.8	0.905224	b	247.8	0.93604	b	247.8	0.883955	f	247.8	0.587345	b	247.8	0.790089	f	247.8	1.15984	f	247.8	1.28928	b	247.8	1.23132	b	247.8	1.35187		247.8	1.04043	f
			248	1.47567					248	0.900076		248	0.995426	b	248	0.907537	b	248	0.954719	b	248	0.874196	f	248	0.581298	b	248	0.803605	f	248	1.13268	f	248	1.31722	b	248	1.23255	b	248	1.38485		248	1.04748	f
			248.2	1.46285					248.2	0.90725		248.2	0.996798	b	248.2	0.90317	b	248.2	0.975871	b	248.2	0.862412	f	248.2	0.577669	b	248.2	0.815492	f	248.2	1.10744	f	248.2	1.34512	b	248.2	1.2415	b	248.2	1.43037		248.2	1.0518	f
			248.4	1.44841					248.4	0.914536		248.4	1.00228	b	248.4	0.893919	b	248.4	0.998707	b	248.4	0.849347	f	248.4	0.576133	b	248.4	0.826173	f	248.4	1.08328	f	248.4	1.37273	b	248.4	1.25443	b	248.4	1.48681		248.4	1.05364	f
			248.6	1.43415					248.6	0.922019		248.6	1.01183	b	248.6	0.882165	b	248.6	1.02178	b	248.6	0.836587	f	248.6	0.575425	b	248.6	0.834677	f	248.6	1.06247	f	248.6	1.39876	b	248.6	1.27047	b	248.6	1.55252		248.6	1.05264	f
			248.8	1.42152					248.8	0.929091		248.8	1.02588	b	248.8	0.869967	b	248.8	1.04459	b	248.8	0.824451	f	248.8	0.573289	b	248.8	0.841372	f	248.8	1.04508	f	248.8	1.42164	b	248.8	1.28708	b	248.8	1.62562		248.8	1.04882	f
			249	1.41371	b				249	0.935492		249	1.04316	b	249	0.858946	b	249	1.06544	b	249	0.813816	f	249	0.569133	b	249	0.845977	f	249	1.03208	f	249	1.44161	b	249	1.30201	b	249	1.70058		249	1.04274	f
			249.2	1.40977	b				249.2	0.941311		249.2	1.06331	b	249.2	0.850105	b	249.2	1.08362	b	249.2	0.805457	f	249.2	0.561505	b	249.2	0.847256	f	249.2	1.02314	f	249.2	1.45502	b	249.2	1.31262	b	249.2	1.77653		249.2	1.0335	f
			249.4	1.41119	b				249.4	0.946294		249.4	1.08418	b	249.4	0.843867	b	249.4	1.09867	b	249.4	0.799798	f	249.4	0.550724	b	249.4	0.846736	f	249.4	1.01882	f	249.4	1.46181	b	249.4	1.31887	b	249.4	1.84727		249.4	1.02213	f
			249.6	1.41837	b				249.6	0.950131		249.6	1.10389	b	249.6	0.840336	b	249.6	1.10958	b	249.6	0.796772	f	249.6	0.536653	b	249.6	0.843536	f	249.6	1.01924	f	249.6	1.46097	b	249.6	1.31938	b	249.6	1.90795		249.6	1.00895	f
			249.8	1.42945	b				249.8	0.953265		249.8	1.11929	b	249.8	0.839139	b	249.8	1.11765	b	249.8	0.796706	f	249.8	0.520401	b	249.8	0.836398	f	249.8	1.02575	f	249.8	1.45125	b	249.8	1.31269	b	249.8	1.95469		249.8	0.994124	f
			250	1.44388	b				250	0.95566		250	1.12988	b	250	0.839951	b	250	1.12185	b	250	0.799158	f	250	0.503926	b	250	0.825509	f	250	1.03754	f	250	1.43498	b	250	1.30132	b	250	1.98614		250	0.97876	f
			250.2	1.45973	b				250.2	0.956589		250.2	1.13343	b	250.2	0.842458	b	250.2	1.12377	b	250.2	0.80418	f	250.2	0.489132	b	250.2	0.810204	f	250.2	1.05532	f	250.2	1.40817	b	250.2	1.28636	b	250.2	1.99802		250.2	0.963779	f
			250.4	1.47423	b				250.4	0.955857		250.4	1.12869	b	250.4	0.846187	b	250.4	1.12405	b	250.4	0.811018	f	250.4	0.476924	b	250.4	0.791125	f	250.4	1.07956	f	250.4	1.37586	b	250.4	1.26672	b	250.4	1.99255		250.4	0.949785	f
			250.6	1.48533	b				250.6	0.953903		250.6	1.11615	b	250.6	0.850286	b	250.6	1.12235	b	250.6	0.819228	f	250.6	0.468909	b	250.6	0.768562	f	250.6	1.10936	f	250.6	1.33869	b	250.6	1.2453	b	250.6	1.97037		250.6	0.936553	f
			250.8	1.49186	b				250.8	0.951005		250.8	1.09756	b	250.8	0.854807	b	250.8	1.12019	b	250.8	0.828066	f	250.8	0.464936	b	250.8	0.742679	f	250.8	1.14372	f	250.8	1.29909	b	250.8	1.22343	b	250.8	1.93678		250.8	0.923441	f
			251	1.49308	b				251	0.946928		251	1.07355	b	251	0.858715	b	251	1.11838	b	251	0.837873	f	251	0.466107	b	251	0.715683	f	251	1.18486		251	1.26053	b	251	1.20259	b	251	1.89529		251	0.910639	f
			251.2	1.49046	b				251.2	0.942281		251.2	1.04641	b	251.2	0.861222	b	251.2	1.11662	b	251.2	0.84725	f	251.2	0.472176	b	251.2	0.689236	f	251.2	1.22955		251.2	1.22597	b	251.2	1.18365	b	251.2	1.84649		251.2	0.897467	f
			251.4	1.48553	b				251.4	0.937162		251.4	1.01764	b	251.4	0.861001	b	251.4	1.11543	b	251.4	0.856333	f	251.4	0.481842	b	251.4	0.66435	f	251.4	1.27842		251.4	1.19629	b	251.4	1.16899	b	251.4	1.79638		251.4	0.883517	f
			251.6	1.47883	b				251.6	0.932062		251.6	0.98918	b	251.6	0.857727	b	251.6	1.11597	b	251.6	0.863896	f	251.6	0.494097	b	251.6	0.642578	f	251.6	1.332		251.6	1.17489	b	251.6	1.15758	b	251.6	1.74658		251.6	0.868218	f
			251.8	1.47372	b				251.8	0.928255		251.8	0.962356	b	251.8	0.850313	b	251.8	1.11819	b	251.8	0.870296	f	251.8	0.507111	b	251.8	0.624534	f	251.8	1.38944		251.8	1.16107	b	251.8	1.15371	b	251.8	1.69786		251.8	0.852739	f
			252	1.47216	b				252	0.924696		252	0.938345	b	252	0.839778	b	252	1.12206	b	252	0.874799	f	252	0.520074	b	252	0.611053	f	252	1.44947		252	1.15482	b	252	1.15459	b	252	1.65068		252	0.837207	f
			252.2	1.47472	b				252.2	0.922315		252.2	0.917413	b	252.2	0.826849	b	252.2	1.12708	b	252.2	0.877571	f	252.2	0.530684	b	252.2	0.601803	f	252.2	1.51048		252.2	1.15578	b	252.2	1.16151	b	252.2	1.60837		252.2	0.821944	f
			252.4	1.48129	b				252.4	0.920801		252.4	0.900593	b	252.4	0.812758	b	252.4	1.13391	b	252.4	0.878477	f	252.4	0.538015	b	252.4	0.596678	f	252.4	1.57207		252.4	1.16157	b	252.4	1.17368	b	252.4	1.56882		252.4	0.807914	f
			252.6	1.4914	b				252.6	0.919941		252.6	0.888363	b	252.6	0.79889	b	252.6	1.14183	b	252.6	0.876734	f	252.6	0.542342	b	252.6	0.594883	f	252.6	1.63261		252.6	1.17205	b	252.6	1.18772	b	252.6	1.5326		252.6	0.795453	f
			252.8	1.50353	b				252.8	0.919951		252.8	0.880406	b	252.8	0.786099	b	252.8	1.15054	b	252.8	0.872936	f	252.8	0.542651	b	252.8	0.596596	f	252.8	1.68704		252.8	1.18572	b	252.8	1.2043	b	252.8	1.49857		252.8	0.785489	f
			253	1.51557	b				253	0.92008		253	0.877371	b	253	0.77444	b	253	1.16021	b	253	0.86669	f	253	0.540289	b	253	0.600826	f	253	1.73408		253	1.20176	b	253	1.22094	b	253	1.46584	b	253	0.778669	f
			253.2	1.52569	b				253.2	0.920876		253.2	0.878408	b	253.2	0.763972	b	253.2	1.17004	b	253.2	0.858217	f	253.2	0.536959	b	253.2	0.607495	f	253.2	1.77255		253.2	1.22207	b	253.2	1.23549	b	253.2	1.43472	b	253.2	0.775174	f
			253.4	1.53142	b				253.4	0.921715		253.4	0.883493	b	253.4	0.754392	b	253.4	1.1797	b	253.4	0.847783	f	253.4	0.533064	b	253.4	0.616814	f	253.4	1.79977		253.4	1.24588	b	253.4	1.24744	b	253.4	1.40293	b	253.4	0.77539	f
			253.6	1.53009	b				253.6	0.922608		253.6	0.892303	b	253.6	0.745331	b	253.6	1.18969	b	253.6	0.835739	f	253.6	0.530338	b	253.6	0.628241	f	253.6	1.81504		253.6	1.27424	b	253.6	1.25609	b	253.6	1.37112	b	253.6	0.779433	f
			253.8	1.52073	b				253.8	0.923148		253.8	0.904289	b	253.8	0.736109	b	253.8	1.19897	b	253.8	0.822317	f	253.8	0.529067	b	253.8	0.64115	f	253.8	1.81916		253.8	1.3074	b	253.8	1.26238	b	253.8	1.33659	b	253.8	0.78702	f
			254	1.50473	b				254	0.923682		254	0.918005		254	0.726308	b	254	1.20691	b	254	0.808278	f	254	0.530333	b	254	0.655273	f	254	1.8131	b	254	1.34672	b	254	1.26572	b	254	1.30215	b	254	0.797503	f
			254.2	1.48416	b				254.2	0.924324		254.2	0.933108		254.2	0.715779	b	254.2	1.21238	b	254.2	0.793659	f	254.2	0.533491	b	254.2	0.670795	f	254.2	1.80103	b	254.2	1.39165	b	254.2	1.26577	b	254.2	1.26894	b	254.2	0.810686	f
			254.4	1.45896	b				254.4	0.925489		254.4	0.948627		254.4	0.704258	b	254.4	1.21463	b	254.4	0.780333	f	254.4	0.537846	b	254.4	0.686965	f	254.4	1.78325	b	254.4	1.44079	b	254.4	1.26345	b	254.4	1.23726	b	254.4	0.825851	f
			254.6	1.43269	b				254.6	0.927125		254.6	0.963783		254.6	0.691587	b	254.6	1.21265	b	254.6	0.769408	f	254.6	0.543155	b	254.6	0.70285	f	254.6	1.76267	b	254.6	1.49234	b	254.6	1.26078	b	254.6	1.20975	b	254.6	0.841581	f
			254.8	1.4059	b				254.8	0.929977		254.8	0.978039		254.8	0.67848	b	254.8	1.20595	b	254.8	0.761168	f	254.8	0.549106	b	254.8	0.719171	f	254.8	1.7409	b	254.8	1.54216	b	254.8	1.25535	b	254.8	1.18653	b	254.8	0.85725	f
			255	1.38095	b				255	0.934177		255	0.991192		255	0.665144	b	255	1.19319	b	255	0.75679	f	255	0.555613	b	255	0.734303	f	255	1.71841	b	255	1.58838	b	255	1.2478	b	255	1.16828	b	255	0.872146	f
			255.2	1.35853	b				255.2	0.940157		255.2	1.00353		255.2	0.652703	b	255.2	1.17444	b	255.2	0.757005	f	255.2	0.561302	b	255.2	0.748676	f	255.2	1.69773	b	255.2	1.62647	b	255.2	1.24008	b	255.2	1.15572	b	255.2	0.886139	f
			255.4	1.33986	b				255.4	0.947681		255.4	1.01453		255.4	0.642042	b	255.4	1.15037	b	255.4	0.761569	f	255.4	0.567201	b	255.4	0.761052	f	255.4	1.67952	b	255.4	1.65658	b	255.4	1.23204	b	255.4	1.14668	b	255.4	0.898876	f
			255.6	1.32449	b				255.6	0.957025		255.6	1.02491		255.6	0.634682	b	255.6	1.12127	b	255.6	0.770185	f	255.6	0.572846	b	255.6	0.770052	f	255.6	1.66296	b	255.6	1.67589	b	255.6	1.22474	b	255.6	1.14172	b	255.6	0.910799	f
			255.8	1.31198	b				255.8	0.96799		255.8	1.03455		255.8	0.631077	b	255.8	1.08971	b	255.8	0.781675	f	255.8	0.57897	b	255.8	0.775953	f	255.8	1.64868	b	255.8	1.68528	b	255.8	1.21787	b	255.8	1.13894	b	255.8	0.923131	f
			256	1.30294	b				256	0.979772		256	1.04362		256	0.632112	b	256	1.05624	b	256	0.794604	f	256	0.58527	b	256	0.778227	f	256	1.6355	b	256	1.6853	b	256	1.21238	b	256	1.1362	b	256	0.937429	f
			256.2	1.29682	b				256.2	0.991479		256.2	1.05076		256.2	0.637628	b	256.2	1.02338	b	256.2	0.807177	f	256.2	0.592372	b	256.2	0.776476	f	256.2	1.62384	b	256.2	1.67799	b	256.2	1.20855	b	256.2	1.13253	b	256.2	0.954016	f
			256.4	1.29241	b				256.4	1.00305		256.4	1.05651		256.4	0.646924	b	256.4	0.992106	b	256.4	0.817141	f	256.4	0.599062	b	256.4	0.771031	f	256.4	1.6136	b	256.4	1.66856	b	256.4	1.20466	b	256.4	1.12734	b	256.4	0.973706	f
			256.6	1.28853	b				256.6	1.01319		256.6	1.0604		256.6	0.658928	b	256.6	0.96429	b	256.6	0.823769	f	256.6	0.606788	b	256.6	0.762288	f	256.6	1.6021	b	256.6	1.65559	b	256.6	1.20166	b	256.6	1.11974	b	256.6	0.996701	f
			256.8	1.28437	b				256.8	1.02052		256.8	1.06121		256.8	0.672612	b	256.8	0.940907	b	256.8	0.826005	f	256.8	0.612784	b	256.8	0.751617	f	256.8	1.59013	b	256.8	1.64283	b	256.8	1.19698	b	256.8	1.11206	b	256.8	1.02263	f
			257	1.27775	b				257	1.02454		257	1.05903		257	0.686364	b	257	0.922373	b	257	0.82351	f	257	0.618516	b	257	0.740657	f	257	1.5761	b	257	1.63272	b	257	1.19046	b	257	1.10515	b	257	1.05068	f
			257.2	1.26767	b				257.2	1.02478		257.2	1.05467		257.2	0.699201	b	257.2	0.909049	b	257.2	0.816673	f	257.2	0.622351	b	257.2	0.729429	f	257.2	1.55849	b	257.2	1.625	b	257.2	1.17932	b	257.2	1.10196	b	257.2	1.07884	f
			257.4	1.25321	b				257.4	1.0211		257.4	1.04794		257.4	0.7108	b	257.4	0.901196	b	257.4	0.806998	f	257.4	0.62426	b	257.4	0.720322	f	257.4	1.53932	b	257.4	1.62091	b	257.4	1.16688	b	257.4	1.10546	b	257.4	1.10484	f
			257.6	1.23466	b				257.6	1.01365		257.6	1.03975		257.6	0.719996	b	257.6	0.898456	b	257.6	0.79562	f	257.6	0.624977	b	257.6	0.714046	f	257.6	1.51755	b	257.6	1.62147	b	257.6	1.15086	b	257.6	1.11572	b	257.6	1.12566	f
			257.8	1.21278	b				257.8	1.00277		257.8	1.03111		257.8	0.726209	b	257.8	0.899686	b	257.8	0.783683	f	257.8	0.624659	b	257.8	0.711135	f	257.8	1.49353	b	257.8	1.62569	b	257.8	1.13481	b	257.8	1.13503	b	257.8	1.1392	f
			258	1.18731	b				258	0.98896		258	1.02289	f	258	0.729471	b	258	0.904999	b	258	0.771857	f	258	0.623294	b	258	0.712375	f	258	1.46926	b	258	1.6352	b	258	1.12028	b	258	1.16381		258	1.14127	f
			258.2	1.16048	b				258.2	0.974752		258.2	1.01629	f	258.2	0.729692	b	258.2	0.913389	b	258.2	0.760868	f	258.2	0.622188	b	258.2	0.717426	f	258.2	1.44756	b	258.2	1.64669	b	258.2	1.10943	b	258.2	1.20064		258.2	1.13157	f
			258.4	1.13433	b				258.4	0.960574		258.4	1.01222	f	258.4	0.728335	b	258.4	0.924085	b	258.4	0.751477	f	258.4	0.622717	b	258.4	0.726288	f	258.4	1.43009	b	258.4	1.65958	b	258.4	1.10386	b	258.4	1.24047		258.4	1.1111	f
			258.6	1.10956	b				258.6	0.948105		258.6	1.01043	f	258.6	0.726787	b	258.6	0.935843	b	258.6	0.743869	f	258.6	0.62583	b	258.6	0.738158	f	258.6	1.41811	b	258.6	1.67285	b	258.6	1.10388	b	258.6	1.28276		258.6	1.07983	f
			258.8	1.08756	b				258.8	0.938398		258.8	1.01112	f	258.8	0.72688	b	258.8	0.948263	b	258.8	0.738074	f	258.8	0.630342	b	258.8	0.753271	f	258.8	1.41248	b	258.8	1.68397	b	258.8	1.11166	b	258.8	1.32212		258.8	1.04236	f
			259	1.06882	b				259	0.932251		259	1.01468	f	259	0.729967	b	259	0.960983	b	259	0.733205	f	259	0.637235	b	259	0.769982	f	259	1.41457	b	259	1.69122	b	259	1.12499	b	259	1.35516		259	1.00053	f
			259.2	1.05418	b				259.2	0.929964		259.2	1.02053	f	259.2	0.737172	b	259.2	0.973108	b	259.2	0.729699	f	259.2	0.644867	b	259.2	0.786798	f	259.2	1.42362	b	259.2	1.69174	b	259.2	1.1432	b	259.2	1.37938		259.2	0.958596	f
			259.4	1.04404	b				259.4	0.931911		259.4	1.0281	f	259.4	0.749106	b	259.4	0.984277	b	259.4	0.726866	f	259.4	0.65188	b	259.4	0.802474	f	259.4	1.43879	b	259.4	1.68366	b	259.4	1.1656	b	259.4	1.3927		259.4	0.918563	f
			259.6	1.03829	b				259.6	0.938018		259.6	1.03643	f	259.6	0.765157	b	259.6	0.994402	b	259.6	0.724867	f	259.6	0.657742	b	259.6	0.81559	f	259.6	1.45875	b	259.6	1.66643	b	259.6	1.18741	b	259.6	1.39736		259.6	0.882484	f
			259.8	1.03775	b				259.8	0.94694		259.8	1.04458	f	259.8	0.784534	b	259.8	1.00246	b	259.8	0.722579	f	259.8	0.661147	b	259.8	0.824922	f	259.8	1.4819	b	259.8	1.63984	b	259.8	1.20673	b	259.8	1.39311		259.8	0.851546	f
			260	1.0409	b				260	0.958348		260	1.05167	f	260	0.806431	b	260	1.00919	b	260	0.720713	f	260	0.661604	b	260	0.830658	f	260	1.50551	b	260	1.60606	b	260	1.22153	b	260	1.38441		260	0.825333	f
			260.2	1.04834	b				260.2	0.970425		260.2	1.05721	f	260.2	0.829765	b	260.2	1.01389	b	260.2	0.719436	f	260.2	0.658973	b	260.2	0.832999	f	260.2	1.52746	b	260.2	1.56625	b	260.2	1.23127	b	260.2	1.37281		260.2	0.804138	f
			260.4	1.05901	b				260.4	0.982588		260.4	1.0602	f	260.4	0.853732	b	260.4	1.01712	b	260.4	0.719447	f	260.4	0.654031	b	260.4	0.832156	f	260.4	1.5457	b	260.4	1.52455	b	260.4	1.23572	b	260.4	1.36102		260.4	0.78705	f
			260.6	1.07299	b				260.6	0.99283		260.6	1.06061	f	260.6	0.87753	b	260.6	1.01835	b	260.6	0.720458	f	260.6	0.648159	b	260.6	0.829723	f	260.6	1.5598	b	260.6	1.48314	b	260.6	1.23471	b	260.6	1.35342		260.6	0.774194	f
			260.8	1.08871	b				260.8	0.999982		260.8	1.05881	f	260.8	0.900643	b	260.8	1.01786	b	260.8	0.723731	f	260.8	0.642361	b	260.8	0.826103	f	260.8	1.56849	b	260.8	1.44454	b	260.8	1.22786	b	260.8	1.35108		260.8	0.764311	f
			261	1.10586	b				261	1.00251		261	1.05604	f	261	0.922017	b	261	1.01635	b	261	0.729685	f	261	0.637894	b	261	0.821316	f	261	1.57221	b	261	1.41219	b	261	1.21902	b	261	1.3553		261	0.757391	f
			261.2	1.1244	b				261.2	1.00067		261.2	1.0531	f	261.2	0.941689	b	261.2	1.01396	b	261.2	0.738393	f	261.2	0.636838	b	261.2	0.81765	f	261.2	1.57143	b	261.2	1.38616	b	261.2	1.20816	b	261.2	1.36464		261.2	0.752542	f
			261.4	1.14311	b				261.4	0.99419		261.4	1.05061	f	261.4	0.957962	b	261.4	1.01208	b	261.4	0.749059	f	261.4	0.640514	b	261.4	0.814547	f	261.4	1.56605	b	261.4	1.36725	b	261.4	1.19675	b	261.4	1.37753		261.4	0.7486	f
			261.6	1.16203	b				261.6	0.98366		261.6	1.05035	f	261.6	0.969775	b	261.6	1.01035	b	261.6	0.761049	f	261.6	0.649316	b	261.6	0.812548	f	261.6	1.5586	b	261.6	1.35473	b	261.6	1.18731	b	261.6	1.39189		261.6	0.745761	f
			261.8	1.18148	b				261.8	0.970155		261.8	1.05217	f	261.8	0.975586	b	261.8	1.00927	b	261.8	0.773366	f	261.8	0.661596	b	261.8	0.811597	f	261.8	1.55139	b	261.8	1.34689	b	261.8	1.18021	b	261.8	1.40391		261.8	0.74331	f
			262	1.20134	b				262	0.954132		262	1.0564		262	0.973931	b	262	1.00889	b	262	0.78464	f	262	0.678552	b	262	0.811447	f	262	1.54366	b	262	1.34218	b	262	1.17583	b	262	1.41539		262	0.74111	f
			262.2	1.22134	b				262.2	0.937302		262.2	1.0633		262.2	0.964167	b	262.2	1.00946	b	262.2	0.793551	f	262.2	0.699905	b	262.2	0.811995	f	262.2	1.53718	b	262.2	1.33897	b	262.2	1.1743	b	262.2	1.42079		262.2	0.739229	f
			262.4	1.242	b				262.4	0.921341		262.4	1.07259		262.4	0.94629	b	262.4	1.01108	b	262.4	0.799643	f	262.4	0.724795	b	262.4	0.812997	f	262.4	1.53206	b	262.4	1.33569	b	262.4	1.17389	b	262.4	1.42017		262.4	0.738158	f
			262.6	1.26399	b				262.6	0.906633		262.6	1.08263		262.6	0.922128	b	262.6	1.01383	b	262.6	0.803056	f	262.6	0.754777	b	262.6	0.812512	f	262.6	1.52858	b	262.6	1.33031	b	262.6	1.1744	b	262.6	1.41486		262.6	0.738117	f
			262.8	1.28706	b				262.8	0.894477		262.8	1.094		262.8	0.895742	b	262.8	1.01707	b	262.8	0.803611	f	262.8	0.787325	b	262.8	0.810525	f	262.8	1.52658	b	262.8	1.32402	b	262.8	1.17426	b	262.8	1.40696		262.8	0.740428	f
			263	1.31164	b				263	0.885313		263	1.1062		263	0.870104	b	263	1.02172	b	263	0.802503	f	263	0.824405	b	263	0.806183	f	263	1.52552	b	263	1.31587	b	263	1.17281	b	263	1.39872		263	0.745866	f
			263.2	1.33818	b				263.2	0.87872		263.2	1.1178		263.2	0.847465	b	263.2	1.02814	b	263.2	0.801363	f	263.2	0.86596	b	263.2	0.798434	f	263.2	1.52549	b	263.2	1.30729	b	263.2	1.16891	b	263.2	1.39176		263.2	0.754448	f
			263.4	1.36541	b				263.4	0.875101		263.4	1.12897		263.4	0.830526	b	263.4	1.03615	b	263.4	0.800232	f	263.4	0.911515	b	263.4	0.788002	f	263.4	1.5253	b	263.4	1.29854	b	263.4	1.16232	b	263.4	1.38869		263.4	0.767033	f
			263.6	1.39389	b				263.6	0.873692		263.6	1.13908		263.6	0.817502	b	263.6	1.04663	b	263.6	0.800202	f	263.6	0.96066	b	263.6	0.773213	f	263.6	1.52409	b	263.6	1.29103	b	263.6	1.15161	b	263.6	1.3934		263.6	0.783255	f
			263.8	1.42248	b				263.8	0.874627		263.8	1.14787		263.8	0.81013	b	263.8	1.05904	b	263.8	0.801455	f	263.8	1.01203	b	263.8	0.755912	f	263.8	1.52144	b	263.8	1.28602	b	263.8	1.13794	b	263.8	1.40697		263.8	0.802914	f
			264	1.45007	b				264	0.877183		264	1.15516		264	0.806933	b	264	1.07303	b	264	0.804262	f	264	1.06231	b	264	0.738067	f	264	1.51677	b	264	1.284	b	264	1.12234	b	264	1.42806		264	0.82626	f
			264.2	1.47624	b				264.2	0.880632		264.2	1.16031		264.2	0.807338	b	264.2	1.08793	b	264.2	0.808545	f	264.2	1.11141	b	264.2	0.720677	f	264.2	1.50966	b	264.2	1.2839	b	264.2	1.10346	b	264.2	1.45664		264.2	0.852521	f
			264.4	1.49931	b				264.4	0.885422		264.4	1.16371		264.4	0.810644	b	264.4	1.10347	b	264.4	0.813649	f	264.4	1.1559	b	264.4	0.705424	f	264.4	1.49815	b	264.4	1.28806	b	264.4	1.0861	b	264.4	1.49054		264.4	0.880606	f
			264.6	1.51767	b				264.6	0.890943		264.6	1.16548		264.6	0.815613	b	264.6	1.11813	b	264.6	0.818799	f	264.6	1.19235	b	264.6	0.6935	f	264.6	1.48277	b	264.6	1.2943	b	264.6	1.07251	b	264.6	1.52915		264.6	0.909893	f
			264.8	1.53145	b				264.8	0.896794		264.8	1.1659		264.8	0.82199	b	264.8	1.13021	b	264.8	0.823426	f	264.8	1.21809	b	264.8	0.685177	f	264.8	1.46418	b	264.8	1.30135	b	264.8	1.06497	b	264.8	1.56738		264.8	0.939289	f
			265	1.53957	b				265	0.902886		265	1.16544		265	0.82885	b	265	1.13946	b	265	0.827462	f	265	1.2336		265	0.680293	f	265	1.44204	b	265	1.30929	b	265	1.06512	b	265	1.6058		265	0.967511	f
			265.2	1.54201	b				265.2	0.90868		265.2	1.16426		265.2	0.836037	b	265.2	1.14522	b	265.2	0.830669	f	265.2	1.23753		265.2	0.678485	f	265.2	1.41768	b	265.2	1.31698	b	265.2	1.0758	b	265.2	1.64217		265.2	0.994087	f
			265.4	1.53897	b				265.4	0.913844		265.4	1.16316		265.4	0.842256	b	265.4	1.14852	b	265.4	0.832826	f	265.4	1.2321		265.4	0.680249	f	265.4	1.39263	b	265.4	1.32468	b	265.4	1.09622	b	265.4	1.67363		265.4	1.01713	f
			265.6	1.53141	b				265.6	0.917946		265.6	1.16224		265.6	0.845613	b	265.6	1.15011	b	265.6	0.833971	f	265.6	1.21901		265.6	0.683783	f	265.6	1.36844	b	265.6	1.33076	b	265.6	1.12517	b	265.6	1.70121		265.6	1.03556	f
			265.8	1.51996	b				265.8	0.920796		265.8	1.16177		265.8	0.846784	b	265.8	1.15056	b	265.8	0.834175	f	265.8	1.20042		265.8	0.688371	f	265.8	1.34723	b	265.8	1.33729	b	265.8	1.16321	b	265.8	1.7248		265.8	1.04721	f
			266	1.50511	b				266	0.922518		266	1.16205		266	0.844716	b	266	1.15111	b	266	0.834262	f	266	1.18095		266	0.693232	f	266	1.32859	b	266	1.34289	b	266	1.20604	b	266	1.74615		266	1.0529	f
			266.2	1.48753	b				266.2	0.922794		266.2	1.16293		266.2	0.838266	b	266.2	1.15196	b	266.2	0.833699	f	266.2	1.1626		266.2	0.697835	f	266.2	1.31501	b	266.2	1.34892	b	266.2	1.25028	b	266.2	1.76662		266.2	1.05196	f
			266.4	1.46665	b				266.4	0.921836		266.4	1.16414		266.4	0.827787	b	266.4	1.15388	b	266.4	0.832975	f	266.4	1.14844		266.4	0.701533	f	266.4	1.30477	b	266.4	1.35624	b	266.4	1.29267	b	266.4	1.78596		266.4	1.0448	f
			266.6	1.44428	b				266.6	0.920441		266.6	1.16601		266.6	0.813929	b	266.6	1.15646	b	266.6	0.832493	f	266.6	1.14077		266.6	0.704664	f	266.6	1.29793	b	266.6	1.36418	b	266.6	1.33171	b	266.6	1.80332		266.6	1.03353	f
			266.8	1.41896	b				266.8	0.919017		266.8	1.16865		266.8	0.799413	b	266.8	1.16026	b	266.8	0.833105	f	266.8	1.13861		266.8	0.706389	f	266.8	1.29343	b	266.8	1.37421	b	266.8	1.36387	b	266.8	1.8194		266.8	1.01865	f
			267	1.39171	b				267	0.918948		267	1.17175		267	0.785555	b	267	1.16383	b	267	0.835119	f	267	1.14296		267	0.707053	f	267	1.29035	b	267	1.38558	b	267	1.38887	b	267	1.83291		267	1.00309	f
			267.2	1.36343	b				267.2	0.92044		267.2	1.17506		267.2	0.773052	b	267.2	1.16647	b	267.2	0.839442	f	267.2	1.15151		267.2	0.706656	f	267.2	1.28725	b	267.2	1.39789	b	267.2	1.4048	b	267.2	1.84213		267.2	0.98773	f
			267.4	1.33273	b				267.4	0.92381		267.4	1.17846		267.4	0.762829	b	267.4	1.16797	b	267.4	0.846398	f	267.4	1.16335		267.4	0.704894	f	267.4	1.28434	b	267.4	1.40903	b	267.4	1.41108	b	267.4	1.84698		267.4	0.973524	f
			267.6	1.30144	b				267.6	0.929395		267.6	1.18175		267.6	0.755951	b	267.6	1.16714	b	267.6	0.856326	f	267.6	1.17611		267.6	0.702356	f	267.6	1.28114	b	267.6	1.41771	b	267.6	1.40716	b	267.6	1.84593		267.6	0.961588	f
			267.8	1.26936	b				267.8	0.937748		267.8	1.18426		267.8	0.751435	b	267.8	1.16425	b	267.8	0.869115	f	267.8	1.18934		267.8	0.69917	f	267.8	1.27816	b	267.8	1.42129	b	267.8	1.39186	b	267.8	1.8399		267.8	0.951013	f
			268	1.23612	b				268	0.948971		268	1.18519		268	0.749416	b	268	1.15899	b	268	0.884097	f	268	1.20452		268	0.695226	f	268	1.27516	b	268	1.42076	b	268	1.36621	b	268	1.82906		268	0.941887	f
			268.2	1.20287	b				268.2	0.962797		268.2	1.18429		268.2	0.749704	b	268.2	1.15071	b	268.2	0.900197	f	268.2	1.22139		268.2	0.691542	f	268.2	1.27398	b	268.2	1.41425	b	268.2	1.33094	b	268.2	1.81523		268.2	0.933547	f
			268.4	1.17042	b				268.4	0.978917		268.4	1.18056		268.4	0.751246	b	268.4	1.14014	b	268.4	0.916852	f	268.4	1.23996		268.4	0.687875	f	268.4	1.27484	b	268.4	1.40265	b	268.4	1.28628	b	268.4	1.80327		268.4	0.925818	f
			268.6	1.14053	b				268.6	0.996533		268.6	1.17442		268.6	0.754512	b	268.6	1.1271	b	268.6	0.932231	f	268.6	1.26323		268.6	0.684586	f	268.6	1.27938	b	268.6	1.38776	b	268.6	1.23456	b	268.6	1.7951		268.6	0.917368	f
			268.8	1.11469	b				268.8	1.01524		268.8	1.16634		268.8	0.759638	b	268.8	1.11219	b	268.8	0.945556	f	268.8	1.29116		268.8	0.682415	f	268.8	1.28664	b	268.8	1.37365	b	268.8	1.17711	b	268.8	1.78981		268.8	0.908088	f
			269	1.09552	b				269	1.03355		269	1.156		269	0.765912	b	269	1.09625	b	269	0.955935	f	269	1.32634		269	0.681068	f	269	1.29832	b	269	1.36187	b	269	1.11643	b	269	1.78781		269	0.897918	f
			269.2	1.08454	b				269.2	1.05085		269.2	1.14501		269.2	0.774492	b	269.2	1.07925	b	269.2	0.963098	f	269.2	1.3684		269.2	0.681402	f	269.2	1.31358	b	269.2	1.35537	b	269.2	1.05638	b	269.2	1.79078		269.2	0.886858	f
			269.4	1.08267	b				269.4	1.06581		269.4	1.13376		269.4	0.785183	b	269.4	1.06211	b	269.4	0.966054	f	269.4	1.41409		269.4	0.683042	f	269.4	1.33034	b	269.4	1.35507	b	269.4	0.999168	b	269.4	1.79913		269.4	0.875769	f
			269.6	1.09	b				269.6	1.07798		269.6	1.1236		269.6	0.79835	b	269.6	1.04517	b	269.6	0.965885	f	269.6	1.46477		269.6	0.68507	f	269.6	1.34868	b	269.6	1.36313	b	269.6	0.949434	b	269.6	1.80917		269.6	0.865316	f
			269.8	1.1063	b				269.8	1.0868		269.8	1.11482		269.8	0.813789	b	269.8	1.02851	b	269.8	0.961966	f	269.8	1.51726		269.8	0.688718	f	269.8	1.36661	b	269.8	1.37858	b	269.8	0.908807	b	269.8	1.8193		269.8	0.856139	f
			270	1.12966	b				270	1.09151		270	1.10801	f	270	0.830296	b	270	1.01303	b	270	0.955323	f	270	1.57005		270	0.693	f	270	1.38334	b	270	1.39861	b	270	0.878876	b	270	1.82807		270	0.849515	f
			270.2	1.15798	b				270.2	1.0926		270.2	1.10271	f	270.2	0.84706	b	270.2	0.998556	b	270.2	0.945795	f	270.2	1.62194		270.2	0.696895	f	270.2	1.39608	b	270.2	1.42248	b	270.2	0.859439	b	270.2	1.83404		270.2	0.844971	f
			270.4	1.18852	b				270.4	1.0908		270.4	1.09986	f	270.4	0.861271	b	270.4	0.984781	b	270.4	0.933964	f	270.4	1.67177		270.4	0.7008	f	270.4	1.40399	b	270.4	1.44743	b	270.4	0.851765	b	270.4	1.83572		270.4	0.844682	f
			270.6	1.21858	b				270.6	1.08532		270.6	1.09817	f	270.6	0.870795	b	270.6	0.972154	b	270.6	0.920858	f	270.6	1.71582		270.6	0.704125	f	270.6	1.40631	b	270.6	1.47024	b	270.6	0.852875	b	270.6	1.83335		270.6	0.848423	f
			270.8	1.24608	b				270.8	1.07774		270.8	1.09769	f	270.8	0.87327	b	270.8	0.960769	b	270.8	0.906968	f	270.8	1.75527		270.8	0.705926	f	270.8	1.40476	b	270.8	1.48882	b	270.8	0.859004	b	270.8	1.82545		270.8	0.855756	f
			271	1.26913	b				271	1.06859		271	1.09779	f	271	0.866213		271	0.950905	b	271	0.893384		271	1.78775		271	0.705916	f	271	1.39754	b	271	1.50334	b	271	0.868187		271	1.81463		271	0.867523	f
			271.2	1.28766	b				271.2	1.05879		271.2	1.09768	f	271.2	0.850016		271.2	0.942674	b	271.2	0.879771		271.2	1.81149		271.2	0.703822	f	271.2	1.38777	b	271.2	1.51264	b	271.2	0.876595		271.2	1.79732		271.2	0.882699	f
			271.4	1.30181	b				271.4	1.04909		271.4	1.09752	f	271.4	0.826561		271.4	0.936212	b	271.4	0.867366		271.4	1.82485		271.4	0.69927	f	271.4	1.37666	b	271.4	1.51936	b	271.4	0.881644		271.4	1.77843		271.4	0.900336	f
			271.6	1.31133	b				271.6	1.04095		271.6	1.09708	f	271.6	0.79866		271.6	0.931408	b	271.6	0.85687		271.6	1.82679		271.6	0.692467	f	271.6	1.36653	b	271.6	1.52528	b	271.6	0.881052		271.6	1.75825		271.6	0.919573	f
			271.8	1.3178	b				271.8	1.03425		271.8	1.09535	f	271.8	0.769955		271.8	0.928497	b	271.8	0.84873		271.8	1.81755		271.8	0.683997	f	271.8	1.35813	b	271.8	1.53345	b	271.8	0.874341		271.8	1.73577		271.8	0.939084	f
			272	1.32227	b				272	1.0298		272	1.09252	f	272	0.742044		272	0.927061	b	272	0.843831		272	1.79662		272	0.674811	f	272	1.35323	b	272	1.5453	b	272	0.862438		272	1.71383		272	0.958259	f
			272.2	1.32533	b				272.2	1.02892		272.2	1.08848	f	272.2	0.718746		272.2	0.927104	b	272.2	0.842265		272.2	1.76707		272.2	0.665761	f	272.2	1.34961	b	272.2	1.56404	b	272.2	0.845822		272.2	1.69282		272.2	0.97444	f
			272.4	1.32812	b				272.4	1.03112		272.4	1.08357	f	272.4	0.701672		272.4	0.928229	b	272.4	0.844627		272.4	1.73154		272.4	0.657041	f	272.4	1.34727	b	272.4	1.58873	b	272.4	0.827399		272.4	1.67658		272.4	0.9868	f
			272.6	1.33068	b				272.6	1.03688		272.6	1.07755	f	272.6	0.690674		272.6	0.92971	b	272.6	0.850303		272.6	1.69395		272.6	0.649809	f	272.6	1.3454	b	272.6	1.61938	b	272.6	0.807205		272.6	1.66566		272.6	0.993846	f
			272.8	1.33364	b				272.8	1.0451		272.8	1.07045	f	272.8	0.685844		272.8	0.931136	b	272.8	0.859309		272.8	1.65835		272.8	0.644956	f	272.8	1.33949	b	272.8	1.65343	b	272.8	0.786881		272.8	1.66398		272.8	0.994905	f
			273	1.337	b				273	1.05522		273	1.06215	f	273	0.686262		273	0.931972	b	273	0.871388		273	1.62856		273	0.643143	f	273	1.32988	b	273	1.68712	b	273	0.769076		273	1.6709		273	0.990583	f
			273.2	1.34088	b				273.2	1.0653		273.2	1.05346	f	273.2	0.691414		273.2	0.932036	b	273.2	0.884224		273.2	1.60693		273.2	0.644303	f	273.2	1.31464	b	273.2	1.71649	b	273.2	0.753391		273.2	1.68435		273.2	0.981452	f
			273.4	1.3449	b				273.4	1.07461		273.4	1.04454	f	273.4	0.700694		273.4	0.931287	b	273.4	0.897377		273.4	1.59461		273.4	0.648859	f	273.4	1.29372	b	273.4	1.73674	b	273.4	0.739986		273.4	1.70098		273.4	0.968812	f
			273.6	1.3495	b				273.6	1.08177		273.6	1.03546	f	273.6	0.712756		273.6	0.929475	b	273.6	0.909539		273.6	1.59136		273.6	0.656529	f	273.6	1.26787	b	273.6	1.74516	b	273.6	0.731286		273.6	1.71799		273.6	0.954118	f
			273.8	1.35397	b				273.8	1.08479		273.8	1.02701	f	273.8	0.726868		273.8	0.927442	b	273.8	0.918861		273.8	1.59923		273.8	0.666279	f	273.8	1.23811	b	273.8	1.73904	b	273.8	0.726731		273.8	1.73071		273.8	0.937642	f
			274	1.35873	b				274	1.08418		274	1.01877	f	274	0.742775		274	0.925212	b	274	0.924166		274	1.61371		274	0.677942	f	274	1.20773	b	274	1.7186		274	0.728467		274	1.73501		274	0.921079	f
			274.2	1.36305	b				274.2	1.07948		274.2	1.01175	f	274.2	0.759625		274.2	0.923225	b	274.2	0.92452		274.2	1.63373		274.2	0.690559	f	274.2	1.1792	b	274.2	1.68324		274.2	0.735628		274.2	1.72759		274.2	0.90504	f
			274.4	1.36738	b				274.4	1.07234		274.4	1.00604	f	274.4	0.777581		274.4	0.922182	b	274.4	0.919391		274.4	1.65672		274.4	0.703252	f	274.4	1.15421	b	274.4	1.63678		274.4	0.74952		274.4	1.7071		274.4	0.890411	f
			274.6	1.37067	b				274.6	1.06318		274.6	1.00156	f	274.6	0.797757		274.6	0.922075	b	274.6	0.908676		274.6	1.68339		274.6	0.715671	f	274.6	1.13446	b	274.6	1.58338		274.6	0.76937		274.6	1.67594		274.6	0.876752	f
			274.8	1.37334	b				274.8	1.05365		274.8	0.998263	f	274.8	0.820009		274.8	0.922559	b	274.8	0.893209		274.8	1.70914		274.8	0.726717	f	274.8	1.12053	b	274.8	1.52431		274.8	0.794517		274.8	1.6387		274.8	0.865764	f
			275	1.37579	b				275	1.0453		275	0.996129	f	275	0.845692		275	0.923792	b	275	0.873763		275	1.7346		275	0.735604	f	275	1.1137	b	275	1.46431		275	0.82466		275	1.60089		275	0.85733	f
			275.2	1.37754	b				275.2	1.03887		275.2	0.995364	f	275.2	0.876142		275.2	0.925164	b	275.2	0.851431		275.2	1.758		275.2	0.741649	f	275.2	1.11254	b	275.2	1.40634		275.2	0.857419		275.2	1.56759		275.2	0.850902	f
			275.4	1.37882	b				275.4	1.03496		275.4	0.995831	f	275.4	0.910957		275.4	0.926546	b	275.4	0.827318		275.4	1.78033		275.4	0.744372	f	275.4	1.11525	b	275.4	1.3515		275.4	0.891539		275.4	1.54283		275.4	0.846902	f
			275.6	1.38126	b				275.6	1.03359		275.6	0.997379	f	275.6	0.947629		275.6	0.927543	b	275.6	0.803684		275.6	1.8028		275.6	0.744791	f	275.6	1.12082	b	275.6	1.3017		275.6	0.924602		275.6	1.53095		275.6	0.845428	f
			275.8	1.38467	b				275.8	1.03424		275.8	0.999074	f	275.8	0.98415		275.8	0.928666	b	275.8	0.781244		275.8	1.82539		275.8	0.743672	f	275.8	1.1262	b	275.8	1.25802		275.8	0.954568		275.8	1.53494		275.8	0.845814	f
			276	1.38809	b				276	1.03644		276	1.00149	f	276	1.01668		276	0.929706	b	276	0.761608		276	1.85166		276	0.740202	f	276	1.13003	b	276	1.22271		276	0.978501		276	1.55209	b	276	0.848676	f
			276.2	1.39185	b				276.2	1.03994		276.2	1.00438	f	276.2	1.03986		276.2	0.93129	b	276.2	0.745638		276.2	1.88279		276.2	0.736304	f	276.2	1.13056	b	276.2	1.19772		276.2	0.995389		276.2	1.57849	b	276.2	0.854129	f
			276.4	1.39534	b				276.4	1.04371		276.4	1.00768	f	276.4	1.04817		276.4	0.933776	b	276.4	0.734529		276.4	1.91899		276.4	0.732263	f	276.4	1.12809	b	276.4	1.18242		276.4	1.00486		276.4	1.60973	b	276.4	0.862129	f
			276.6	1.39606	b				276.6	1.04687		276.6	1.01078	f	276.6	1.04151		276.6	0.938296	b	276.6	0.728926		276.6	1.96036		276.6	0.728412	f	276.6	1.12158	b	276.6	1.17915		276.6	1.00752		276.6	1.63784	b	276.6	0.871699	f
			276.8	1.39475	b				276.8	1.04848		276.8	1.01402	f	276.8	1.02062		276.8	0.944562	b	276.8	0.729822		276.8	2.00757		276.8	0.725342	f	276.8	1.11187	b	276.8	1.19021		276.8	1.00401		276.8	1.65354	b	276.8	0.883145	f
			277	1.38945	b				277	1.04806		277	1.01778	f	277	0.99126		277	0.952966	b	277	0.736323		277	2.05574		277	0.722523	f	277	1.09919	b	277	1.21625		277	0.997668		277	1.65139	b	277	0.896781	f
			277.2	1.38129	b				277.2	1.04454		277.2	1.02109	f	277.2	0.958723		277.2	0.963214	b	277.2	0.749176		277.2	2.10334		277.2	0.72004	f	277.2	1.08586	b	277.2	1.2552		277.2	0.991825		277.2	1.62431	b	277.2	0.910131	f
			277.4	1.37089	b				277.4	1.03759		277.4	1.02442	f	277.4	0.926409		277.4	0.975083	b	277.4	0.768146		277.4	2.1458		277.4	0.71719	f	277.4	1.07173	b	277.4	1.30815		277.4	0.989569		277.4	1.57427	b	277.4	0.923061	f
			277.6	1.35901	b				277.6	1.0269		277.6	1.02712	f	277.6	0.898677		277.6	0.987998	b	277.6	0.791942		277.6	2.18075		277.6	0.714167	f	277.6	1.05774	b	277.6	1.37175		277.6	0.994006		277.6	1.50432	b	277.6	0.935048	f
			277.8	1.34765	b				277.8	1.01264		277.8	1.02854	f	277.8	0.877786		277.8	1.00108	b	277.8	0.819557		277.8	2.20468		277.8	0.710567	f	277.8	1.04459	b	277.8	1.44274		277.8	1.00811		277.8	1.42155	b	277.8	0.945139	f
			278	1.3373	b				278	0.99591		278	1.02959	f	278	0.864029		278	1.01277	b	278	0.849769		278	2.2185		278	0.706805	f	278	1.03306	b	278	1.51762	b	278	1.03306		278	1.33206	b	278	0.95305	f
			278.2	1.32961	b				278.2	0.97762		278.2	1.02902	f	278.2	0.856997		278.2	1.02234	b	278.2	0.881547		278.2	2.22213		278.2	0.70223	f	278.2	1.02265	b	278.2	1.58949	b	278.2	1.06762		278.2	1.24192	b	278.2	0.958848	f
			278.4	1.32489	b				278.4	0.958847		278.4	1.02681	f	278.4	0.856099		278.4	1.02888	b	278.4	0.913926		278.4	2.21737		278.4	0.696551	f	278.4	1.01468	b	278.4	1.65399	b	278.4	1.11193		278.4	1.15774	b	278.4	0.963524	f
			278.6	1.32307	b				278.6	0.941833		278.6	1.02292	f	278.6	0.860502		278.6	1.03142	b	278.6	0.945497		278.6	2.20705		278.6	0.690729	f	278.6	1.00873	b	278.6	1.70657	b	278.6	1.16129		278.6	1.07996	b	278.6	0.967458	f
			278.8	1.32457	b				278.8	0.927652		278.8	1.01776	f	278.8	0.868435		278.8	1.03032	b	278.8	0.975836		278.8	2.19322		278.8	0.683789	f	278.8	1.00617	b	278.8	1.74515	b	278.8	1.214		278.8	1.0115	b	278.8	0.971019	f
			279	1.32891	b				279	0.917321	f	279	1.01092	f	279	0.879229	f	279	1.02549	b	279	1.0034	b	279	2.17902		279	0.67531	f	279	1.00781	b	279	1.76855	b	279	1.26464	b	279	0.952536	b	279	0.974216	f
			279.2	1.3364	b				279.2	0.911639	f	279.2	1.00389	f	279.2	0.891067	f	279.2	1.01729	b	279.2	1.02754	b	279.2	2.16634		279.2	0.665231	f	279.2	1.01339	b	279.2	1.77842	b	279.2	1.30979	b	279.2	0.902665	b	279.2	0.976939	f
			279.4	1.3451	b				279.4	0.910839	f	279.4	0.996822	f	279.4	0.902246	f	279.4	1.00728	b	279.4	1.04895	b	279.4	2.15554		279.4	0.65355	f	279.4	1.02413	b	279.4	1.77581	b	279.4	1.34809	b	279.4	0.863111	b	279.4	0.978031	f
			279.6	1.35518	b				279.6	0.914945	f	279.6	0.98987	f	279.6	0.911496	f	279.6	0.996407	b	279.6	1.06624	b	279.6	2.15034		279.6	0.641326	f	279.6	1.03953	b	279.6	1.76338	b	279.6	1.37838	b	279.6	0.834543	b	279.6	0.97658	f
			279.8	1.3656	b				279.8	0.923269	f	279.8	0.983618	f	279.8	0.916832	f	279.8	0.986557	b	279.8	1.07952	b	279.8	2.149		279.8	0.628441	f	279.8	1.05921	b	279.8	1.7443	b	279.8	1.40193	b	279.8	0.81511	b	279.8	0.972733	f
			280	1.37632	b				280	0.935953	f	280	0.977647	f	280	0.917269	f	280	0.978589	b	280	1.08982	b	280	2.15141		280	0.616732	f	280	1.08143	b	280	1.72166	b	280	1.42058	b	280	0.804077	b	280	0.966311	f
			280.2	1.38571	b				280.2	0.951285	f	280.2	0.973025	f	280.2	0.913163	f	280.2	0.973473	b	280.2	1.09785	b	280.2	2.15807		280.2	0.60677	f	280.2	1.10401	b	280.2	1.69734	b	280.2	1.43678	b	280.2	0.801861	b	280.2	0.957328	f
			280.4	1.3928	b				280.4	0.968803	f	280.4	0.968772	f	280.4	0.904284	f	280.4	0.97146	b	280.4	1.10486	b	280.4	2.16703		280.4	0.599839	f	280.4	1.12529	b	280.4	1.67314	b	280.4	1.45276	b	280.4	0.808606	b	280.4	0.946891	f
			280.6	1.39554	b				280.6	0.987308	f	280.6	0.964351	f	280.6	0.891962	f	280.6	0.972602	b	280.6	1.11182	b	280.6	2.17811		280.6	0.595972	f	280.6	1.14395	b	280.6	1.65042	b	280.6	1.46686	b	280.6	0.822424	b	280.6	0.936355	f
			280.8	1.39382	b				280.8	1.00626	f	280.8	0.960148	f	280.8	0.876631	f	280.8	0.976784	b	280.8	1.11959	b	280.8	2.18935		280.8	0.596026	f	280.8	1.15808	b	280.8	1.63063	b	280.8	1.4802	b	280.8	0.844563	b	280.8	0.927459	f
			281	1.38488	b				281	1.02454	f	281	0.956166	f	281	0.86037	f	281	0.982596	b	281	1.12993	b	281	2.20207		281	0.599837	f	281	1.1663	b	281	1.61614	b	281	1.48846	b	281	0.872933	b	281	0.920661	f
			281.2	1.36731	b				281.2	1.04172	f	281.2	0.952289	f	281.2	0.843981	f	281.2	0.989729	b	281.2	1.14217	b	281.2	2.21574		281.2	0.606939	f	281.2	1.16697	b	281.2	1.60573	b	281.2	1.4897	b	281.2	0.909931	b	281.2	0.9167	f
			281.4	1.34308	b				281.4	1.05683	f	281.4	0.948355	f	281.4	0.828085	f	281.4	0.997142	b	281.4	1.15778	b	281.4	2.23381		281.4	0.616458	f	281.4	1.16158	b	281.4	1.59932	b	281.4	1.4816	b	281.4	0.954765	b	281.4	0.916047	f
			281.6	1.31236	b				281.6	1.06911	f	281.6	0.944712	f	281.6	0.812105	f	281.6	1.00418	b	281.6	1.17639	b	281.6	2.25598		281.6	0.627625	f	281.6	1.15116	b	281.6	1.59841	b	281.6	1.46439	b	281.6	1.00785	b	281.6	0.916729	f
			281.8	1.27803	b				281.8	1.07901	f	281.8	0.941845	f	281.8	0.79712	f	281.8	1.01007	b	281.8	1.19643	b	281.8	2.28713		281.8	0.638839	f	281.8	1.13488	b	281.8	1.60321	b	281.8	1.43872	b	281.8	1.07046	b	281.8	0.917844	f
			282	1.24454					282	1.0857	f	282	0.940405	f	282	0.781298	f	282	1.01439	b	282	1.21868	b	282	2.32812		282	0.649332	f	282	1.11555	b	282	1.61216	b	282	1.40556	b	282	1.14132	b	282	0.91769	f
			282.2	1.21467					282.2	1.08984	f	282.2	0.939764	f	282.2	0.765471	f	282.2	1.01862	b	282.2	1.24231	b	282.2	2.38093		282.2	0.658468	f	282.2	1.09286	b	282.2	1.62327	b	282.2	1.36911	b	282.2	1.21994	b	282.2	0.913918	f
			282.4	1.19173					282.4	1.09091	f	282.4	0.940325	f	282.4	0.749362	f	282.4	1.02258	b	282.4	1.26666	b	282.4	2.4465		282.4	0.664855	f	282.4	1.07142	b	282.4	1.63535	b	282.4	1.32983	b	282.4	1.30645	b	282.4	0.904215	f
			282.6	1.17712					282.6	1.08952	f	282.6	0.94224	f	282.6	0.733368	f	282.6	1.02778	b	282.6	1.29155	b	282.6	2.52413		282.6	0.668736	f	282.6	1.05069	b	282.6	1.64733	b	282.6	1.28868	b	282.6	1.39989	b	282.6	0.889177	f
			282.8	1.17207					282.8	1.08606	f	282.8	0.945332	f	282.8	0.71816	f	282.8	1.03438	b	282.8	1.31601	b	282.8	2.61062		282.8	0.669198	f	282.8	1.0339	b	282.8	1.65662	b	282.8	1.24845	b	282.8	1.49626	b	282.8	0.869282	f
			283	1.17438					283	1.08146	f	283	0.949542	f	283	0.704155	f	283	1.04407	b	283	1.33893	b	283	2.70243		283	0.666378	f	283	1.02348		283	1.66003	b	283	1.20948	b	283	1.59451	b	283	0.845781	f
			283.2	1.18369					283.2	1.07483	f	283.2	0.954478	f	283.2	0.691811	f	283.2	1.05607	b	283.2	1.36075	b	283.2	2.79286		283.2	0.660967	f	283.2	1.01743		283.2	1.65866	b	283.2	1.17181	b	283.2	1.69039	b	283.2	0.821536	f
			283.4	1.197					283.4	1.06711	f	283.4	0.960456	f	283.4	0.681537	f	283.4	1.07075	b	283.4	1.38007	b	283.4	2.87703		283.4	0.653757	f	283.4	1.01728		283.4	1.6516	b	283.4	1.13529	b	283.4	1.78137	b	283.4	0.801487	f
			283.6	1.21195					283.6	1.05814	f	283.6	0.966929	f	283.6	0.673916	f	283.6	1.08664	b	283.6	1.39672	b	283.6	2.9496		283.6	0.64521	f	283.6	1.02236		283.6	1.63832	b	283.6	1.10153	b	283.6	1.86465	b	283.6	0.787474	f
			283.8	1.22593					283.8	1.04808	f	283.8	0.973978	f	283.8	0.668332	f	283.8	1.1031	b	283.8	1.40991	b	283.8	3.00794		283.8	0.636959	f	283.8	1.03094		283.8	1.62059	b	283.8	1.06967	b	283.8	1.92991	b	283.8	0.7808	f
			284	1.23773					284	1.03753	f	284	0.981308	f	284	0.665233	f	284	1.11914	b	284	1.41946	b	284	3.04853		284	0.629542	f	284	1.04251		284	1.59983	b	284	1.0418	b	284	1.9764	b	284	0.78157	f
			284.2	1.24477					284.2	1.02614	f	284.2	0.987789	f	284.2	0.663824	f	284.2	1.13357	b	284.2	1.42589	b	284.2	3.07248		284.2	0.624294	f	284.2	1.05603		284.2	1.57793	b	284.2	1.01928	b	284.2	2.00374	b	284.2	0.788966	f
			284.4	1.24623					284.4	1.01509	f	284.4	0.993476	f	284.4	0.664459	f	284.4	1.14458	b	284.4	1.42883	b	284.4	3.08329		284.4	0.622387	f	284.4	1.07087		284.4	1.55746	b	284.4	1.00346	b	284.4	2.00973	b	284.4	0.801607	f
			284.6	1.24299					284.6	1.00461	f	284.6	0.998103	f	284.6	0.666076	f	284.6	1.15129	b	284.6	1.42901	b	284.6	3.0798		284.6	0.624383	f	284.6	1.08595		284.6	1.54029	b	284.6	0.993378	b	284.6	1.99777	b	284.6	0.816703	f
			284.8	1.23566					284.8	0.994672	f	284.8	1.00077	f	284.8	0.668703	f	284.8	1.1537	b	284.8	1.42691	b	284.8	3.06883		284.8	0.62966	f	284.8	1.09983		284.8	1.5282	b	284.8	0.991707	b	284.8	1.97611	b	284.8	0.832157	f
			285	1.22595	b				285	0.986564	f	285	1.00108	f	285	0.672592	f	285	1.15189	b	285	1.42245	b	285	3.05245		285	0.638663	f	285	1.11268		285	1.52187	b	285	0.998079	b	285	1.94728	b	285	0.845885	f
			285.2	1.21468	b				285.2	0.980923	f	285.2	0.999289	f	285.2	0.677564	f	285.2	1.14696	b	285.2	1.41642	b	285.2	3.03441		285.2	0.651161	f	285.2	1.12403		285.2	1.52226	b	285.2	1.01103	b	285.2	1.91838	b	285.2	0.85629	f
			285.4	1.20397	b				285.4	0.97787	f	285.4	0.995184	f	285.4	0.684156	f	285.4	1.14099	b	285.4	1.40887	b	285.4	3.01691		285.4	0.665994	f	285.4	1.1333		285.4	1.52859	b	285.4	1.0289	b	285.4	1.89108	b	285.4	0.862533	f
			285.6	1.19555	b				285.6	0.977641	f	285.6	0.989988	f	285.6	0.692975	f	285.6	1.13362	b	285.6	1.40021	b	285.6	3.00307		285.6	0.682451	f	285.6	1.13914		285.6	1.5413	b	285.6	1.05156	b	285.6	1.86716	b	285.6	0.865151	f
			285.8	1.19004	b				285.8	0.980804	f	285.8	0.984688	f	285.8	0.704508	f	285.8	1.12696	b	285.8	1.39173	b	285.8	2.99447		285.8	0.698091	f	285.8	1.14164		285.8	1.55967	b	285.8	1.07746	b	285.8	1.84673	b	285.8	0.865327	f
			286	1.18923	b				286	0.987038	f	286	0.980502	f	286	0.718751	f	286	1.12167	b	286	1.38362	b	286	2.99559		286	0.712882	f	286	1.13947	f	286	1.58016	b	286	1.10396	b	286	1.83236		286	0.864305	f
			286.2	1.19335	b				286.2	0.9962	f	286.2	0.978231	f	286.2	0.735351	f	286.2	1.11851	b	286.2	1.37668	b	286.2	3.00121		286.2	0.725348	f	286.2	1.13366	f	286.2	1.60106	b	286.2	1.12947	b	286.2	1.82481		286.2	0.864303	f
			286.4	1.20346	b				286.4	1.0077	f	286.4	0.977152	f	286.4	0.75383	f	286.4	1.11792	b	286.4	1.37296	b	286.4	3.01146		286.4	0.734882	f	286.4	1.1243	f	286.4	1.62224	b	286.4	1.15425	b	286.4	1.82272		286.4	0.867099	f
			286.6	1.21982	b				286.6	1.02032	f	286.6	0.977981	f	286.6	0.773836	f	286.6	1.11971	b	286.6	1.3728	b	286.6	3.02461		286.6	0.740707	f	286.6	1.11186	f	286.6	1.64135	b	286.6	1.17505	b	286.6	1.82627		286.6	0.873744	f
			286.8	1.24204	b				286.8	1.03302	f	286.8	0.981065	f	286.8	0.794752	f	286.8	1.12322	b	286.8	1.37854	b	286.8	3.03465		286.8	0.742588	f	286.8	1.09816	f	286.8	1.65783	b	286.8	1.19185	b	286.8	1.83627		286.8	0.883772	f
			287	1.26864	b				287	1.04458	f	287	0.984994		287	0.816746	f	287	1.12803	b	287	1.38979	b	287	3.0394		287	0.740661	f	287	1.08669	f	287	1.67008	b	287	1.20326	b	287	1.85165		287	0.898096	f
			287.2	1.29936	b				287.2	1.05355	f	287.2	0.988777		287.2	0.839035	f	287.2	1.13415	b	287.2	1.40647	b	287.2	3.03547		287.2	0.734379	f	287.2	1.07637	f	287.2	1.67892	b	287.2	1.20992	b	287.2	1.87339		287.2	0.915452	f
			287.4	1.33169	b				287.4	1.05882	f	287.4	0.992312		287.4	0.861582	f	287.4	1.13931	b	287.4	1.42932	b	287.4	3.01735		287.4	0.724441	f	287.4	1.07023	f	287.4	1.68589	b	287.4	1.21226	b	287.4	1.89911		287.4	0.934758	f
			287.6	1.36319	b				287.6	1.06025	f	287.6	0.994446		287.6	0.884423	f	287.6	1.14489	b	287.6	1.4569	b	287.6	2.98806		287.6	0.711534	f	287.6	1.06694	f	287.6	1.69317	b	287.6	1.2096	b	287.6	1.92855		287.6	0.954574	f
			287.8	1.39249	b				287.8	1.05783	f	287.8	0.994668		287.8	0.907584	f	287.8	1.14941	b	287.8	1.48775	b	287.8	2.94846		287.8	0.696303	f	287.8	1.06791	f	287.8	1.70236	b	287.8	1.20206	b	287.8	1.95988		287.8	0.974263	f
			288	1.41749	b				288	1.05166	f	288	0.992321		288	0.930509	f	288	1.15339	b	288	1.52213	b	288	2.90054	b	288	0.679836	f	288	1.07304	f	288	1.71309	b	288	1.19253	b	288	1.99127		288	0.991506	f
			288.2	1.43693	b				288.2	1.0429	f	288.2	0.987015		288.2	0.953715	f	288.2	1.15695	b	288.2	1.5576	b	288.2	2.84819	b	288.2	0.663094	f	288.2	1.08138	f	288.2	1.72806	b	288.2	1.17886	b	288.2	2.02025		288.2	1.00528	f
			288.4	1.45162	b				288.4	1.03289	f	288.4	0.979973		288.4	0.976049	f	288.4	1.1589	b	288.4	1.59426	b	288.4	2.79373	b	288.4	0.647322	f	288.4	1.09105	f	288.4	1.74699	b	288.4	1.1615	b	288.4	2.04413		288.4	1.01505	f
			288.6	1.46245	b				288.6	1.02292	f	288.6	0.971		288.6	0.997171	f	288.6	1.15982	b	288.6	1.63084	b	288.6	2.74176	b	288.6	0.633377	f	288.6	1.10047	f	288.6	1.76831	b	288.6	1.14106	b	288.6	2.05973		288.6	1.01955	f
			288.8	1.47084	b				288.8	1.01409	f	288.8	0.961601		288.8	1.01693	f	288.8	1.15864	b	288.8	1.66624	b	288.8	2.69346	b	288.8	0.621523	f	288.8	1.10941	f	288.8	1.78992	b	288.8	1.11757	b	288.8	2.06461		288.8	1.01817	f
			289	1.47863	b				289	1.00753	f	289	0.95235		289	1.03365	f	289	1.15547	b	289	1.69956	b	289	2.64847	b	289	0.6119	f	289	1.11534	f	289	1.80915	b	289	1.09072	b	289	2.06305		289	1.01197	f
			289.2	1.48871	b				289.2	1.00458	f	289.2	0.944251		289.2	1.04749	f	289.2	1.14926	b	289.2	1.72963	b	289.2	2.60877	b	289.2	0.605861	f	289.2	1.11682	f	289.2	1.82372	b	289.2	1.06255	b	289.2	2.05412		289.2	1.0011	f
			289.4	1.5013	b				289.4	1.00563	f	289.4	0.939037		289.4	1.05839	f	289.4	1.14116	b	289.4	1.75552	b	289.4	2.57131	b	289.4	0.601612	f	289.4	1.11473	f	289.4	1.83081	b	289.4	1.03357	b	289.4	2.0418		289.4	0.987162	f
			289.6	1.51732	b				289.6	1.01139	f	289.6	0.936861		289.6	1.06632	f	289.6	1.13003	b	289.6	1.77594	b	289.6	2.53555	b	289.6	0.598921	f	289.6	1.1085	f	289.6	1.82913	b	289.6	1.00505	b	289.6	2.02873		289.6	0.970717	f
			289.8	1.53794	b				289.8	1.02209	f	289.8	0.938182		289.8	1.071	f	289.8	1.11652	b	289.8	1.78991	b	289.8	2.50329	b	289.8	0.5976	f	289.8	1.09784	f	289.8	1.82008	b	289.8	0.977504	b	289.8	2.01917		289.8	0.953131	f
			290	1.56201	b				290	1.03728	f	290	0.942894		290	1.07305	f	290	1.1015	b	290	1.79804	b	290	2.47122	b	290	0.596984	f	290	1.08237	f	290	1.80427	b	290	0.954283	b	290	2.01773		290	0.935278	f
			290.2	1.58588	b				290.2	1.05647	f	290.2	0.950487		290.2	1.07185	f	290.2	1.08618	b	290.2	1.79975	b	290.2	2.44172	b	290.2	0.598457	f	290.2	1.06382	f	290.2	1.78497	b	290.2	0.935855	b	290.2	2.02444		290.2	0.918118	f
			290.4	1.60846	b				290.4	1.0792	f	290.4	0.960056		290.4	1.06851	f	290.4	1.07072	b	290.4	1.79484	b	290.4	2.41385	b	290.4	0.60064	f	290.4	1.04209	f	290.4	1.76371	b	290.4	0.921425	b	290.4	2.04087		290.4	0.902109	f
			290.6	1.62639	b				290.6	1.10414	f	290.6	0.969809		290.6	1.06222	f	290.6	1.05622	b	290.6	1.78458	b	290.6	2.38934	b	290.6	0.604382	f	290.6	1.01961	f	290.6	1.74455	b	290.6	0.913674	b	290.6	2.06708		290.6	0.88626	f
			290.8	1.63662	b				290.8	1.12968	f	290.8	0.978686		290.8	1.05387	f	290.8	1.04249	b	290.8	1.77013	b	290.8	2.36767	b	290.8	0.609935	f	290.8	0.998056	f	290.8	1.72746	b	290.8	0.909651	b	290.8	2.10039		290.8	0.872229	f
			291	1.63732	b				291	1.1545	f	291	0.985537		291	1.04305	f	291	1.03022	b	291	1.7526	b	291	2.34896	b	291	0.617698	f	291	0.978977	f	291	1.71386	b	291	0.909301	b	291	2.13789		291	0.859822	f
			291.2	1.62633	b				291.2	1.1759	f	291.2	0.989665		291.2	1.0307	f	291.2	1.01855	b	291.2	1.7339	b	291.2	2.3353	b	291.2	0.626517	f	291.2	0.963288	f	291.2	1.70524	b	291.2	0.911729	b	291.2	2.18107		291.2	0.849293	f
			291.4	1.60716	b				291.4	1.1925	f	291.4	0.990507		291.4	1.01746	f	291.4	1.00777	b	291.4	1.71403	b	291.4	2.32622	b	291.4	0.635858	f	291.4	0.952717	f	291.4	1.70052	b	291.4	0.918402	b	291.4	2.22339		291.4	0.84209	f
			291.6	1.57928	b				291.6	1.20288	f	291.6	0.987864		291.6	1.00431	f	291.6	0.997207	b	291.6	1.69382	b	291.6	2.32187	b	291.6	0.645653	f	291.6	0.944979	f	291.6	1.70027	b	291.6	0.929228	b	291.6	2.26629		291.6	0.839098	f
			291.8	1.54682	b				291.8	1.20583	f	291.8	0.982454		291.8	0.991707	f	291.8	0.987422	b	291.8	1.67443	b	291.8	2.32277	b	291.8	0.654091	f	291.8	0.941512	f	291.8	1.7031	b	291.8	0.943543	b	291.8	2.30482		291.8	0.841671	f
			292	1.5126	b				292	1.20067	f	292	0.975231		292	0.979969	f	292	0.977692	b	292	1.65551	b	292	2.32779	b	292	0.661585	f	292	0.940994	f	292	1.70966	b	292	0.963387	b	292	2.34284		292	0.849477	f
			292.2	1.47971	b				292.2	1.18934	f	292.2	0.966994		292.2	0.970378	f	292.2	0.967763	b	292.2	1.63887	b	292.2	2.33629	b	292.2	0.667047	f	292.2	0.942476	f	292.2	1.71953	b	292.2	0.989617	b	292.2	2.37968		292.2	0.863248	f
			292.4	1.45047	b				292.4	1.17238	f	292.4	0.958502		292.4	0.963394	f	292.4	0.957854	b	292.4	1.62329	b	292.4	2.34826	b	292.4	0.670361	f	292.4	0.944114	f	292.4	1.73334	b	292.4	1.02179	b	292.4	2.41504		292.4	0.883113	f
			292.6	1.4258	b				292.6	1.15103	f	292.6	0.950805		292.6	0.958786	f	292.6	0.948214	b	292.6	1.60877	b	292.6	2.36379	b	292.6	0.671721	f	292.6	0.945408	f	292.6	1.74974	b	292.6	1.05833	b	292.6	2.44839		292.6	0.907029	f
			292.8	1.40596	b				292.8	1.12716	f	292.8	0.944334		292.8	0.957424	f	292.8	0.938821	b	292.8	1.59619	b	292.8	2.37891	b	292.8	0.672281	f	292.8	0.946819	f	292.8	1.77123	b	292.8	1.0998	b	292.8	2.48085		292.8	0.934904	f
			293	1.39013	b				293	1.1027	f	293	0.93826		293	0.959248	f	293	0.92964	b	293	1.58514	b	293	2.39302	b	293	0.67193	f	293	0.947746	f	293	1.79753	b	293	1.14287	b	293	2.50983		293	0.966021	f
			293.2	1.37771	b				293.2	1.07808	f	293.2	0.934031		293.2	0.963709	f	293.2	0.920752	b	293.2	1.57651	b	293.2	2.40222	b	293.2	0.671511	f	293.2	0.949733	f	293.2	1.82779	b	293.2	1.18456	b	293.2	2.5312		293.2	0.997011	f
			293.4	1.36602	b				293.4	1.05483	f	293.4	0.931231		293.4	0.970467	f	293.4	0.912349	b	293.4	1.57166	b	293.4	2.40334	b	293.4	0.672263	f	293.4	0.953874	f	293.4	1.86299	b	293.4	1.22451	b	293.4	2.54095		293.4	1.0277	f
			293.6	1.35381	b				293.6	1.03382	f	293.6	0.929911		293.6	0.978682	f	293.6	0.90473	b	293.6	1.57046	b	293.6	2.39615	b	293.6	0.674217	f	293.6	0.960583	f	293.6	1.90329	b	293.6	1.2579	b	293.6	2.5382		293.6	1.05561	f
			293.8	1.3394	b				293.8	1.01526	f	293.8	0.930101		293.8	0.98793	f	293.8	0.897347	b	293.8	1.57432	b	293.8	2.37347	b	293.8	0.677937	f	293.8	0.971426	f	293.8	1.94806	b	293.8	1.28458	b	293.8	2.51774		293.8	1.07918	f
			294	1.32214	b				294	0.999712	f	294	0.931335		294	0.997424	f	294	0.891194	b	294	1.58414	b	294	2.33823	b	294	0.683222	f	294	0.986334	f	294	1.99563	b	294	1.30369	b	294	2.48037		294	1.09673	f
			294.2	1.30209	b				294.2	0.988234	f	294.2	0.93348		294.2	1.00668	f	294.2	0.886288	b	294.2	1.60037	b	294.2	2.28796	b	294.2	0.689442	f	294.2	1.00602	f	294.2	2.04655	b	294.2	1.31364	b	294.2	2.43061		294.2	1.10656	f
			294.4	1.28055	b				294.4	0.981075	f	294.4	0.935978		294.4	1.01514	f	294.4	0.882919	b	294.4	1.62289	b	294.4	2.22753	b	294.4	0.696443	f	294.4	1.02878	f	294.4	2.09983	b	294.4	1.3175	b	294.4	2.37144		294.4	1.10897	f
			294.6	1.25853	b				294.6	0.978326	f	294.6	0.93843		294.6	1.02319	f	294.6	0.881278	b	294.6	1.6498	b	294.6	2.16128	b	294.6	0.702966	f	294.6	1.05507	f	294.6	2.15239	b	294.6	1.3147	b	294.6	2.30801		294.6	1.10209	f
			294.8	1.23821	b				294.8	0.980745	f	294.8	0.940521		294.8	1.03007	f	294.8	0.882048	b	294.8	1.68062	b	294.8	2.09246	b	294.8	0.70825	f	294.8	1.08311	f	294.8	2.20286	b	294.8	1.30675	b	294.8	2.24305		294.8	1.08846	f
			295	1.22184	b				295	0.988675	f	295	0.942154		295	1.03565	f	295	0.885152	b	295	1.71339	b	295	2.02811	b	295	0.711796	f	295	1.11137	f	295	2.2499	b	295	1.29378	b	295	2.18106	f	295	1.06891	f
			295.2	1.21098	b				295.2	1.00202	f	295.2	0.943206		295.2	1.03959	f	295.2	0.890544	b	295.2	1.74681	b	295.2	1.97283	b	295.2	0.712689	f	295.2	1.13896	f	295.2	2.29031	b	295.2	1.27766	b	295.2	2.12173	f	295.2	1.04559	f
			295.4	1.20644	b				295.4	1.02017	f	295.4	0.943146		295.4	1.04181	f	295.4	0.898681	b	295.4	1.77901	b	295.4	1.92706	b	295.4	0.709626	f	295.4	1.16347	f	295.4	2.32402	b	295.4	1.25817	b	295.4	2.06583	f	295.4	1.02085	f
			295.6	1.20948	b				295.6	1.04263	f	295.6	0.94211		295.6	1.04175	f	295.6	0.909109	b	295.6	1.80875	b	295.6	1.89392	b	295.6	0.703725	f	295.6	1.18435	f	295.6	2.3483	b	295.6	1.23604	b	295.6	2.01243	f	295.6	0.996431	f
			295.8	1.21986	b				295.8	1.06806	f	295.8	0.94128		295.8	1.03972	f	295.8	0.922043	b	295.8	1.83519	b	295.8	1.87057	b	295.8	0.694068	f	295.8	1.19853	f	295.8	2.36267	b	295.8	1.21146	b	295.8	1.96114	f	295.8	0.9738	f
			296	1.23868	b				296	1.09452	f	296	0.940079		296	1.03537	f	296	0.937432	b	296	1.85736	b	296	1.85545	b	296	0.68179	f	296	1.20666	f	296	2.3674	b	296	1.18568	b	296	1.90908	f	296	0.954227	f
			296.2	1.26492	b				296.2	1.12031	f	296.2	0.939206		296.2	1.02955	f	296.2	0.954701	b	296.2	1.87339	b	296.2	1.8476	b	296.2	0.666809	f	296.2	1.2081	f	296.2	2.36332	b	296.2	1.15713	b	296.2	1.85598	f	296.2	0.938234	f
			296.4	1.29835	b				296.4	1.14254	f	296.4	0.938355		296.4	1.02303	f	296.4	0.973001	b	296.4	1.88388	b	296.4	1.84327	b	296.4	0.650323	f	296.4	1.20329	f	296.4	2.35215	b	296.4	1.1267	b	296.4	1.80367	f	296.4	0.925005	f
			296.6	1.33746	b				296.6	1.15853	f	296.6	0.937072		296.6	1.01677	f	296.6	0.993215	b	296.6	1.88892	b	296.6	1.84047	b	296.6	0.633765	f	296.6	1.19458	f	296.6	2.33678	b	296.6	1.09592	b	296.6	1.75351	f	296.6	0.914736	f
			296.8	1.3806	b				296.8	1.1667	f	296.8	0.935876		296.8	1.01208	f	296.8	1.0143	b	296.8	1.88775	b	296.8	1.8368	b	296.8	0.617712	f	296.8	1.18196	f	296.8	2.31925	b	296.8	1.06434	b	296.8	1.70781	f	296.8	0.90743	f
			297	1.42446	b				297	1.16533	f	297	0.933587		297	1.0101	f	297	1.03635	b	297	1.88133	b	297	1.83385	b	297	0.603907	f	297	1.1669	f	297	2.3044	b	297	1.03521	b	297	1.67141	f	297	0.901161	f
			297.2	1.46685	b				297.2	1.15411	f	297.2	0.930962		297.2	1.01159	f	297.2	1.05889	b	297.2	1.87062	b	297.2	1.82863	b	297.2	0.592596	f	297.2	1.15129	f	297.2	2.29359	b	297.2	1.00795	b	297.2	1.64641	f	297.2	0.896538	f
			297.4	1.50569	b				297.4	1.13403	f	297.4	0.92776		297.4	1.01673	f	297.4	1.08281	b	297.4	1.8558	b	297.4	1.82078	b	297.4	0.585593	f	297.4	1.13604	f	297.4	2.28792	b	297.4	0.984209	b	297.4	1.63429	f	297.4	0.893141	f
			297.6	1.53681	b				297.6	1.1069	f	297.6	0.923752		297.6	1.02455	f	297.6	1.10785	b	297.6	1.83929	b	297.6	1.8122	b	297.6	0.582867	f	297.6	1.12078	f	297.6	2.29003	b	297.6	0.96304	b	297.6	1.64039	f	297.6	0.890611	f
			297.8	1.56159	b				297.8	1.07471	f	297.8	0.920147		297.8	1.03462	f	297.8	1.13451	b	297.8	1.8219	b	297.8	1.80433	b	297.8	0.584863	f	297.8	1.10694	f	297.8	2.29636	b	297.8	0.946285	b	297.8	1.65786	f	297.8	0.889465	f
			298	1.57715	b				298	1.04034	f	298	0.917063		298	1.04575	f	298	1.1634	b	298	1.80547	b	298	1.79809	b	298	0.591931	f	298	1.09306	f	298	2.30855	b	298	0.93479	b	298	1.68674	f	298	0.889458
			298.2	1.58322	b				298.2	1.00655	f	298.2	0.914517		298.2	1.05616	f	298.2	1.19448	b	298.2	1.79192	b	298.2	1.79415	b	298.2	0.602487	f	298.2	1.07945	f	298.2	2.32322	b	298.2	0.927058	b	298.2	1.7172	f	298.2	0.891949
			298.4	1.58183	b				298.4	0.97425	f	298.4	0.913027		298.4	1.06393	f	298.4	1.22724	b	298.4	1.7816	b	298.4	1.79456	b	298.4	0.615731	f	298.4	1.0655	f	298.4	2.33837	b	298.4	0.923844	b	298.4	1.74513	f	298.4	0.896307
			298.6	1.57398	b				298.6	0.945432	f	298.6	0.912228		298.6	1.06842	f	298.6	1.2615	b	298.6	1.7778	b	298.6	1.80241	b	298.6	0.630234	f	298.6	1.05057	f	298.6	2.35198	b	298.6	0.926719	b	298.6	1.76358	f	298.6	0.901692
			298.8	1.5606	b				298.8	0.921113	f	298.8	0.912191		298.8	1.06967	f	298.8	1.29623	b	298.8	1.78073	b	298.8	1.81589	b	298.8	0.644364	f	298.8	1.0349	f	298.8	2.36234	b	298.8	0.934735	b	298.8	1.76676	f	298.8	0.908256
			299	1.54314	b				299	0.901524	f	299	0.912614	f	299	1.06669	f	299	1.32899	b	299	1.79092	b	299	1.83527	b	299	0.655804	f	299	1.01822	f	299	2.36732	b	299	0.948649	b	299	1.75566	f	299	0.91472
			299.2	1.52171	b				299.2	0.886011	f	299.2	0.913682	f	299.2	1.06072	f	299.2	1.35924	b	299.2	1.80803	b	299.2	1.8581	b	299.2	0.664372	f	299.2	1.00082	f	299.2	2.36846	b	299.2	0.968686	b	299.2	1.72724	f	299.2	0.919897
			299.4	1.49763	b				299.4	0.874572	f	299.4	0.91436	f	299.4	1.05316	f	299.4	1.38518	b	299.4	1.83127	b	299.4	1.87952	b	299.4	0.66901	f	299.4	0.981562	f	299.4	2.36664	b	299.4	0.995916	b	299.4	1.68772	f	299.4	0.923588
			299.6	1.47082	b				299.6	0.866762	f	299.6	0.915764	f	299.6	1.04529	f	299.6	1.40538	b	299.6	1.85977	b	299.6	1.89469	b	299.6	0.668598	f	299.6	0.964086	f	299.6	2.3589	b	299.6	1.02861	b	299.6	1.64127	f	299.6	0.924207
			299.8	1.44215	b				299.8	0.861389	f	299.8	0.9176	f	299.8	1.03852	f	299.8	1.4193	b	299.8	1.89133	b	299.8	1.89379	b	299.8	0.664327	f	299.8	0.946365	f	299.8	2.34628	b	299.8	1.06801	b	299.8	1.59254	f	299.8	0.923141
			300	1.41203	b				300	0.858489	f	300	0.921162	f	300	1.03316	f	300	1.42604	b	300	1.92478	b	300	1.8728	b	300	0.656701	f	300	0.929236	f	300	2.3278	b	300	1.11271	b	300	1.54605	f	300	0.920159
			300.2	1.38147	b				300.2	0.856787	f	300.2	0.925972	f	300.2	1.02978	f	300.2	1.42635	b	300.2	1.95912	b	300.2	1.82455	b	300.2	0.646949	f	300.2	0.913589	f	300.2	2.30358	b	300.2	1.16109	b	300.2	1.50384	f	300.2	0.915997
			300.4	1.35195	b				300.4	0.856328	f	300.4	0.932116	f	300.4	1.02822	f	300.4	1.42103	b	300.4	1.9926	b	300.4	1.75332	b	300.4	0.636712	f	300.4	0.900593	f	300.4	2.27384	b	300.4	1.2118	b	300.4	1.46644	f	300.4	0.911519
			300.6	1.3239	b				300.6	0.857223	f	300.6	0.939387	f	300.6	1.02752	f	300.6	1.40841	b	300.6	2.02418	b	300.6	1.66022	b	300.6	0.627197	f	300.6	0.890627	f	300.6	2.23732	b	300.6	1.26172	b	300.6	1.43752	f	300.6	0.906998
			300.8	1.29818	b				300.8	0.859811	f	300.8	0.946574	f	300.8	1.02647	f	300.8	1.39039	b	300.8	2.05364	b	300.8	1.55385	b	300.8	0.619953	f	300.8	0.883232	f	300.8	2.19641	b	300.8	1.3092	b	300.8	1.41458	f	300.8	0.904676
			301	1.27563	b				301	0.863797	f	301	0.952782	f	301	1.02448	f	301	1.36566	b	301	2.07999	b	301	1.44339	b	301	0.615681	f	301	0.878767	f	301	2.15187	b	301	1.35133	b	301	1.39833	f	301	0.903498	f
			301.2	1.25674	b				301.2	0.870308	f	301.2	0.95634	f	301.2	1.0211	f	301.2	1.33521	b	301.2	2.10327	b	301.2	1.33573	b	301.2	0.61496	f	301.2	0.878637	f	301.2	2.10425	b	301.2	1.38677	b	301.2	1.38726	f	301.2	0.90447	f
			301.4	1.24156	b				301.4	0.879798	f	301.4	0.955981	f	301.4	1.01609	f	301.4	1.30007	b	301.4	2.12217	b	301.4	1.23668	b	301.4	0.618459	f	301.4	0.881222	f	301.4	2.05677	b	301.4	1.41342	b	301.4	1.38204	f	301.4	0.907004	f
			301.6	1.2301	b				301.6	0.89219	f	301.6	0.950906	f	301.6	1.00966	f	301.6	1.26154	b	301.6	2.13688	b	301.6	1.15104	b	301.6	0.625891	f	301.6	0.88765	f	301.6	2.00929	b	301.6	1.43183	b	301.6	1.38221	f	301.6	0.911262	f
			301.8	1.22225	b				301.8	0.907554	f	301.8	0.940302	f	301.8	1.00322	f	301.8	1.22084	b	301.8	2.14572	b	301.8	1.08043	b	301.8	0.637052	f	301.8	0.897224	f	301.8	1.96428	b	301.8	1.44149	b	301.8	1.3865	f	301.8	0.916627	f
			302	1.21664	b				302	0.924887	f	302	0.92507	f	302	0.997255	f	302	1.18058	b	302	2.14839	b	302	1.02596	b	302	0.651043	f	302	0.912009	f	302	1.92225	b	302	1.44296	b	302	1.39398	f	302	0.923537	f
			302.2	1.21194	b				302.2	0.943267	f	302.2	0.907475	f	302.2	0.99329	f	302.2	1.14228	b	302.2	2.14474	b	302.2	0.986912	b	302.2	0.666474	f	302.2	0.931012	f	302.2	1.88086	b	302.2	1.43665	b	302.2	1.40291	f	302.2	0.931702	f
			302.4	1.20804	b				302.4	0.961043	f	302.4	0.889552	f	302.4	0.990962	f	302.4	1.10731	b	302.4	2.13364	b	302.4	0.961512	b	302.4	0.681249	f	302.4	0.954265	f	302.4	1.84293	b	302.4	1.42434	b	302.4	1.41256	f	302.4	0.94076	f
			302.6	1.20335	b				302.6	0.976238	f	302.6	0.872719	f	302.6	0.990408	f	302.6	1.07712	b	302.6	2.11524	b	302.6	0.948019	b	302.6	0.693707	f	302.6	0.980723	f	302.6	1.8061	b	302.6	1.40644	b	302.6	1.41618	f	302.6	0.951658	f
			302.8	1.19671	b				302.8	0.987378	f	302.8	0.85858	f	302.8	0.990727	f	302.8	1.05132	b	302.8	2.09042	b	302.8	0.943164	b	302.8	0.701863	f	302.8	1.01104	f	302.8	1.77004	b	302.8	1.38239	b	302.8	1.41259	f	302.8	0.963625	f
			303	1.18686	b				303	0.993134	f	303	0.847204	f	303	0.991114	f	303	1.03057	f	303	2.06184	b	303	0.945446	b	303	0.703439	f	303	1.0441	f	303	1.73615	b	303	1.35229	b	303	1.39864	f	303	0.976871
			303.2	1.17403	b				303.2	0.993417	f	303.2	0.839739	f	303.2	0.990924	f	303.2	1.01456	f	303.2	2.0314	b	303.2	0.949866	b	303.2	0.696945	f	303.2	1.07988	f	303.2	1.70326	b	303.2	1.31704	b	303.2	1.37074	f	303.2	0.991261
			303.4	1.15757	b				303.4	0.989187	f	303.4	0.835282	f	303.4	0.989207	f	303.4	1.00258	f	303.4	2.00267	b	303.4	0.95661	b	303.4	0.681884	f	303.4	1.1163	f	303.4	1.67437	b	303.4	1.27437	b	303.4	1.32824	f	303.4	1.00558
			303.6	1.13766	b				303.6	0.980261	f	303.6	0.833523	f	303.6	0.985062	f	303.6	0.993579	f	303.6	1.97857	b	303.6	0.961973	b	303.6	0.659257	f	303.6	1.15168	f	303.6	1.64983	b	303.6	1.22632	b	303.6	1.27071	f	303.6	1.01905
			303.8	1.11574	b				303.8	0.969571	f	303.8	0.834658	f	303.8	0.97926	f	303.8	0.986394	f	303.8	1.95953	b	303.8	0.96476	b	303.8	0.630017	f	303.8	1.18573	f	303.8	1.63146	b	303.8	1.17386	b	303.8	1.20148	f	303.8	1.03305
			304	1.09224	b				304	0.958057	f	304	0.837374	f	304	0.971513	f	304	0.980673	f	304	1.94665	b	304	0.96398	b	304	0.596676	f	304	1.2171		304	1.62107	b	304	1.11887	b	304	1.12676	f	304	1.04589
			304.2	1.06847	b				304.2	0.946657	f	304.2	0.842187	f	304.2	0.962442	f	304.2	0.974928	f	304.2	1.93826	b	304.2	0.958696	b	304.2	0.56285	f	304.2	1.24297		304.2	1.61808	b	304.2	1.06306	b	304.2	1.0502	f	304.2	1.05842
			304.4	1.04677	b				304.4	0.936017	f	304.4	0.84945	f	304.4	0.953041	f	304.4	0.968735	f	304.4	1.93394	b	304.4	0.949226	b	304.4	0.531644	f	304.4	1.26377		304.4	1.62398	b	304.4	1.01086	b	304.4	0.976798	f	304.4	1.07078
			304.6	1.02699	b				304.6	0.926967	f	304.6	0.858903	f	304.6	0.944047	f	304.6	0.961466	f	304.6	1.93276	b	304.6	0.935179	b	304.6	0.505726	f	304.6	1.27754		304.6	1.64007	b	304.6	0.964288	b	304.6	0.910025	f	304.6	1.08629
			304.8	1.00968	b				304.8	0.91844	f	304.8	0.871246	f	304.8	0.935277	f	304.8	0.952262	f	304.8	1.93204	b	304.8	0.916043	b	304.8	0.487057	f	304.8	1.28366		304.8	1.66382	b	304.8	0.924216	b	304.8	0.852918	f	304.8	1.10492
			305	0.995086					305	0.910863	f	305	0.886267	f	305	0.927165	f	305	0.940794	f	305	1.93048	b	305	0.892848	b	305	0.477332	f	305	1.28086		305	1.69526	b	305	0.891506	b	305	0.808051	f	305	1.1299
			305.2	0.982692					305.2	0.9035	f	305.2	0.903969	f	305.2	0.919983	f	305.2	0.927308	f	305.2	1.92774	b	305.2	0.866714	b	305.2	0.476815	f	305.2	1.27069		305.2	1.733	b	305.2	0.865826	b	305.2	0.773481	f	305.2	1.16119
			305.4	0.971725					305.4	0.896083	f	305.4	0.923773	f	305.4	0.912715	f	305.4	0.912271	f	305.4	1.92268	b	305.4	0.83935	b	305.4	0.484916	f	305.4	1.2542		305.4	1.77496	b	305.4	0.846162	b	305.4	0.751879	f	305.4	1.19901
			305.6	0.960995					305.6	0.888386	f	305.6	0.944292	f	305.6	0.905127	f	305.6	0.895953	f	305.6	1.91599	b	305.6	0.810783	b	305.6	0.500126	f	305.6	1.2324		305.6	1.82071	b	305.6	0.830278	b	305.6	0.739628	f	305.6	1.24307
			305.8	0.950959					305.8	0.880758	f	305.8	0.963511	f	305.8	0.897263	f	305.8	0.879716	f	305.8	1.90559	b	305.8	0.783148	b	305.8	0.521231	f	305.8	1.20671		305.8	1.86741	b	305.8	0.817893	b	305.8	0.736176	f	305.8	1.29106
			306	0.941621					306	0.873655		306	0.979249	f	306	0.888705	f	306	0.86466	f	306	1.89314	b	306	0.757193	b	306	0.54499	f	306	1.18073		306	1.91286	b	306	0.807461	b	306	0.738701	f	306	1.33999	b
			306.2	0.933142					306.2	0.866962		306.2	0.988067	f	306.2	0.879692	f	306.2	0.852367	f	306.2	1.87663	b	306.2	0.73352	b	306.2	0.569025	f	306.2	1.15677		306.2	1.95877	b	306.2	0.7976	b	306.2	0.746859	f	306.2	1.38686	b
			306.4	0.927293					306.4	0.861317		306.4	0.988761	f	306.4	0.87101	f	306.4	0.843262	f	306.4	1.8563	b	306.4	0.714126	b	306.4	0.591778	f	306.4	1.1378		306.4	2.00239	b	306.4	0.789425	b	306.4	0.757852	f	306.4	1.42934	b
			306.6	0.923907					306.6	0.856757		306.6	0.980362	f	306.6	0.863338	f	306.6	0.838859	f	306.6	1.83255	b	306.6	0.69876	b	306.6	0.610398	f	306.6	1.12534		306.6	2.0454	b	306.6	0.783846	b	306.6	0.772449	f	306.6	1.46484	b
			306.8	0.925461					306.8	0.853897		306.8	0.963139	f	306.8	0.857694	f	306.8	0.840256	f	306.8	1.80648	b	306.8	0.686956	b	306.8	0.624189	f	306.8	1.12032		306.8	2.08948	b	306.8	0.78279	b	306.8	0.787635	f	306.8	1.4928	b
			307	0.931693					307	0.852531		307	0.93932	f	307	0.85464	f	307	0.846491	f	307	1.77843	b	307	0.678583	b	307	0.632978	f	307	1.12351		307	2.13734	b	307	0.787926	b	307	0.805457	f	307	1.51264	b
			307.2	0.943113					307.2	0.853048		307.2	0.911684	f	307.2	0.854562	f	307.2	0.858059	f	307.2	1.75089	b	307.2	0.672942	b	307.2	0.63706	f	307.2	1.13396		307.2	2.19269	b	307.2	0.800845	b	307.2	0.82297	f	307.2	1.52498	b
			307.4	0.958514					307.4	0.854979		307.4	0.882996	f	307.4	0.858064	f	307.4	0.874192	f	307.4	1.72391	b	307.4	0.669093	b	307.4	0.63667	f	307.4	1.15052		307.4	2.25685	b	307.4	0.82255	b	307.4	0.840162	f	307.4	1.53072	b
			307.6	0.977791					307.6	0.858264		307.6	0.856514	f	307.6	0.864986	f	307.6	0.893952	f	307.6	1.70065	b	307.6	0.667314	b	307.6	0.632586	f	307.6	1.17112		307.6	2.3326	b	307.6	0.855176	b	307.6	0.856313	f	307.6	1.53166	b
			307.8	0.999037					307.8	0.863183		307.8	0.833266	f	307.8	0.874678	f	307.8	0.915813	f	307.8	1.68145	b	307.8	0.666438	b	307.8	0.62592	f	307.8	1.19347		307.8	2.41941	b	307.8	0.897468	b	307.8	0.871741	f	307.8	1.52894	b
			308	1.01949					308	0.868969		308	0.814262	f	308	0.88618	f	308	0.938915	f	308	1.66895	b	308	0.665462	b	308	0.617532	f	308	1.21636		308	2.51499	b	308	0.950346	b	308	0.885605	f	308	1.52416	b
			308.2	1.03697					308.2	0.875723		308.2	0.800354	f	308.2	0.898847	f	308.2	0.96157	f	308.2	1.66175	b	308.2	0.663727	b	308.2	0.608417	f	308.2	1.23616		308.2	2.61436	b	308.2	1.01115	b	308.2	0.895776	f	308.2	1.51843	b
			308.4	1.04718					308.4	0.883267		308.4	0.791255	f	308.4	0.91119	f	308.4	0.982393	f	308.4	1.66008	b	308.4	0.660218	b	308.4	0.599726	f	308.4	1.2528		308.4	2.71143	b	308.4	1.07799	b	308.4	0.90326	f	308.4	1.51347	b
			308.6	1.0485					308.6	0.891475		308.6	0.786497	f	308.6	0.922626	f	308.6	1.00061	f	308.6	1.66308	b	308.6	0.655222	b	308.6	0.592617	f	308.6	1.26583		308.6	2.79878	b	308.6	1.14834	b	308.6	0.906916	f	308.6	1.5104	b
			308.8	1.03982					308.8	0.900205		308.8	0.78638	f	308.8	0.932258	f	308.8	1.01488	f	308.8	1.66894	b	308.8	0.648419	b	308.8	0.587588	f	308.8	1.27575		308.8	2.87042	b	308.8	1.21794	b	308.8	0.907511	f	308.8	1.50938	b
			309	1.02207					309	0.909696		309	0.789834	f	309	0.939567	f	309	1.0245	f	309	1.67725	b	309	0.639369	b	309	0.585356	f	309	1.28171		309	2.92302	b	309	1.28483	b	309	0.902988	f	309	1.51014	b
			309.2	0.999125					309.2	0.919751		309.2	0.796044	f	309.2	0.944527	f	309.2	1.02956	f	309.2	1.68583	b	309.2	0.628479	b	309.2	0.58642	f	309.2	1.2854		309.2	2.95179	b	309.2	1.34461	b	309.2	0.896008	f	309.2	1.51397	b
			309.4	0.975328					309.4	0.93107		309.4	0.802964	f	309.4	0.946624	f	309.4	1.02963	f	309.4	1.69533	b	309.4	0.616695	b	309.4	0.590606	f	309.4	1.28696		309.4	2.95836	b	309.4	1.3939	b	309.4	0.88589	f	309.4	1.51991	b
			309.6	0.955497					309.6	0.943053		309.6	0.809899	f	309.6	0.94667	f	309.6	1.02561	f	309.6	1.70404	b	309.6	0.60316	b	309.6	0.598383	f	309.6	1.28734		309.6	2.94277	b	309.6	1.4304	b	309.6	0.872957	f	309.6	1.52678	b
			309.8	0.942435					309.8	0.956833		309.8	0.815704	f	309.8	0.945436	f	309.8	1.01731	f	309.8	1.71169	b	309.8	0.590379	b	309.8	0.608097	f	309.8	1.28567		309.8	2.91034	b	309.8	1.45008	b	309.8	0.860053	f	309.8	1.53305	b
			310	0.938755	b				310	0.971541		310	0.819036	f	310	0.9425	f	310	1.00651	f	310	1.71839	b	310	0.577691	b	310	0.620111	f	310	1.28183		310	2.86294	b	310	1.45226	b	310	0.845515	f	310	1.53723	b
			310.2	0.945276	b				310.2	0.987462		310.2	0.819929	f	310.2	0.938794	f	310.2	0.993252	f	310.2	1.72342	b	310.2	0.566423	b	310.2	0.632676	f	310.2	1.27534		310.2	2.8047	b	310.2	1.43502	b	310.2	0.83293	f	310.2	1.53922	b
			310.4	0.963198	b				310.4	1.00484		310.4	0.818461	f	310.4	0.934256	f	310.4	0.978678	f	310.4	1.72729	b	310.4	0.557363	b	310.4	0.644074	f	310.4	1.26585		310.4	2.74051	b	310.4	1.4012	b	310.4	0.822409	f	310.4	1.538	b
			310.6	0.990974	b				310.6	1.02345		310.6	0.814852	f	310.6	0.929266	f	310.6	0.963697	f	310.6	1.73015	b	310.6	0.551062	b	310.6	0.653277	f	310.6	1.25261		310.6	2.6695	b	310.6	1.3532	b	310.6	0.81496	f	310.6	1.5335	b
			310.8	1.02863	b				310.8	1.04299		310.8	0.810479	f	310.8	0.923125	f	310.8	0.949323	f	310.8	1.73202	b	310.8	0.547936	b	310.8	0.659277	f	310.8	1.23771		310.8	2.59591	b	310.8	1.2942	b	310.8	0.810095	f	310.8	1.52404	b
			311	1.07561	b				311	1.06366		311	0.805729	f	311	0.916663	f	311	0.93652	f	311	1.7341	b	311	0.549392	b	311	0.661525	f	311	1.22106		311	2.51935	b	311	1.22955	b	311	0.809005	f	311	1.51171	b
			311.2	1.12982	b				311.2	1.08458		311.2	0.801376	f	311.2	0.909581	f	311.2	0.92619	f	311.2	1.73722	b	311.2	0.555129	b	311.2	0.659224	f	311.2	1.20345		311.2	2.44139	b	311.2	1.16548	b	311.2	0.810835	f	311.2	1.49581	b
			311.4	1.18904	b				311.4	1.10553		311.4	0.797717	f	311.4	0.901935	f	311.4	0.919273	f	311.4	1.74207	b	311.4	0.56586	b	311.4	0.653236	f	311.4	1.18607		311.4	2.36155	b	311.4	1.10362	b	311.4	0.814838	f	311.4	1.4786	b
			311.6	1.25171	b				311.6	1.12557		311.6	0.795221	f	311.6	0.894084	f	311.6	0.915723	f	311.6	1.75025	b	311.6	0.581147	b	311.6	0.643118	f	311.6	1.16947		311.6	2.28104	b	311.6	1.04796	b	311.6	0.820586	f	311.6	1.46136	b
			311.8	1.31383	b				311.8	1.14343		311.8	0.793969	f	311.8	0.885466	f	311.8	0.916341	f	311.8	1.76041	b	311.8	0.600782	b	311.8	0.630188	f	311.8	1.15435		311.8	2.2007	b	311.8	1.0018	b	311.8	0.827575	f	311.8	1.44414	b
			312	1.37191	b				312	1.15839	f	312	0.794372	f	312	0.875848	f	312	0.920457	f	312	1.77364	b	312	0.623305	b	312	0.615116	f	312	1.14113		312	2.12332	b	312	0.966577	b	312	0.834248	f	312	1.4286	b
			312.2	1.42314	b				312.2	1.16899	f	312.2	0.796085	f	312.2	0.865793	f	312.2	0.927876	f	312.2	1.78879	b	312.2	0.648092	b	312.2	0.599039	f	312.2	1.12793		312.2	2.0494	b	312.2	0.94316	b	312.2	0.840906	f	312.2	1.41572	b
			312.4	1.46518	b				312.4	1.17486	f	312.4	0.799766	f	312.4	0.855042	f	312.4	0.937663	f	312.4	1.80461	b	312.4	0.673932	b	312.4	0.583487	f	312.4	1.11578		312.4	1.97913	b	312.4	0.931384	b	312.4	0.846715	f	312.4	1.4067	b
			312.6	1.49581	b				312.6	1.17565	f	312.6	0.805254	f	312.6	0.843893	f	312.6	0.949647	f	312.6	1.81962	b	312.6	0.697936	b	312.6	0.569158	f	312.6	1.10372		312.6	1.91487	b	312.6	0.929431	b	312.6	0.851579	f	312.6	1.40149	b
			312.8	1.51529	b				312.8	1.17123	f	312.8	0.812374	f	312.8	0.832923	f	312.8	0.962347	f	312.8	1.83136	b	312.8	0.717885	b	312.8	0.558492	f	312.8	1.09213		312.8	1.85621	b	312.8	0.937073	b	312.8	0.854389	f	312.8	1.39944	b
			313	1.52304	b				313	1.16193	f	313	0.820993	f	313	0.822777	f	313	0.974969	f	313	1.83963	b	313	0.733523	b	313	0.550758	f	313	1.08275		313	1.80274	b	313	0.951348	b	313	0.856657	f	313	1.39981	b
			313.2	1.52151	b				313.2	1.14932	f	313.2	0.831011	f	313.2	0.814567	f	313.2	0.986696	f	313.2	1.84427	b	313.2	0.742652	b	313.2	0.54696	f	313.2	1.07596		313.2	1.75451	b	313.2	0.968245	b	313.2	0.856699	f	313.2	1.4022	b
			313.4	1.51158	b				313.4	1.13423	f	313.4	0.841287	f	313.4	0.808961	f	313.4	0.996659	f	313.4	1.84459	b	313.4	0.745617	b	313.4	0.546781	f	313.4	1.07324		313.4	1.71028	b	313.4	0.985597	b	313.4	0.855103	f	313.4	1.40562	b
			313.6	1.49682	b				313.6	1.11794	f	313.6	0.850897	f	313.6	0.806194	f	313.6	1.00437	f	313.6	1.84338	b	313.6	0.742529	b	313.6	0.550229	f	313.6	1.07451		313.6	1.67044	b	313.6	1.0017	b	313.6	0.850937	f	313.6	1.40807	b
			313.8	1.47673	b				313.8	1.10228	f	313.8	0.858509	f	313.8	0.807447	f	313.8	1.00999	f	313.8	1.84031	b	313.8	0.733918	b	313.8	0.556102	f	313.8	1.08349		313.8	1.63486	b	313.8	1.01331	b	313.8	0.843932	f	313.8	1.40909	b
			314	1.45272	b				314	1.08679	f	314	0.862773	f	314	0.813332	f	314	1.01437	f	314	1.83666	b	314	0.72057	b	314	0.563488	f	314	1.09832		314	1.60394	b	314	1.02136	b	314	0.832974	f	314	1.40809	b
			314.2	1.42551	b				314.2	1.07376	f	314.2	0.862333	f	314.2	0.823799	f	314.2	1.0174	f	314.2	1.83188	b	314.2	0.705319	b	314.2	0.57103	f	314.2	1.11651		314.2	1.57922	b	314.2	1.02303	b	314.2	0.820053	f	314.2	1.40728	b
			314.4	1.39675	b				314.4	1.06198	f	314.4	0.855104	f	314.4	0.838263	f	314.4	1.0203	f	314.4	1.8272	b	314.4	0.688079	b	314.4	0.577928	f	314.4	1.13824		314.4	1.56153	b	314.4	1.02062	b	314.4	0.80471	f	314.4	1.40425	b
			314.6	1.36742	b				314.6	1.05266	f	314.6	0.841285	f	314.6	0.856359	f	314.6	1.02289	f	314.6	1.82049	b	314.6	0.670453	b	314.6	0.583026	f	314.6	1.16155		314.6	1.55086	b	314.6	1.01501	b	314.6	0.78671	f	314.6	1.39923	b
			314.8	1.33911	b				314.8	1.04542	f	314.8	0.821314	f	314.8	0.876636	f	314.8	1.02492	f	314.8	1.81115	b	314.8	0.651938	b	314.8	0.586589	f	314.8	1.18389		314.8	1.5483	b	314.8	1.00599	b	314.8	0.765965	f	314.8	1.39234	b
			315	1.3145	b				315	1.03997	f	315	0.795176	f	315	0.898174	f	315	1.02671	f	315	1.79791	b	315	0.633077	b	315	0.588872	f	315	1.20354		315	1.55229	b	315	0.995069		315	0.745042	f	315	1.38321	b
			315.2	1.29608	b				315.2	1.03575	f	315.2	0.766429	f	315.2	0.919029	f	315.2	1.0279	f	315.2	1.7804	b	315.2	0.614322	b	315.2	0.590457	f	315.2	1.22053		315.2	1.56116	b	315.2	0.982467		315.2	0.724347	f	315.2	1.37257	b
			315.4	1.28572	b				315.4	1.03252	f	315.4	0.736349	f	315.4	0.937553	f	315.4	1.02797	f	315.4	1.75835	b	315.4	0.59532	b	315.4	0.591883	f	315.4	1.23354		315.4	1.57443	b	315.4	0.967508		315.4	0.703898	f	315.4	1.35842	b
			315.6	1.28563	b				315.6	1.03009	f	315.6	0.708508	f	315.6	0.953083	f	315.6	1.02682	f	315.6	1.73085	b	315.6	0.577098	b	315.6	0.593912	f	315.6	1.2427		315.6	1.58966	b	315.6	0.951321		315.6	0.68539	f	315.6	1.34386	b
			315.8	1.29637	b				315.8	1.02783	f	315.8	0.684087	f	315.8	0.963826	f	315.8	1.02397	f	315.8	1.6996	b	315.8	0.56059	b	315.8	0.596501	f	315.8	1.24895		315.8	1.605	b	315.8	0.933692		315.8	0.670455	f	315.8	1.32904	b
			316	1.31928	b				316	1.02551	f	316	0.664265	f	316	0.969215	f	316	1.02034	f	316	1.66568	b	316	0.545758	b	316	0.60045	f	316	1.25494		316	1.61765	b	316	0.914724		316	0.65897	f	316	1.31585	b
			316.2	1.35267	b				316.2	1.02299	f	316.2	0.649592	f	316.2	0.969609	f	316.2	1.01553	f	316.2	1.6302	b	316.2	0.534689	b	316.2	0.605438	f	316.2	1.26013		316.2	1.62892	b	316.2	0.894842		316.2	0.652766	f	316.2	1.30596	b
			316.4	1.3956	b				316.4	1.02058	f	316.4	0.639878	f	316.4	0.964976	f	316.4	1.01028	f	316.4	1.59535	b	316.4	0.527617	b	316.4	0.610536	f	316.4	1.2648		316.4	1.63764	b	316.4	0.874614		316.4	0.6508	f	316.4	1.30113	b
			316.6	1.44337	b				316.6	1.0172	f	316.6	0.634172	f	316.6	0.955619	f	316.6	1.00556	f	316.6	1.56154	b	316.6	0.525648	b	316.6	0.614932	f	316.6	1.27107		316.6	1.64189	b	316.6	0.854123		316.6	0.653794	f	316.6	1.3024	b
			316.8	1.49522	b				316.8	1.01354	f	316.8	0.631745	f	316.8	0.94264	f	316.8	1.00151	f	316.8	1.53002	b	316.8	0.528596	b	316.8	0.618078	f	316.8	1.27819		316.8	1.64483	b	316.8	0.833427		316.8	0.660567	f	316.8	1.30952	b
			317	1.54605	b				317	1.00997	f	317	0.631444	f	317	0.927505	f	317	0.999766	f	317	1.50213		317	0.536751	b	317	0.61924	f	317	1.28461		317	1.64563	b	317	0.814736		317	0.67078	f	317	1.32249	b
			317.2	1.59139	b				317.2	1.00644	f	317.2	0.633093	f	317.2	0.910349	f	317.2	1.00035	f	317.2	1.47611		317.2	0.549722	b	317.2	0.617634	f	317.2	1.29028		317.2	1.64823	b	317.2	0.798246		317.2	0.682886	f	317.2	1.34052	b
			317.4	1.6303	b				317.4	1.00273	f	317.4	0.636054	f	317.4	0.892419	f	317.4	1.00351	f	317.4	1.45224		317.4	0.56599	b	317.4	0.613459	f	317.4	1.29344		317.4	1.65106	b	317.4	0.783642		317.4	0.695197	f	317.4	1.36278	b
			317.6	1.65936	b				317.6	1.00023	f	317.6	0.640033	f	317.6	0.874116	f	317.6	1.00913	f	317.6	1.42809		317.6	0.584813	b	317.6	0.6071	f	317.6	1.29134		317.6	1.65738	b	317.6	0.773569		317.6	0.706358	f	317.6	1.38762	b
			317.8	1.67585	b				317.8	0.998794	f	317.8	0.645452	f	317.8	0.856168	f	317.8	1.01711	f	317.8	1.40295		317.8	0.605439	b	317.8	0.599133	f	317.8	1.28434		317.8	1.66708	b	317.8	0.766638		317.8	0.714428	f	317.8	1.4138	b
			318	1.68097	b				318	0.998821	f	318	0.652281	f	318	0.839764	f	318	1.02708	f	318	1.37758		318	0.627001	b	318	0.590279	f	318	1.27083		318	1.68081	b	318	0.763179	f	318	0.719364	f	318	1.44092	b
			318.2	1.67381	b				318.2	1.00037	f	318.2	0.660509	f	318.2	0.825057	f	318.2	1.0387	f	318.2	1.35056		318.2	0.648723	b	318.2	0.580566	f	318.2	1.25026		318.2	1.69858	b	318.2	0.76346	f	318.2	0.720546	f	318.2	1.46788	b
			318.4	1.65669	b				318.4	1.00409	f	318.4	0.670719	f	318.4	0.812197	f	318.4	1.05151	f	318.4	1.32171		318.4	0.670326	b	318.4	0.570571	f	318.4	1.22426		318.4	1.7209	b	318.4	0.767786	f	318.4	0.717991	f	318.4	1.49319	b
			318.6	1.63358	b				318.6	1.00995	f	318.6	0.682776	f	318.6	0.801958	f	318.6	1.06465	f	318.6	1.29176		318.6	0.690163	b	318.6	0.560165	f	318.6	1.19366		318.6	1.74628	b	318.6	0.77486	f	318.6	0.713821	f	318.6	1.51597	b
			318.8	1.60608	b				318.8	1.01797	f	318.8	0.696573	f	318.8	0.794247	f	318.8	1.0767	f	318.8	1.26015		318.8	0.708479	b	318.8	0.549569	f	318.8	1.16043		318.8	1.77631	b	318.8	0.783519	f	318.8	0.708207	f	318.8	1.53426	b
			319	1.57878	b				319	1.02768	f	319	0.712029	f	319	0.789586	f	319	1.08723	f	319	1.22827		319	0.724219	b	319	0.538579	f	319	1.12889		319	1.8058	b	319	0.79345	f	319	0.703532	f	319	1.54672	b
			319.2	1.55307	b				319.2	1.03895	f	319.2	0.728191	f	319.2	0.788152	f	319.2	1.09552	f	319.2	1.19677		319.2	0.735803	b	319.2	0.52802	f	319.2	1.09991		319.2	1.83497	b	319.2	0.802701	f	319.2	0.701292	f	319.2	1.55127	b
			319.4	1.5317	b				319.4	1.05096	f	319.4	0.74347	f	319.4	0.790098	f	319.4	1.10122	f	319.4	1.16656		319.4	0.743181	b	319.4	0.518021	f	319.4	1.07617		319.4	1.8617	b	319.4	0.812691	f	319.4	0.702828	f	319.4	1.54662	b
			319.6	1.51467	b				319.6	1.0631	f	319.6	0.757236	f	319.6	0.795536	f	319.6	1.10333	f	319.6	1.13832		319.6	0.744836	b	319.6	0.509396	f	319.6	1.06094		319.6	1.88547	b	319.6	0.821284	f	319.6	0.708787	f	319.6	1.53151	b
			319.8	1.50263	b				319.8	1.0744	f	319.8	0.768145	f	319.8	0.804562	f	319.8	1.10232	f	319.8	1.11206		319.8	0.740859	b	319.8	0.502501	f	319.8	1.05433		319.8	1.90593	b	319.8	0.828122	f	319.8	0.72027	f	319.8	1.50741	b
			320	1.49573	b				320	1.08378	f	320	0.774221	f	320	0.8169	f	320	1.09792	f	320	1.08951		320	0.73141	b	320	0.498727	f	320	1.05575	b	320	1.92242	b	320	0.834695	f	320	0.735085	f	320	1.47423	b
			320.2	1.49433	b				320.2	1.09162	f	320.2	0.775362	f	320.2	0.832013	f	320.2	1.09128	f	320.2	1.07077		320.2	0.717939	b	320.2	0.498324	f	320.2	1.06587	b	320.2	1.93744	b	320.2	0.840784	f	320.2	0.753878	f	320.2	1.43412	b
			320.4	1.49751	b				320.4	1.09531	f	320.4	0.771668	f	320.4	0.849525	f	320.4	1.08324	f	320.4	1.05608		320.4	0.700397	b	320.4	0.502306	f	320.4	1.08499	b	320.4	1.95128	b	320.4	0.849242	f	320.4	0.774006	f	320.4	1.38886	b
			320.6	1.50436	b				320.6	1.09542	f	320.6	0.763765	f	320.6	0.868768	f	320.6	1.07439	f	320.6	1.04515		320.6	0.682521	b	320.6	0.51086	f	320.6	1.1099	b	320.6	1.96618	b	320.6	0.859825	f	320.6	0.795861	f	320.6	1.34357	b
			320.8	1.51454	b				320.8	1.09053	f	320.8	0.752909	f	320.8	0.888248	f	320.8	1.06656	f	320.8	1.03799		320.8	0.664615	b	320.8	0.523915	f	320.8	1.13913	b	320.8	1.98257	b	320.8	0.871314	f	320.8	0.817562	f	320.8	1.30004	b
			321	1.5264	b				321	1.08159	f	321	0.740672		321	0.907368	f	321	1.05996	f	321	1.03421		321	0.64991	b	321	0.540889	f	321	1.17029	b	321	2.00387	b	321	0.88556	f	321	0.839677	f	321	1.26089	b
			321.2	1.54025	b				321.2	1.06908	f	321.2	0.728249		321.2	0.924316	f	321.2	1.05433	f	321.2	1.03205		321.2	0.63993	b	321.2	0.560617	f	321.2	1.20076	b	321.2	2.03107	b	321.2	0.899867	f	321.2	0.86042	f	321.2	1.22781	b
			321.4	1.55545	b				321.4	1.05451	f	321.4	0.715568		321.4	0.938929	f	321.4	1.05013	f	321.4	1.02929		321.4	0.635794	b	321.4	0.582459	f	321.4	1.22805	b	321.4	2.06466	b	321.4	0.912188	f	321.4	0.880225	f	321.4	1.20219	b
			321.6	1.57118	b				321.6	1.03903	f	321.6	0.703902		321.6	0.95013	f	321.6	1.04612	f	321.6	1.02617		321.6	0.638556	b	321.6	0.604608	f	321.6	1.2508	b	321.6	2.10637	b	321.6	0.920356	f	321.6	0.897699	f	321.6	1.18382	b
			321.8	1.58622	b				321.8	1.02482	f	321.8	0.692783		321.8	0.95747	f	321.8	1.04126	f	321.8	1.02145		321.8	0.647673	b	321.8	0.62587	f	321.8	1.26771	b	321.8	2.15711	b	321.8	0.921557	f	321.8	0.91233	f	321.8	1.17249	b
			322	1.6003	b				322	1.01327	f	322	0.682565		322	0.961509	f	322	1.03443	f	322	1.0151	b	322	0.663164	b	322	0.644775	f	322	1.27847	b	322	2.21763	b	322	0.913151	f	322	0.921209	f	322	1.16791	b
			322.2	1.61079	b				322.2	1.00534	f	322.2	0.673097		322.2	0.962126	f	322.2	1.0235	f	322.2	1.00769	b	322.2	0.684695	b	322.2	0.659272	f	322.2	1.28283	b	322.2	2.28715	b	322.2	0.895257	f	322.2	0.925854	f	322.2	1.16893	b
			322.4	1.61765	b				322.4	1.00095	f	322.4	0.663968		322.4	0.960203	f	322.4	1.00737	f	322.4	1.00029	b	322.4	0.711064	b	322.4	0.669212	f	322.4	1.28345	b	322.4	2.36557	b	322.4	0.868855	f	322.4	0.9227	f	322.4	1.1744	b
			322.6	1.61996	b				322.6	1.0006	f	322.6	0.654356		322.6	0.955935	f	322.6	0.986801	f	322.6	0.99366	b	322.6	0.741213	b	322.6	0.67506	f	322.6	1.28185	b	322.6	2.45145	b	322.6	0.836339	f	322.6	0.913534	f	322.6	1.1835	b
			322.8	1.61702	b				322.8	1.00445	f	322.8	0.644857		322.8	0.950338	f	322.8	0.962048	f	322.8	0.992012	b	322.8	0.773036	b	322.8	0.677309	f	322.8	1.28	b	322.8	2.54438	b	322.8	0.802458	f	322.8	0.899175	f	322.8	1.19415	b
			323	1.60817	b				323	1.01038	f	323	0.635125		323	0.943612	f	323	0.934899	f	323	0.995257	b	323	0.804711	b	323	0.675761	f	323	1.27933	b	323	2.63728	b	323	0.769602	f	323	0.882519	f	323	1.20596	b
			323.2	1.59385	b				323.2	1.01743	f	323.2	0.625076		323.2	0.936407	f	323.2	0.90647	f	323.2	1.00625	b	323.2	0.833866	b	323.2	0.671533	f	323.2	1.28182	b	323.2	2.72678	b	323.2	0.740758	f	323.2	0.864398	f	323.2	1.2179	b
			323.4	1.57605	b				323.4	1.02438	f	323.4	0.614991		323.4	0.929434	f	323.4	0.879487	f	323.4	1.02587	b	323.4	0.857377	b	323.4	0.665957	f	323.4	1.28714	b	323.4	2.80694	b	323.4	0.718819	f	323.4	0.84832	f	323.4	1.22801	b
			323.6	1.55254	b				323.6	1.03085	f	323.6	0.605437		323.6	0.923028	f	323.6	0.855679	f	323.6	1.05357	b	323.6	0.874375	b	323.6	0.659525	f	323.6	1.29662	b	323.6	2.87433	b	323.6	0.70574	f	323.6	0.835055	f	323.6	1.23541	b
			323.8	1.52326	b				323.8	1.03493	f	323.8	0.597189		323.8	0.917901	f	323.8	0.836375	f	323.8	1.08867	b	323.8	0.882442	b	323.8	0.652164	f	323.8	1.30809	b	323.8	2.92491	b	323.8	0.702263	f	323.8	0.825705	f	323.8	1.23908	b
			324	1.48941	b				324	1.03769	f	324	0.590194		324	0.914386	f	324	0.821838	f	324	1.1289	b	324	0.88036	b	324	0.64483	f	324	1.32058	b	324	2.95803	b	324	0.708353	f	324	0.820157	f	324	1.23961	b
			324.2	1.45008	b				324.2	1.03929	f	324.2	0.584763		324.2	0.912361	f	324.2	0.812264	f	324.2	1.17183	b	324.2	0.867704	b	324.2	0.637192	f	324.2	1.33198	b	324.2	2.97354	b	324.2	0.722347	f	324.2	0.81692	f	324.2	1.23561	b
			324.4	1.40656	b				324.4	1.03995	f	324.4	0.580547		324.4	0.912591	f	324.4	0.807951	f	324.4	1.21467	b	324.4	0.844391	b	324.4	0.630205	f	324.4	1.34096	b	324.4	2.97324	b	324.4	0.741729	f	324.4	0.814959	f	324.4	1.22564	b
			324.6	1.35755	b				324.6	1.04019	f	324.6	0.577592		324.6	0.91475	f	324.6	0.807327	f	324.6	1.25412	b	324.6	0.812218	b	324.6	0.623426	f	324.6	1.34553	b	324.6	2.95785	b	324.6	0.764928	f	324.6	0.812192	f	324.6	1.21208	b
			324.8	1.30302	b				324.8	1.04119	f	324.8	0.575053		324.8	0.918081	f	324.8	0.80962	f	324.8	1.28714	b	324.8	0.773857	b	324.8	0.616525	f	324.8	1.34467	b	324.8	2.93306	b	324.8	0.790648	f	324.8	0.806897	f	324.8	1.19376	b
			325	1.24687					325	1.0425	f	325	0.572564		325	0.922184	f	325	0.812961	f	325	1.31182	b	325	0.730879	b	325	0.610162	f	325	1.33885	b	325	2.8965	b	325	0.815615	f	325	0.798183	f	325	1.17362	b
			325.2	1.18898					325.2	1.04496	f	325.2	0.569776		325.2	0.925644	f	325.2	0.815755	f	325.2	1.32671	b	325.2	0.685584	b	325.2	0.60444	f	325.2	1.32786	b	325.2	2.85853	b	325.2	0.838013	f	325.2	0.785377	f	325.2	1.15137	b
			325.4	1.13287					325.4	1.04753	f	325.4	0.566914		325.4	0.927586	f	325.4	0.81615	f	325.4	1.3309	b	325.4	0.640243	b	325.4	0.59946	f	325.4	1.31502	b	325.4	2.81763	b	325.4	0.857948	f	325.4	0.767956	f	325.4	1.12886	b
			325.6	1.08003					325.6	1.05044	f	325.6	0.56382		325.6	0.926555	f	325.6	0.812741	f	325.6	1.32535	b	325.6	0.595743	b	325.6	0.594785	f	325.6	1.30036	b	325.6	2.77348	b	325.6	0.873707	f	325.6	0.746933	f	325.6	1.10653	b
			325.8	1.03309					325.8	1.05266	f	325.8	0.56111		325.8	0.921758	f	325.8	0.80606	f	325.8	1.31157	b	325.8	0.554183	b	325.8	0.590779	f	325.8	1.2855	b	325.8	2.72766	b	325.8	0.884199	f	325.8	0.724183	f	325.8	1.08888	b
			326	0.992094					326	1.05422	f	326	0.558531		326	0.912453	f	326	0.796186	f	326	1.29099	b	326	0.517008	b	326	0.586985	f	326	1.27392	b	326	2.68021	b	326	0.890026	f	326	0.69999	f	326	1.0754	b
			326.2	0.957684					326.2	1.05448	f	326.2	0.557127		326.2	0.899146	f	326.2	0.785095	f	326.2	1.26542	b	326.2	0.484113	b	326.2	0.582614	f	326.2	1.26491	b	326.2	2.63258	b	326.2	0.890674	f	326.2	0.677552	f	326.2	1.06934	b
			326.4	0.930575					326.4	1.053	f	326.4	0.556853		326.4	0.882333	f	326.4	0.774411	f	326.4	1.2376	b	326.4	0.456159	b	326.4	0.578355	f	326.4	1.25949	b	326.4	2.58372	b	326.4	0.887076	f	326.4	0.657991	f	326.4	1.07151	b
			326.6	0.910769					326.6	1.0507	f	326.6	0.557874		326.6	0.863433	f	326.6	0.765716	f	326.6	1.21072	b	326.6	0.4337	b	326.6	0.573995	f	326.6	1.25629	b	326.6	2.53578	b	326.6	0.879654	f	326.6	0.644155	f	326.6	1.08304	b
			326.8	0.898522					326.8	1.04689	f	326.8	0.560051		326.8	0.843842	f	326.8	0.760506	f	326.8	1.18682	b	326.8	0.416394	b	326.8	0.568568	f	326.8	1.25477	b	326.8	2.49025	b	326.8	0.8694	f	326.8	0.638084	f	326.8	1.10219	b
			327	0.893894					327	1.04269	f	327	0.56317		327	0.824916	f	327	0.759253	f	327	1.16783	b	327	0.405118	b	327	0.562733	f	327	1.25278	b	327	2.44896		327	0.857753	f	327	0.639849	f	327	1.12956	b
			327.2	0.897425					327.2	1.03866	f	327.2	0.566829		327.2	0.807798	f	327.2	0.76271	f	327.2	1.15464	b	327.2	0.398673	b	327.2	0.556863	f	327.2	1.24865	b	327.2	2.41086		327.2	0.845627	f	327.2	0.649904	f	327.2	1.16145	b
			327.4	0.909378					327.4	1.03541	f	327.4	0.570912		327.4	0.793891	f	327.4	0.770569	f	327.4	1.14746	b	327.4	0.396438	b	327.4	0.550899	f	327.4	1.24097	b	327.4	2.37609		327.4	0.833423	f	327.4	0.668798	f	327.4	1.19804	b
			327.6	0.930642					327.6	1.03335	f	327.6	0.57495		327.6	0.78332	f	327.6	0.781695	f	327.6	1.14566	b	327.6	0.39845	b	327.6	0.544914	f	327.6	1.22782	b	327.6	2.34573		327.6	0.821005	f	327.6	0.695041	f	327.6	1.23644	b
			327.8	0.961904					327.8	1.0333	f	327.8	0.579231		327.8	0.776764	f	327.8	0.795465	f	327.8	1.14657	b	327.8	0.403874	b	327.8	0.539903	f	327.8	1.20803	b	327.8	2.31777		327.8	0.809996	f	327.8	0.728442	f	327.8	1.27676	b
			328	1.0033					328	1.03486	f	328	0.583819		328	0.774004	f	328	0.811147	f	328	1.14836		328	0.412756	b	328	0.535467	f	328	1.18222	b	328	2.29171		328	0.799254	f	328	0.767172	f	328	1.31709	b
			328.2	1.05515					328.2	1.03895	f	328.2	0.588834		328.2	0.774965	f	328.2	0.826982	f	328.2	1.14894		328.2	0.424556	b	328.2	0.53201	f	328.2	1.15134	b	328.2	2.26609		328.2	0.791549	f	328.2	0.810829	f	328.2	1.3568	b
			328.4	1.1166					328.4	1.04523	f	328.4	0.594435		328.4	0.77911	f	328.4	0.843563	f	328.4	1.14633		328.4	0.438741	b	328.4	0.530441	f	328.4	1.1192	b	328.4	2.24095		328.4	0.785895	f	328.4	0.856391	f	328.4	1.39536	b
			328.6	1.18494					328.6	1.05386	f	328.6	0.600936		328.6	0.785736	f	328.6	0.860139	f	328.6	1.13903		328.6	0.455502	b	328.6	0.530193	f	328.6	1.08745	b	328.6	2.21522		328.6	0.782785	f	328.6	0.90533	f	328.6	1.43183	b
			328.8	1.25734					328.8	1.06394	f	328.8	0.608465		328.8	0.794371	f	328.8	0.876709	f	328.8	1.12524		328.8	0.474501	b	328.8	0.531112	f	328.8	1.0573	b	328.8	2.19052		328.8	0.783223	f	328.8	0.953543	f	328.8	1.46567	b
			329	1.33168	b				329	1.07501	f	329	0.616322	b	329	0.804272	f	329	0.893395	f	329	1.10355		329	0.495822	b	329	0.533364	f	329	1.03142	b	329	2.1659		329	0.786525	f	329	1.00109	f	329	1.49738	b
			329.2	1.4012	b				329.2	1.08625	f	329.2	0.624692	b	329.2	0.814734	f	329.2	0.909951	f	329.2	1.07424		329.2	0.519782	b	329.2	0.537061	f	329.2	1.00998	b	329.2	2.14401		329.2	0.794658	f	329.2	1.04306	f	329.2	1.52315	b
			329.4	1.46326	b				329.4	1.09702	f	329.4	0.633317	b	329.4	0.825456	f	329.4	0.926404	f	329.4	1.03682		329.4	0.545206	b	329.4	0.542127	f	329.4	0.995008	b	329.4	2.12546		329.4	0.806926	f	329.4	1.07899	f	329.4	1.54164	b
			329.6	1.51304	b				329.6	1.10651	f	329.6	0.641606	b	329.6	0.836558	f	329.6	0.94185	f	329.6	0.993582		329.6	0.572619	b	329.6	0.548108	f	329.6	0.985945	b	329.6	2.11		329.6	0.822513	f	329.6	1.10279	f	329.6	1.55236	b
			329.8	1.54969	b				329.8	1.11315	f	329.8	0.649949	b	329.8	0.847527	f	329.8	0.955437	f	329.8	0.947009		329.8	0.601121	b	329.8	0.555179	f	329.8	0.98177	b	329.8	2.09819		329.8	0.841342	f	329.8	1.11432	f	329.8	1.55376	b
			330	1.57211	b				330	1.11772	f	330	0.658412	b	330	0.85863	f	330	0.965662	f	330	0.901081		330	0.629781	b	330	0.562962	f	330	0.984703	b	330	2.09053		330	0.861543	f	330	1.10927	f	330	1.54646	b
			330.2	1.58062	b				330.2	1.11924	f	330.2	0.66753	b	330.2	0.869738	f	330.2	0.972133	f	330.2	0.859073		330.2	0.657506	b	330.2	0.571334	f	330.2	0.993031	b	330.2	2.08311		330.2	0.883125	f	330.2	1.08916	f	330.2	1.52992	b
			330.4	1.57819	b				330.4	1.11855	f	330.4	0.677996	b	330.4	0.881381	f	330.4	0.974282	f	330.4	0.824257		330.4	0.683439	b	330.4	0.579862	f	330.4	1.0073	b	330.4	2.07595		330.4	0.905165	f	330.4	1.05378	f	330.4	1.50729	b
			330.6	1.56645	b				330.6	1.11622	f	330.6	0.690091	b	330.6	0.893062	f	330.6	0.971492	f	330.6	0.798996		330.6	0.705998	b	330.6	0.587619	f	330.6	1.02649	b	330.6	2.06508		330.6	0.927436	f	330.6	1.0079	f	330.6	1.479	b
			330.8	1.54973	b				330.8	1.11399	f	330.8	0.703538	b	330.8	0.905008	f	330.8	0.965158	f	330.8	0.784709		330.8	0.72365	b	330.8	0.594141	f	330.8	1.05049	b	330.8	2.05047		330.8	0.948239	f	330.8	0.955234	f	330.8	1.44714	b
			331	1.53028	b				331	1.11133	f	331	0.719723	b	331	0.916405	f	331	0.956047	f	331	0.780357		331	0.736262	b	331	0.599709	f	331	1.07811	b	331	2.02918		331	0.967572	f	331	0.900015	f	331	1.4138	b
			331.2	1.50873	b				331.2	1.11056	f	331.2	0.738225	b	331.2	0.927023	f	331.2	0.94623	f	331.2	0.784269		331.2	0.74315	b	331.2	0.602598	f	331.2	1.10808	b	331.2	2.00046		331.2	0.985673	f	331.2	0.846874	f	331.2	1.37981	b
			331.4	1.48719	b				331.4	1.11133	f	331.4	0.758587	b	331.4	0.936323	f	331.4	0.93666	f	331.4	0.794431		331.4	0.743688	b	331.4	0.602925	f	331.4	1.13907	b	331.4	1.96087		331.4	1.00286	f	331.4	0.797546	f	331.4	1.34753	b
			331.6	1.46492	b				331.6	1.11387	f	331.6	0.780222	b	331.6	0.94351	f	331.6	0.928421	f	331.6	0.808668		331.6	0.740039	b	331.6	0.600093	f	331.6	1.16862	b	331.6	1.9131		331.6	1.01814	f	331.6	0.755046	f	331.6	1.31766	b
			331.8	1.44196	b				331.8	1.11742	f	331.8	0.801604	b	331.8	0.948245	f	331.8	0.922366	f	331.8	0.824659		331.8	0.731981	b	331.8	0.594983	f	331.8	1.19689	b	331.8	1.85879		331.8	1.03216	f	331.8	0.718957	f	331.8	1.29164	b
			332	1.41713	b				332	1.12105	f	332	0.821613	b	332	0.950296	f	332	0.918355	f	332	0.840468		332	0.720662	b	332	0.586762	f	332	1.22074	b	332	1.8		332	1.04649	f	332	0.69008	f	332	1.26831	b
			332.2	1.3908	b				332.2	1.12448	f	332.2	0.839656	b	332.2	0.949523	f	332.2	0.917035	f	332.2	0.855374		332.2	0.707218	b	332.2	0.576148	f	332.2	1.23845	b	332.2	1.73823		332.2	1.06065	f	332.2	0.668532	f	332.2	1.24964	b
			332.4	1.36341	b				332.4	1.1262	f	332.4	0.854478	b	332.4	0.945908	f	332.4	0.917675	f	332.4	0.868613		332.4	0.693923	b	332.4	0.563312	f	332.4	1.25102	b	332.4	1.67616		332.4	1.07534	f	332.4	0.652804	f	332.4	1.23511	b
			332.6	1.33519	b				332.6	1.12607	f	332.6	0.865444	b	332.6	0.940183	f	332.6	0.919616	f	332.6	0.879913		332.6	0.681016	b	332.6	0.548767	f	332.6	1.25481	b	332.6	1.61762		332.6	1.09002	f	332.6	0.641972	f	332.6	1.2253	b
			332.8	1.30803	b				332.8	1.12349	f	332.8	0.872975	b	332.8	0.932876	f	332.8	0.9233	f	332.8	0.889349		332.8	0.669406	b	332.8	0.53289	f	332.8	1.25167	b	332.8	1.5644		332.8	1.10464	f	332.8	0.63482	f	332.8	1.21934	b
			333	1.28336	b				333	1.11909	f	333	0.877916	b	333	0.925109	f	333	0.928504	f	333	0.897515		333	0.659071	b	333	0.517274	f	333	1.24092	b	333	1.51734		333	1.12054		333	0.629834	f	333	1.21745	b
			333.2	1.26286	b				333.2	1.11241	f	333.2	0.879344	b	333.2	0.918102	f	333.2	0.9349	f	333.2	0.905384		333.2	0.650603	b	333.2	0.502154	f	333.2	1.2232	b	333.2	1.47659		333.2	1.13483		333.2	0.627449	f	333.2	1.21907	b
			333.4	1.24763	b				333.4	1.10392	f	333.4	0.879485	b	333.4	0.912103	f	333.4	0.943096	f	333.4	0.913252		333.4	0.644128	b	333.4	0.489552	f	333.4	1.19924	b	333.4	1.44198		333.4	1.14669		333.4	0.62652	f	333.4	1.22399	b
			333.6	1.23829	b				333.6	1.09485	f	333.6	0.878103	b	333.6	0.908618	f	333.6	0.953066	f	333.6	0.921511		333.6	0.639582	b	333.6	0.479987	f	333.6	1.1708	b	333.6	1.41347		333.6	1.15613		333.6	0.627316	f	333.6	1.23197	b
			333.8	1.23482	b				333.8	1.08559	f	333.8	0.875355	b	333.8	0.908363	f	333.8	0.964382	f	333.8	0.929929		333.8	0.636663	b	333.8	0.474526	f	333.8	1.13952	b	333.8	1.38921		333.8	1.16306		333.8	0.630649	f	333.8	1.24252	b
			334	1.23689	b				334	1.0767	f	334	0.871225	b	334	0.911592	f	334	0.977259	f	334	0.938788		334	0.635408	b	334	0.473288	f	334	1.1077	b	334	1.36756		334	1.16416		334	0.636292	f	334	1.25555	b
			334.2	1.24458	b				334.2	1.06856	f	334.2	0.86608	b	334.2	0.918308	f	334.2	0.990971	f	334.2	0.946309		334.2	0.634926	b	334.2	0.477123	f	334.2	1.07701	b	334.2	1.3486		334.2	1.1622		334.2	0.64501	f	334.2	1.27113	b
			334.4	1.25594	b				334.4	1.0612	f	334.4	0.860892	b	334.4	0.928342	f	334.4	1.00546	f	334.4	0.952418		334.4	0.634949	b	334.4	0.484861	f	334.4	1.04987	b	334.4	1.33108		334.4	1.1567		334.4	0.657399	f	334.4	1.28947	b
			334.6	1.27098	b				334.6	1.05417	f	334.6	0.856395	b	334.6	0.940203	f	334.6	1.01836	f	334.6	0.956962		334.6	0.635137	b	334.6	0.49616	f	334.6	1.0272	b	334.6	1.31437		334.6	1.14885		334.6	0.673432	f	334.6	1.31039	b
			334.8	1.2883	b				334.8	1.04766	f	334.8	0.853104	b	334.8	0.952924	f	334.8	1.02931	f	334.8	0.960174		334.8	0.634734	b	334.8	0.509845	f	334.8	1.01157	b	334.8	1.29851		334.8	1.14186		334.8	0.693586	f	334.8	1.33369	b
			335	1.30711	b				335	1.04172	f	335	0.851846	b	335	0.964619	f	335	1.03683	f	335	0.962917	f	335	0.634046	b	335	0.525348	f	335	1.00349	b	335	1.28446		335	1.13546	b	335	0.717552	f	335	1.35902	b
			335.2	1.32661	b				335.2	1.0354	f	335.2	0.853555	b	335.2	0.973556	f	335.2	1.04082	f	335.2	0.96515	f	335.2	0.632386	b	335.2	0.541104	f	335.2	1.00251	b	335.2	1.27182		335.2	1.13246	b	335.2	0.744061	f	335.2	1.38553	b
			335.4	1.34787	b				335.4	1.02989	f	335.4	0.859009	b	335.4	0.978521	f	335.4	1.04098	f	335.4	0.968037	f	335.4	0.629663	b	335.4	0.555536	f	335.4	1.00853	b	335.4	1.26025		335.4	1.1328	b	335.4	0.772859	f	335.4	1.41385	b
			335.6	1.37028	b				335.6	1.02403	f	335.6	0.869097	b	335.6	0.979193	f	335.6	1.03703	f	335.6	0.972464	f	335.6	0.626297	b	335.6	0.567942	f	335.6	1.01899	b	335.6	1.24922		335.6	1.13528	b	335.6	0.802796	f	335.6	1.4421	b
			335.8	1.39352	b				335.8	1.01847	f	335.8	0.884936	b	335.8	0.976113	f	335.8	1.03005	f	335.8	0.97913	f	335.8	0.621648	b	335.8	0.578044	f	335.8	1.03318	b	335.8	1.23713		335.8	1.1401	b	335.8	0.83435	f	335.8	1.46777	b
			336	1.41737	b				336	1.01331	f	336	0.905759	b	336	0.970402	f	336	1.02158	f	336	0.989084	f	336	0.61644	b	336	0.585769	f	336	1.04796	b	336	1.22323	f	336	1.14352	b	336	0.864495	f	336	1.48968	b
			336.2	1.44223	b				336.2	1.0085	f	336.2	0.933308	b	336.2	0.963386	f	336.2	1.01303	f	336.2	1.00213	f	336.2	0.611377	b	336.2	0.591131	f	336.2	1.06055	b	336.2	1.20648	f	336.2	1.14515	b	336.2	0.893503	f	336.2	1.50684	b
			336.4	1.46517	b				336.4	1.00461	f	336.4	0.966325	b	336.4	0.956034	f	336.4	1.00546	f	336.4	1.01886	f	336.4	0.607116	b	336.4	0.594964	f	336.4	1.06986	b	336.4	1.18818	f	336.4	1.14116	b	336.4	0.919025	f	336.4	1.51583	b
			336.6	1.48557	b				336.6	1.0009	f	336.6	1.00365	b	336.6	0.949071	f	336.6	0.999575	f	336.6	1.03864	f	336.6	0.604314	b	336.6	0.597577	f	336.6	1.07471	b	336.6	1.16595	f	336.6	1.13087	b	336.6	0.94193	f	336.6	1.51293	b
			336.8	1.50231	b				336.8	0.997655	f	336.8	1.04386	b	336.8	0.943425	f	336.8	0.996722	f	336.8	1.06088	f	336.8	0.604524	b	336.8	0.60009	f	336.8	1.0754	b	336.8	1.14279	f	336.8	1.11466	b	336.8	0.95723	f	336.8	1.50089	b
			337	1.51288					337	0.993899	f	337	1.08494	b	337	0.939178	f	337	0.996644	f	337	1.08476	f	337	0.608271	b	337	0.602488	f	337	1.07353	b	337	1.11761	f	337	1.09225	b	337	0.965617	f	337	1.47845	b
			337.2	1.5179					337.2	0.990113	f	337.2	1.12231	b	337.2	0.93611	f	337.2	0.998933	f	337.2	1.10954	f	337.2	0.616696	b	337.2	0.60486	f	337.2	1.07006	b	337.2	1.09247	f	337.2	1.06607	b	337.2	0.964253	f	337.2	1.44954	b
			337.4	1.51748					337.4	0.985191	f	337.4	1.15417	b	337.4	0.933336	f	337.4	1.00302	f	337.4	1.13465	f	337.4	0.630769	b	337.4	0.607704	f	337.4	1.06728	b	337.4	1.06982	f	337.4	1.03843	b	337.4	0.954614	f	337.4	1.41918	b
			337.6	1.51236					337.6	0.979151	f	337.6	1.17709	b	337.6	0.930644	f	337.6	1.008	f	337.6	1.15893	f	337.6	0.650521	b	337.6	0.610463	f	337.6	1.06567	b	337.6	1.05025	f	337.6	1.01032	b	337.6	0.935853	f	337.6	1.3917	b
			337.8	1.50384					337.8	0.97218	f	337.8	1.18921	b	337.8	0.927355	f	337.8	1.01326	f	337.8	1.18227	f	337.8	0.674641	b	337.8	0.61282	f	337.8	1.06724	b	337.8	1.03466	f	337.8	0.985162	b	337.8	0.910099	f	337.8	1.36983	b
			338	1.49215					338	0.964545	f	338	1.19189	b	338	0.923181	f	338	1.01809	f	338	1.20475		338	0.704246	b	338	0.613763	f	338	1.07114	b	338	1.0238	f	338	0.964398	b	338	0.879805	f	338	1.35634	b
			338.2	1.47958					338.2	0.956833	f	338.2	1.18468	b	338.2	0.917772	f	338.2	1.02258	f	338.2	1.22659		338.2	0.737022	b	338.2	0.613888	f	338.2	1.07852	b	338.2	1.01693	f	338.2	0.948138	b	338.2	0.846935	f	338.2	1.35024	b
			338.4	1.46664					338.4	0.949524	f	338.4	1.17017	b	338.4	0.911794	f	338.4	1.02655	f	338.4	1.24745		338.4	0.772571	b	338.4	0.612396	f	338.4	1.08936	b	338.4	1.01556	f	338.4	0.937259	b	338.4	0.813995	f	338.4	1.35033	b
			338.6	1.45369					338.6	0.943688	f	338.6	1.14985	b	338.6	0.905286	f	338.6	1.03078	f	338.6	1.26791		338.6	0.809546	b	338.6	0.608939	f	338.6	1.10255	b	338.6	1.0185	f	338.6	0.931112	b	338.6	0.783455	f	338.6	1.35709	b
			338.8	1.44172					338.8	0.939214	f	338.8	1.12647	b	338.8	0.899176	f	338.8	1.03647	f	338.8	1.28863		338.8	0.848191	b	338.8	0.603471	f	338.8	1.11996	b	338.8	1.02485	f	338.8	0.929708	b	338.8	0.755767	f	338.8	1.36704	b
			339	1.43126					339	0.937044	f	339	1.10106	b	339	0.893867	f	339	1.04318	f	339	1.30807		339	0.888951	b	339	0.597034	f	339	1.14007	b	339	1.03474	f	339	0.930477	b	339	0.731875	f	339	1.3791	b
			339.2	1.42358					339.2	0.937706	f	339.2	1.0753	b	339.2	0.889799	f	339.2	1.05122	f	339.2	1.32594		339.2	0.932843	b	339.2	0.589622	f	339.2	1.16348	b	339.2	1.04743	f	339.2	0.931023	b	339.2	0.713343	f	339.2	1.39224	b
			339.4	1.41866					339.4	0.941294	f	339.4	1.05089	b	339.4	0.886985	f	339.4	1.06138	f	339.4	1.34118		339.4	0.980086	b	339.4	0.581923	f	339.4	1.18971	b	339.4	1.06187	f	339.4	0.930639	b	339.4	0.699758	f	339.4	1.40443	b
			339.6	1.41763					339.6	0.947702	f	339.6	1.02844	b	339.6	0.885726	f	339.6	1.07136	f	339.6	1.35265		339.6	1.03084	b	339.6	0.573508	f	339.6	1.21858	b	339.6	1.07736	f	339.6	0.926604	b	339.6	0.689549	f	339.6	1.41559	b
			339.8	1.42125					339.8	0.955944	f	339.8	1.00897	b	339.8	0.885019	f	339.8	1.0815	f	339.8	1.35847		339.8	1.08469	b	339.8	0.565988	f	339.8	1.24776	b	339.8	1.09353	f	339.8	0.917806	b	339.8	0.682163	f	339.8	1.42378	b
			340	1.4303					340	0.965423	f	340	0.994303	b	340	0.884759	f	340	1.09045	f	340	1.35747		340	1.13645	b	340	0.559602	f	340	1.27522		340	1.10972	f	340	0.903481	b	340	0.676761	f	340	1.43075	b
			340.2	1.44357					340.2	0.974879	f	340.2	0.984889	b	340.2	0.884184	f	340.2	1.0967	f	340.2	1.34835		340.2	1.18534	b	340.2	0.554536	f	340.2	1.29803		340.2	1.12557	f	340.2	0.886544	b	340.2	0.671964	f	340.2	1.43559	b
			340.4	1.45998					340.4	0.982597	f	340.4	0.982029	b	340.4	0.882611	f	340.4	1.09998	f	340.4	1.33122		340.4	1.22692	b	340.4	0.551102	f	340.4	1.31457		340.4	1.13955	f	340.4	0.8675	b	340.4	0.666585	f	340.4	1.43971	b
			340.6	1.47874					340.6	0.987078	f	340.6	0.985839	b	340.6	0.879548	f	340.6	1.10005	f	340.6	1.3045		340.6	1.25776	b	340.6	0.549988	f	340.6	1.32167		340.6	1.15193	f	340.6	0.848401	b	340.6	0.65901	f	340.6	1.44442	b
			340.8	1.49558					340.8	0.987917	f	340.8	0.996237	b	340.8	0.875443	f	340.8	1.0986	f	340.8	1.26925		340.8	1.27819	b	340.8	0.55076	f	340.8	1.31971		340.8	1.16226	f	340.8	0.831158	b	340.8	0.649789	f	340.8	1.44971	b
			341	1.50865					341	0.984957	f	341	1.01343	b	341	0.869883	f	341	1.09696	f	341	1.22615		341	1.28519	b	341	0.553061	f	341	1.30925		341	1.17005	f	341	0.817768	b	341	0.639677	f	341	1.45689	b
			341.2	1.51359					341.2	0.978212	f	341.2	1.0363	b	341.2	0.863998	f	341.2	1.09612	f	341.2	1.17654		341.2	1.28013	b	341.2	0.555839	f	341.2	1.29311		341.2	1.17424	f	341.2	0.809857	b	341.2	0.629593	f	341.2	1.46541	b
			341.4	1.50987					341.4	0.969416	f	341.4	1.06323	b	341.4	0.858252	f	341.4	1.09725	f	341.4	1.12269		341.4	1.26599	b	341.4	0.558949	f	341.4	1.27181		341.4	1.1753	f	341.4	0.806418	b	341.4	0.620276	f	341.4	1.47416	b
			341.6	1.49743					341.6	0.959042	f	341.6	1.09125	b	341.6	0.853185	f	341.6	1.10089	f	341.6	1.06629		341.6	1.24621	b	341.6	0.562408	f	341.6	1.24866		341.6	1.17318	f	341.6	0.807513	b	341.6	0.613969	f	341.6	1.48187	b
			341.8	1.47865					341.8	0.948336	f	341.8	1.11785	b	341.8	0.849324	f	341.8	1.10847	f	341.8	1.00915		341.8	1.22535	b	341.8	0.564576	f	341.8	1.22565		341.8	1.16717	f	341.8	0.812165	b	341.8	0.611514	f	341.8	1.48595	b
			342	1.45608					342	0.938284	f	342	1.13981	b	342	0.846584	f	342	1.11885	f	342	0.95347		342	1.20698	b	342	0.565407	f	342	1.20287		342	1.15835	f	342	0.81792	b	342	0.614928	f	342	1.48537	b
			342.2	1.43262					342.2	0.929304	f	342.2	1.15517	b	342.2	0.845394	f	342.2	1.13098	f	342.2	0.900628		342.2	1.19318	b	342.2	0.565211	f	342.2	1.18186		342.2	1.14803	f	342.2	0.826116	b	342.2	0.625257	f	342.2	1.47909	b
			342.4	1.41146					342.4	0.921531	f	342.4	1.16109	b	342.4	0.845179	f	342.4	1.14451	f	342.4	0.85311		342.4	1.18514	b	342.4	0.564649	f	342.4	1.16281		342.4	1.13698	f	342.4	0.834487	b	342.4	0.64172	f	342.4	1.46617	b
			342.6	1.39535					342.6	0.915669	f	342.6	1.15913	b	342.6	0.846	f	342.6	1.15778	f	342.6	0.812036		342.6	1.18445	b	342.6	0.564002	f	342.6	1.14429		342.6	1.12637	f	342.6	0.843739	b	342.6	0.66404	f	342.6	1.44757	b
			342.8	1.38438					342.8	0.911914	f	342.8	1.15065	b	342.8	0.847275	f	342.8	1.16956	f	342.8	0.779377		342.8	1.18885	b	342.8	0.56441	f	342.8	1.12614		342.8	1.11847	f	342.8	0.853577	b	342.8	0.691472	f	342.8	1.42552	b
			343	1.38028	b				343	0.909793	f	343	1.13663	b	343	0.848964	f	343	1.17889	b	343	0.755891		343	1.19792	b	343	0.566034	f	343	1.10689		343	1.11236	f	343	0.86482	b	343	0.72271	f	343	1.40204	b
			343.2	1.38178	b				343.2	0.90968	f	343.2	1.11894	b	343.2	0.850638	f	343.2	1.18576	b	343.2	0.742085		343.2	1.21	b	343.2	0.569515	f	343.2	1.08646		343.2	1.10953	f	343.2	0.878436	b	343.2	0.755104	f	343.2	1.37969	b
			343.4	1.38805	b				343.4	0.91083	f	343.4	1.10006	b	343.4	0.85285	f	343.4	1.19014	b	343.4	0.738474		343.4	1.22262	b	343.4	0.574797	f	343.4	1.06471		343.4	1.10871	f	343.4	0.894903	b	343.4	0.7887	f	343.4	1.36195	b
			343.6	1.39883	b				343.6	0.91296	f	343.6	1.08142	b	343.6	0.8553	f	343.6	1.19101	b	343.6	0.743571		343.6	1.23416	b	343.6	0.5821	f	343.6	1.04041		343.6	1.10825	f	343.6	0.915257	b	343.6	0.820244	f	343.6	1.34978	b
			343.8	1.41196	b				343.8	0.915285	f	343.8	1.0649	b	343.8	0.857989	f	343.8	1.18942	b	343.8	0.755969		343.8	1.24371	b	343.8	0.590287	f	343.8	1.01635		343.8	1.10711	f	343.8	0.939231	b	343.8	0.849742	f	343.8	1.34486	b
			344	1.42687	b				344	0.917723	f	344	1.05076	b	344	0.860693	f	344	1.18506	b	344	0.773271		344	1.24956	b	344	0.599043	f	344	0.991558		344	1.10241	f	344	0.966355	b	344	0.87694	f	344	1.3474	b
			344.2	1.44318	b				344.2	0.919557	f	344.2	1.03977	b	344.2	0.863446	f	344.2	1.17814	b	344.2	0.792174		344.2	1.25193	b	344.2	0.606874	f	344.2	0.96857		344.2	1.09369	f	344.2	0.995749	b	344.2	0.901894	f	344.2	1.35569	b
			344.4	1.45924	b				344.4	0.920396	f	344.4	1.03198	b	344.4	0.866249	f	344.4	1.16764	b	344.4	0.810153		344.4	1.25202	b	344.4	0.613064	f	344.4	0.947298		344.4	1.07967	f	344.4	1.02727	b	344.4	0.923799	f	344.4	1.36952	b
			344.6	1.47424	b				344.6	0.919527	f	344.6	1.02804	b	344.6	0.868295	f	344.6	1.15482	b	344.6	0.824203		344.6	1.24946	b	344.6	0.617351	f	344.6	0.929137		344.6	1.05902	f	344.6	1.05758	b	344.6	0.944926	f	344.6	1.38618	b
			344.8	1.48721	b				344.8	0.917507	f	344.8	1.02784	b	344.8	0.87013	f	344.8	1.13987	b	344.8	0.832409		344.8	1.24729	b	344.8	0.619413	f	344.8	0.91498		344.8	1.03303	f	344.8	1.08487	b	344.8	0.963789	f	344.8	1.4038	b
			345	1.49734	b				345	0.914665	f	345	1.03029	b	345	0.87137	f	345	1.12268	f	345	0.833574		345	1.24654	b	345	0.618699	f	345	0.90452		345	1.00345	f	345	1.10661	b	345	0.98095	f	345	1.42169	b
			345.2	1.50428	b				345.2	0.911452	f	345.2	1.03559	b	345.2	0.872067	f	345.2	1.10436	f	345.2	0.828914		345.2	1.24842	b	345.2	0.615607	f	345.2	0.89868		345.2	0.96998	f	345.2	1.12136	b	345.2	0.995184	f	345.2	1.43859	b
			345.4	1.50669	b				345.4	0.90777	f	345.4	1.0422	b	345.4	0.872385	f	345.4	1.08597	f	345.4	0.820303		345.4	1.25451	b	345.4	0.611022	f	345.4	0.898847		345.4	0.936261	f	345.4	1.12703	b	345.4	1.00371	f	345.4	1.45349	b
			345.6	1.50548	b				345.6	0.904113	f	345.6	1.05019	b	345.6	0.872579	f	345.6	1.06808	f	345.6	0.810969		345.6	1.26453	b	345.6	0.60557	f	345.6	0.903513		345.6	0.90473	f	345.6	1.12433	b	345.6	1.00448	f	345.6	1.46689	b
			345.8	1.49935	b				345.8	0.900946	f	345.8	1.05861	b	345.8	0.872455	f	345.8	1.05214	f	345.8	0.803759		345.8	1.2774	b	345.8	0.599985	f	345.8	0.913109		345.8	0.876172	f	345.8	1.11302	b	345.8	0.997281	f	345.8	1.47925	b
			346	1.4892	b				346	0.898386	f	346	1.06747	b	346	0.872364	f	346	1.03813	f	346	0.801894		346	1.29143	b	346	0.594018	f	346	0.927707		346	0.853068	f	346	1.09475	b	346	0.979561	f	346	1.49161	b
			346.2	1.47552	b				346.2	0.896245	f	346.2	1.07664	b	346.2	0.871812	f	346.2	1.02679	f	346.2	0.806822		346.2	1.30653	b	346.2	0.588033	f	346.2	0.947452		346.2	0.83623	f	346.2	1.07152	b	346.2	0.9515	f	346.2	1.50599	b
			346.4	1.46024	b				346.4	0.895143	f	346.4	1.08635	b	346.4	0.871222	f	346.4	1.01784	f	346.4	0.819708		346.4	1.31884	b	346.4	0.583102	f	346.4	0.971104		346.4	0.826626	f	346.4	1.04544	b	346.4	0.915838	f	346.4	1.52276	b
			346.6	1.44357	b				346.6	0.89477	f	346.6	1.09687	b	346.6	0.870502	f	346.6	1.01182	f	346.6	0.83923		346.6	1.32727	b	346.6	0.578578	f	346.6	0.997442		346.6	0.824051	f	346.6	1.01905	b	346.6	0.873159	f	346.6	1.54311	b
			346.8	1.42603	b				346.8	0.89528	f	346.8	1.10921	b	346.8	0.869525	f	346.8	1.00868	f	346.8	0.864433		346.8	1.33143	b	346.8	0.574879	f	346.8	1.0266		346.8	0.828656	f	346.8	0.996542	b	346.8	0.827614	f	346.8	1.56787	b
			347	1.4091	b				347	0.89691	f	347	1.12326	b	347	0.868489	f	347	1.00751	f	347	0.891708		347	1.3301	b	347	0.571777	f	347	1.05626		347	0.839382	f	347	0.978822	b	347	0.780407	f	347	1.59795	b
			347.2	1.3923	b				347.2	0.899421	f	347.2	1.1396	b	347.2	0.867828	f	347.2	1.00819	f	347.2	0.91913		347.2	1.32649	b	347.2	0.569919	f	347.2	1.08568		347.2	0.856019	f	347.2	0.965407	b	347.2	0.734501	f	347.2	1.63182	b
			347.4	1.3776	b				347.4	0.90304	f	347.4	1.15711	b	347.4	0.867241	f	347.4	1.01116	f	347.4	0.945		347.4	1.31862	b	347.4	0.569215	f	347.4	1.11321		347.4	0.876872	f	347.4	0.958115	b	347.4	0.692378	f	347.4	1.6691	b
			347.6	1.36412	b				347.6	0.907135	f	347.6	1.17469	b	347.6	0.867649	f	347.6	1.01597	f	347.6	0.967641		347.6	1.30734	b	347.6	0.569508	f	347.6	1.13832		347.6	0.900292	f	347.6	0.956582	b	347.6	0.655355	f	347.6	1.70774	b
			347.8	1.35243	b				347.8	0.911875	f	347.8	1.19166	b	347.8	0.868988	f	347.8	1.02269	f	347.8	0.987283		347.8	1.29331	b	347.8	0.571174	f	347.8	1.1583		347.8	0.92513	f	347.8	0.959507	b	347.8	0.624404	f	347.8	1.74446	b
			348	1.34205	b				348	0.916451	f	348	1.20502	b	348	0.871257	f	348	1.02994	f	348	1.00522	f	348	1.27643	b	348	0.574519	f	348	1.17296		348	0.949318	f	348	0.965983	b	348	0.599756	f	348	1.77705	b
			348.2	1.33358	b				348.2	0.920244	f	348.2	1.21333	b	348.2	0.874179	f	348.2	1.03767	f	348.2	1.0225	f	348.2	1.25728	b	348.2	0.57931	f	348.2	1.18196		348.2	0.97145	f	348.2	0.972959	b	348.2	0.58107	f	348.2	1.79899	b
			348.4	1.32764	b				348.4	0.923072	f	348.4	1.21579	b	348.4	0.877433	f	348.4	1.04565	f	348.4	1.04004	f	348.4	1.23564	b	348.4	0.585205	f	348.4	1.18496		348.4	0.990138	f	348.4	0.977686	b	348.4	0.568673	f	348.4	1.80961	b
			348.6	1.32312	b				348.6	0.925096	f	348.6	1.2114	b	348.6	0.880247	f	348.6	1.05303	f	348.6	1.0583	f	348.6	1.21321	b	348.6	0.59242	f	348.6	1.182		348.6	1.00588	f	348.6	0.979522	b	348.6	0.561853	f	348.6	1.81101	b
			348.8	1.32101	b				348.8	0.926277	f	348.8	1.20162	b	348.8	0.882101	f	348.8	1.06	f	348.8	1.07859	f	348.8	1.18943	b	348.8	0.600073	f	348.8	1.17321		348.8	1.01876	f	348.8	0.977353	b	348.8	0.560043	f	348.8	1.80411	b
			349	1.32098	b				349	0.927222	f	349	1.18704	b	349	0.88236	f	349	1.06622	f	349	1.10036	f	349	1.16797	b	349	0.607546	f	349	1.16047		349	1.02808	f	349	0.97083	b	349	0.56277	f	349	1.79112	b
			349.2	1.32321	b				349.2	0.928858	f	349.2	1.16997	b	349.2	0.880665	f	349.2	1.07271	f	349.2	1.12304	f	349.2	1.14806	b	349.2	0.614323	f	349.2	1.14379		349.2	1.03468	f	349.2	0.959933	b	349.2	0.569224	f	349.2	1.77233	b
			349.4	1.32841	b				349.4	0.931748	f	349.4	1.15138	b	349.4	0.876813	f	349.4	1.07987	f	349.4	1.14612	f	349.4	1.13272	b	349.4	0.619041	f	349.4	1.12495		349.4	1.03815	f	349.4	0.945452	b	349.4	0.57898	f	349.4	1.75267	b
			349.6	1.33552	b				349.6	0.937088	f	349.6	1.13283	b	349.6	0.871165	f	349.6	1.08789	f	349.6	1.16767	f	349.6	1.12275	b	349.6	0.620975	f	349.6	1.10497		349.6	1.03843	f	349.6	0.928543	b	349.6	0.591055	f	349.6	1.73182	b
			349.8	1.34472	b				349.8	0.946029	f	349.8	1.11547	b	349.8	0.864378	f	349.8	1.09884	f	349.8	1.18726	f	349.8	1.11983	b	349.8	0.618903	f	349.8	1.08452		349.8	1.03631	f	349.8	0.911024	b	349.8	0.605088	f	349.8	1.71284	b
			350	1.35635	b				350	0.958002	f	350	1.09975	b	350	0.857023	f	350	1.11251	f	350	1.20481		350	1.12388	b	350	0.612696	f	350	1.06453		350	1.03108	f	350	0.895354	b	350	0.620363	f	350	1.69439	b
			350.2	1.36892	b				350.2	0.972666	f	350.2	1.08641	b	350.2	0.850113	f	350.2	1.12973	f	350.2	1.21985		350.2	1.13418	b	350.2	0.602026	f	350.2	1.0464		350.2	1.02342	f	350.2	0.881568	b	350.2	0.6371	f	350.2	1.67778	b
			350.4	1.38206	b				350.4	0.989977	f	350.4	1.07551	b	350.4	0.843862	f	350.4	1.14917	f	350.4	1.23287		350.4	1.1496	b	350.4	0.58738	f	350.4	1.02981		350.4	1.01383	f	350.4	0.86995	b	350.4	0.654348	f	350.4	1.66302	b
			350.6	1.39462	b				350.6	1.00914	f	350.6	1.06781	b	350.6	0.839063	f	350.6	1.17073	f	350.6	1.24401		350.6	1.16679	b	350.6	0.56892	f	350.6	1.01553		350.6	1.00336	f	350.6	0.860233	b	350.6	0.672298	f	350.6	1.64735	b
			350.8	1.4062	b				350.8	1.02844	f	350.8	1.0627	b	350.8	0.836154	f	350.8	1.19248	f	350.8	1.25379		350.8	1.18565	b	350.8	0.547987	f	350.8	1.00309		350.8	0.993904	f	350.8	0.852697	b	350.8	0.690233	f	350.8	1.63109	b
			351	1.41529	b				351	1.04602	f	351	1.05988	b	351	0.835067	f	351	1.21152	f	351	1.26248		351	1.20141	b	351	0.525422	f	351	0.992917		351	0.987217	f	351	0.846382	b	351	0.70946	f	351	1.61207	b
			351.2	1.42158	b				351.2	1.06021	f	351.2	1.0598	b	351.2	0.836053	f	351.2	1.22651	f	351.2	1.27003		351.2	1.21218	b	351.2	0.5025	f	351.2	0.986494		351.2	0.984187	f	351.2	0.840856	b	351.2	0.729216	f	351.2	1.58895	b
			351.4	1.42353	b				351.4	1.06916	f	351.4	1.06142	b	351.4	0.838813	f	351.4	1.23537	f	351.4	1.27609		351.4	1.21625	b	351.4	0.479923	f	351.4	0.982458		351.4	0.987185	f	351.4	0.833893	b	351.4	0.750347	f	351.4	1.56291	b
			351.6	1.42188	b				351.6	1.07273	f	351.6	1.06553	b	351.6	0.842944	f	351.6	1.23547	f	351.6	1.27925		351.6	1.21335	b	351.6	0.459137	f	351.6	0.980604		351.6	0.994237	f	351.6	0.826343	b	351.6	0.77235	f	351.6	1.53515	b
			351.8	1.41602	b				351.8	1.07049	f	351.8	1.07092	b	351.8	0.848228	f	351.8	1.22691	f	351.8	1.27852		351.8	1.20338	b	351.8	0.44088	f	351.8	0.982135		351.8	1.00453	f	351.8	0.81653	b	351.8	0.795206	f	351.8	1.50732	b
			352	1.40722	b				352	1.06336	f	352	1.07791	b	352	0.854133	f	352	1.21008	f	352	1.27388		352	1.18895	b	352	0.425107	f	352	0.986267		352	1.01692	f	352	0.805231	b	352	0.819204	f	352	1.48212	b
			352.2	1.39555	b				352.2	1.05337	f	352.2	1.08661	b	352.2	0.860419	f	352.2	1.18652	f	352.2	1.26407		352.2	1.17083	b	352.2	0.412847	f	352.2	0.992571		352.2	1.02686	f	352.2	0.793411	b	352.2	0.843638	f	352.2	1.46157	b
			352.4	1.3827	b				352.4	1.04201	f	352.4	1.09609	b	352.4	0.866841	f	352.4	1.15923	f	352.4	1.2489		352.4	1.15205	b	352.4	0.404286	f	352.4	0.999904		352.4	1.03339	f	352.4	0.7812	b	352.4	0.867715	f	352.4	1.44713	b
			352.6	1.36863	b				352.6	1.03112	f	352.6	1.1073	b	352.6	0.872561	f	352.6	1.13	f	352.6	1.22816		352.6	1.13554	b	352.6	0.399335	f	352.6	1.00875		352.6	1.03488	f	352.6	0.768614	b	352.6	0.890772	f	352.6	1.441	b
			352.8	1.355	b				352.8	1.02258	f	352.8	1.11964	b	352.8	0.877978	f	352.8	1.1008	f	352.8	1.20308		352.8	1.12455	b	352.8	0.398848	f	352.8	1.01743		352.8	1.02975	f	352.8	0.757527	b	352.8	0.913827	f	352.8	1.44233	b
			353	1.34236	b				353	1.01719	f	353	1.13352	b	353	0.88273	f	353	1.07396	f	353	1.17446		353	1.1189	b	353	0.402625	f	353	1.02507		353	1.01817	f	353	0.747487	b	353	0.935388	f	353	1.45149	b
			353.2	1.33127	b				353.2	1.01453	f	353.2	1.14838	b	353.2	0.887157	f	353.2	1.05169	f	353.2	1.14423		353.2	1.11841	b	353.2	0.410931	f	353.2	1.03166		353.2	1.00135	f	353.2	0.739383	b	353.2	0.956408	f	353.2	1.46543	b
			353.4	1.31952	b				353.4	1.01461	f	353.4	1.16321	b	353.4	0.891114	f	353.4	1.03482	f	353.4	1.11414		353.4	1.125	b	353.4	0.423128	f	353.4	1.0344		353.4	0.980593	f	353.4	0.734553	b	353.4	0.975349	f	353.4	1.48181	b
			353.6	1.30373	b				353.6	1.01678	f	353.6	1.17777	b	353.6	0.895161	f	353.6	1.02246	f	353.6	1.0858		353.6	1.13801	b	353.6	0.439	f	353.6	1.03417		353.6	0.957947	f	353.6	0.73203	b	353.6	0.991875	f	353.6	1.4973	b
			353.8	1.28149	b				353.8	1.02102	f	353.8	1.19048	b	353.8	0.898956	f	353.8	1.01434	f	353.8	1.06201		353.8	1.1549	b	353.8	0.458182	f	353.8	1.0306		353.8	0.934597	f	353.8	0.731063	b	353.8	1.00646	f	353.8	1.50899	b
			354	1.2475	b				354	1.02522	f	354	1.19886	b	354	0.903107	f	354	1.00999	f	354	1.04522		354	1.17386	b	354	0.479481	f	354	1.02466		354	0.91161	f	354	0.732244	b	354	1.01571	f	354	1.51387	b
			354.2	1.19964	b				354.2	1.0293	f	354.2	1.20159	b	354.2	0.907422	f	354.2	1.00816	f	354.2	1.03542		354.2	1.19316	b	354.2	0.502414	f	354.2	1.01578		354.2	0.8898	f	354.2	0.73484	b	354.2	1.02064	f	354.2	1.51071	b
			354.4	1.13627	b				354.4	1.03197	f	354.4	1.19809	b	354.4	0.911898	f	354.4	1.0078	f	354.4	1.03466		354.4	1.21115	b	354.4	0.525713	f	354.4	1.00616		354.4	0.869365	f	354.4	0.739142	b	354.4	1.01859	f	354.4	1.49966	b
			354.6	1.06097	b				354.6	1.03324	f	354.6	1.18783	b	354.6	0.916107	f	354.6	1.00782	f	354.6	1.04339		354.6	1.22713	b	354.6	0.548181	f	354.6	0.997031		354.6	0.849958	f	354.6	0.744271	b	354.6	1.0095	f	354.6	1.48128	b
			354.8	0.979263	b				354.8	1.03206	f	354.8	1.17185	b	354.8	0.919887	f	354.8	1.00788	f	354.8	1.06062		354.8	1.23856	b	354.8	0.569119	f	354.8	0.988504		354.8	0.830682	f	354.8	0.751033	b	354.8	0.992606	f	354.8	1.45781	b
			355	0.898639					355	1.02894	f	355	1.15135		355	0.922827	f	355	1.00751	f	355	1.0853		355	1.24501	b	355	0.58809	f	355	0.98184		355	0.812548	f	355	0.759271	b	355	0.968738	f	355	1.43301	b
			355.2	0.8248					355.2	1.0246	f	355.2	1.12878		355.2	0.924657	f	355.2	1.00792	f	355.2	1.11611		355.2	1.24621	b	355.2	0.604827	f	355.2	0.976632		355.2	0.79579	f	355.2	0.767842	b	355.2	0.939613	f	355.2	1.40836	b
			355.4	0.761556					355.4	1.01881	f	355.4	1.10653		355.4	0.924633	f	355.4	1.00855	f	355.4	1.15136		355.4	1.24271	b	355.4	0.61857	f	355.4	0.974346		355.4	0.780707	f	355.4	0.778904	b	355.4	0.90787	f	355.4	1.3876	b
			355.6	0.710363					355.6	1.01288	f	355.6	1.08614		355.6	0.922988	f	355.6	1.01117	f	355.6	1.18989		355.6	1.2351	b	355.6	0.629429	f	355.6	0.972115		355.6	0.769045	f	355.6	0.793049	b	355.6	0.875471	f	355.6	1.37043	b
			355.8	0.671647					355.8	1.00611	f	355.8	1.06899		355.8	0.919706	f	355.8	1.01557	f	355.8	1.23087		355.8	1.22529	b	355.8	0.637105	f	355.8	0.970867		355.8	0.760648	f	355.8	0.809689	b	355.8	0.846979	f	355.8	1.35813	b
			356	0.644302					356	0.999447	f	356	1.05606		356	0.915099	f	356	1.02199	f	356	1.27273		356	1.21487	b	356	0.642359	f	356	0.970536		356	0.756123	f	356	0.829472	b	356	0.82448	f	356	1.3502	b
			356.2	0.62753					356.2	0.993253	f	356.2	1.04787		356.2	0.909673	f	356.2	1.03021	f	356.2	1.31451		356.2	1.20429	b	356.2	0.645348	f	356.2	0.9693		356.2	0.756734	f	356.2	0.850645	b	356.2	0.810278	f	356.2	1.34717	b
			356.4	0.619911					356.4	0.987077	f	356.4	1.04454		356.4	0.903983	f	356.4	1.0399	f	356.4	1.35619		356.4	1.19691	b	356.4	0.646106	f	356.4	0.967845		356.4	0.762287	f	356.4	0.874638	b	356.4	0.804937	f	356.4	1.34709	b
			356.6	0.620674					356.6	0.980731	f	356.6	1.04572		356.6	0.898305	f	356.6	1.05046	f	356.6	1.39739		356.6	1.19207	b	356.6	0.644733	f	356.6	0.967492		356.6	0.772699	f	356.6	0.898727	b	356.6	0.811534	f	356.6	1.34919	b
			356.8	0.628738					356.8	0.974217	f	356.8	1.05066		356.8	0.89294	f	356.8	1.06071	f	356.8	1.4375		356.8	1.19091	b	356.8	0.641189	f	356.8	0.967891		356.8	0.786896	f	356.8	0.922574	b	356.8	0.830684	f	356.8	1.35332	b
			357	0.643072	b				357	0.967655	f	357	1.05975		357	0.888336	f	357	1.06948	f	357	1.47696	b	357	1.19206	b	357	0.635474	f	357	0.970013		357	0.805219	f	357	0.944006	b	357	0.861031	f	357	1.35828	b
			357.2	0.663294	b				357.2	0.961324	f	357.2	1.07236		357.2	0.884385	f	357.2	1.07716	f	357.2	1.51471	b	357.2	1.19664	b	357.2	0.628009	f	357.2	0.974053		357.2	0.825446	f	357.2	0.962358	b	357.2	0.901754	f	357.2	1.36541	b
			357.4	0.688125	b				357.4	0.955793	f	357.4	1.08722		357.4	0.881084	f	357.4	1.08246	f	357.4	1.55164	b	357.4	1.20324	b	357.4	0.618234	f	357.4	0.978766		357.4	0.84704	f	357.4	0.97473	b	357.4	0.949047	f	357.4	1.37498	b
			357.6	0.717357	b				357.6	0.951574	f	357.6	1.10347		357.6	0.878593	f	357.6	1.08465	f	357.6	1.58702	b	357.6	1.2101	b	357.6	0.606144	f	357.6	0.985618		357.6	0.869043	f	357.6	0.98177	b	357.6	0.998921	f	357.6	1.38753	b
			357.8	0.750731	b				357.8	0.949011	f	357.8	1.1203		357.8	0.876707	f	357.8	1.08474	f	357.8	1.62079	b	357.8	1.21703	b	357.8	0.591842	f	357.8	0.994		357.8	0.889279	f	357.8	0.981712	b	357.8	1.04838	f	357.8	1.40391	b
			358	0.787602	b				358	0.94929	f	358	1.13597		358	0.87506	f	358	1.08178	f	358	1.6531	b	358	1.22369	b	358	0.575866	f	358	1.00341		358	0.906681	f	358	0.974854	b	358	1.09234	f	358	1.42523	b
			358.2	0.827913	b				358.2	0.951475	f	358.2	1.14957		358.2	0.873927	f	358.2	1.07642	f	358.2	1.68471	b	358.2	1.22876	b	358.2	0.559596	f	358.2	1.01341		358.2	0.919606	f	358.2	0.961718	b	358.2	1.12631	f	358.2	1.45141	b
			358.4	0.871196	b				358.4	0.956535	f	358.4	1.16022		358.4	0.873235	f	358.4	1.06911	f	358.4	1.71576	b	358.4	1.2333	b	358.4	0.543148	f	358.4	1.02317		358.4	0.927276	f	358.4	0.942698	b	358.4	1.15106	f	358.4	1.48313	b
			358.6	0.915669	b				358.6	0.964505	f	358.6	1.16823		358.6	0.873249	f	358.6	1.05976	f	358.6	1.74665	b	358.6	1.23545	b	358.6	0.527375	f	358.6	1.03475		358.6	0.927904	f	358.6	0.920564	b	358.6	1.16768	f	358.6	1.51523	b
			358.8	0.960911	b				358.8	0.974505	f	358.8	1.1736		358.8	0.874282	f	358.8	1.04989	f	358.8	1.77782	b	358.8	1.23578	b	358.8	0.512813	f	358.8	1.0471		358.8	0.921727	f	358.8	0.896037	b	358.8	1.17555	f	358.8	1.54597	b
			359	1.00402	b				359	0.985715	f	359	1.17672		359	0.875694	f	359	1.03981	f	359	1.80826	b	359	1.23487	b	359	0.500103	f	359	1.06098		359	0.909703	f	359	0.869748	b	359	1.17829	f	359	1.56779	b
			359.2	1.0434	b				359.2	0.997195	f	359.2	1.17871		359.2	0.877764	f	359.2	1.0298	f	359.2	1.83728	b	359.2	1.23312	b	359.2	0.49007	f	359.2	1.07569		359.2	0.892863	f	359.2	0.84411	b	359.2	1.17644	f	359.2	1.57592	b
			359.4	1.07569	b				359.4	1.00848	f	359.4	1.18125		359.4	0.879526	f	359.4	1.02066	f	359.4	1.86559	b	359.4	1.23056	b	359.4	0.482085	f	359.4	1.09165		359.4	0.872913	f	359.4	0.82143	b	359.4	1.17216	f	359.4	1.56941	b
			359.6	1.10051	b				359.6	1.01811	f	359.6	1.18391		359.6	0.880853	f	359.6	1.0129	f	359.6	1.89204	b	359.6	1.22542	b	359.6	0.477022	f	359.6	1.10971		359.6	0.851968	f	359.6	0.801969	b	359.6	1.16556	f	359.6	1.54743	b
			359.8	1.11779	b				359.8	1.0261	f	359.8	1.18856		359.8	0.880954	f	359.8	1.00747	f	359.8	1.91443	b	359.8	1.21612	b	359.8	0.473939	f	359.8	1.12779		359.8	0.831776	f	359.8	0.786619	b	359.8	1.15756	f	359.8	1.51334	b
			360	1.12765	b				360	1.03182	f	360	1.19517	f	360	0.879636	f	360	1.00492	f	360	1.93362	b	360	1.20072	b	360	0.47232	f	360	1.14501		360	0.813315	f	360	0.777479		360	1.14605	f	360	1.47237	b
			360.2	1.13336	b				360.2	1.03638	f	360.2	1.20367	f	360.2	0.876579	f	360.2	1.00517	f	360.2	1.94874	b	360.2	1.17431	b	360.2	0.472354	f	360.2	1.16083		360.2	0.796577	f	360.2	0.775049		360.2	1.1323	f	360.2	1.43081	b
			360.4	1.13649	b				360.4	1.03994	f	360.4	1.21366	f	360.4	0.871939	f	360.4	1.00861	f	360.4	1.96078	b	360.4	1.13613	b	360.4	0.473282	f	360.4	1.17428		360.4	0.782659	f	360.4	0.778699		360.4	1.11452	f	360.4	1.39336	b
			360.6	1.14057	b				360.6	1.04357	f	360.6	1.22384	f	360.6	0.866045	f	360.6	1.01509	f	360.6	1.96872	b	360.6	1.0831	b	360.6	0.475246	f	360.6	1.18296		360.6	0.769983	f	360.6	0.788394		360.6	1.09452	f	360.6	1.36225	b
			360.8	1.14753	b				360.8	1.04757	f	360.8	1.23339	f	360.8	0.859301	f	360.8	1.02422	f	360.8	1.97249	b	360.8	1.01787	b	360.8	0.47785	f	360.8	1.1858		360.8	0.758471	f	360.8	0.80343		360.8	1.07305	f	360.8	1.33945	b
			361	1.16035	b				361	1.05337	f	361	1.24148	f	361	0.852146	f	361	1.03605	f	361	1.97337	b	361	0.943627	b	361	0.480457	f	361	1.18304	b	361	0.747746	f	361	0.821454		361	1.0513	f	361	1.32506	b
			361.2	1.17784	b				361.2	1.0609	f	361.2	1.24642	f	361.2	0.844941	f	361.2	1.0489	f	361.2	1.96998	b	361.2	0.866231	b	361.2	0.483444	f	361.2	1.17411	b	361.2	0.736817	f	361.2	0.84359		361.2	1.02988	f	361.2	1.31715	b
			361.4	1.20296	b				361.4	1.07052	f	361.4	1.24826	f	361.4	0.837992	f	361.4	1.06106	f	361.4	1.96283	b	361.4	0.790515	b	361.4	0.48662	f	361.4	1.15958	b	361.4	0.726182	f	361.4	0.869823		361.4	1.01087	f	361.4	1.31611	b
			361.6	1.23401	b				361.6	1.08228	f	361.6	1.24637	f	361.6	0.831475	f	361.6	1.07123	f	361.6	1.95195	b	361.6	0.722708	b	361.6	0.49066	f	361.6	1.14046	b	361.6	0.715966	f	361.6	0.897946		361.6	0.995498	f	361.6	1.32064	b
			361.8	1.27191	b				361.8	1.09435	f	361.8	1.24151	f	361.8	0.825532	f	361.8	1.07715	f	361.8	1.93602	b	361.8	0.664213	b	361.8	0.495254	f	361.8	1.11996	b	361.8	0.706352	f	361.8	0.929134		361.8	0.98473	f	361.8	1.3292	b
			362	1.31515	f				362	1.1076	f	362	1.23403	f	362	0.819754	f	362	1.07835	f	362	1.91593	b	362	0.617479	b	362	0.501043	f	362	1.09867	b	362	0.699592	f	362	0.963691		362	0.977402	f	362	1.3421	b
			362.2	1.36239	f				362.2	1.11933	f	362.2	1.22451	f	362.2	0.814609	f	362.2	1.07344	f	362.2	1.89114	b	362.2	0.581994	b	362.2	0.506799	f	362.2	1.07857	b	362.2	0.695734	f	362.2	1.00218		362.2	0.973629	f	362.2	1.35916	b
			362.4	1.41162	f				362.4	1.12946	f	362.4	1.21403	f	362.4	0.810314	f	362.4	1.06381	f	362.4	1.8627	b	362.4	0.55816	b	362.4	0.512969	f	362.4	1.06297	b	362.4	0.69633	f	362.4	1.04563		362.4	0.972165	f	362.4	1.37878	b
			362.6	1.45989	f				362.6	1.1375	f	362.6	1.20426	f	362.6	0.806838	f	362.6	1.05071	f	362.6	1.83081	b	362.6	0.543467	b	362.6	0.519163	f	362.6	1.05155	b	362.6	0.70199	f	362.6	1.09309		362.6	0.969914	f	362.6	1.40143	b
			362.8	1.5047	f				362.8	1.14284	f	362.8	1.19578	f	362.8	0.804671	f	362.8	1.03599	f	362.8	1.79809	b	362.8	0.537485	b	362.8	0.524952	f	362.8	1.04532	b	362.8	0.713098	f	362.8	1.14533		362.8	0.96444	f	362.8	1.42714	b
			363	1.54354	f				363	1.14666	f	363	1.19008	f	363	0.803833	f	363	1.02172	f	363	1.76581	b	363	0.538284	b	363	0.529698	f	363	1.0444	b	363	0.730423	f	363	1.20136		363	0.95395	f	363	1.45631	b
			363.2	1.57296	f				363.2	1.14904	f	363.2	1.18676	f	363.2	0.804073	f	363.2	1.00983	f	363.2	1.73601	b	363.2	0.544128	b	363.2	0.532451	f	363.2	1.04746	b	363.2	0.752379	f	363.2	1.26117		363.2	0.937376	f	363.2	1.48694	b
[truncated: 2,528 more rows]

## Sheet: bout averages
h_fwd_rat	h_bck_rat	h_pval	i_fwd_rat	i_bck_rat	i_pval	j_fwd_rat	j_bck_rat	j_pval	k_fwd_rat	k_bck_rat	k_pval	l_fwd_rat	l_bck_rat	l_pval	m_fwd_rat	m_bck_rat	m_pval	n_fwd_rat	n_bck_rat	n_pval	o_fwd_rat	o_bck_rat	o_pval	a_fwd_rat	a_bck_rat	a_pval	b_fwd_rat	b_bck_rat	b_pval	c_fwd_rat	c_bck_rat	c_pval	d_fwd_rat	d_bck_rat	d_pval	e_fwd_rat	e_bck_rat	e_pval	f_fwd_rat	f_bck_rat	f_pval	g_fwd_rat	g_bck_rat	g_pval
[truncated: 20 more rows]
