# Supplementary material for: Closed-loop two-photon functional imaging in a freely moving animal
Source: Nat Commun. 2025 Jul 1;16:5950. doi: 10.1038/s41467-025-60648-x (PMC12214772; doi:10.1038/s41467-025-60648-x)
Supplement: Supplementary file 19 — Source Data [file 41467_2025_60648_MOESM19_ESM.zip › excel raw data/figureS1.xlsx]

## Sheet: b,d,e
time	voi1	voi2	voi3	voi4	voi5	voi6	voi7	state
3995.39	2.11779	2.86748	3.34786	3.22843	3.61242	2.48307	1.76294	f
3995.49	2.0428	2.59217	3.14382	3.1014	3.51321	2.71705	1.97958	f
3995.58	1.92868	2.26269	2.8637	2.90711	3.33827	2.92838	2.24915	f
3995.67	1.78363	1.92301	2.53213	2.64858	3.0688	3.04336	2.52198	f
3995.77	1.62596	1.61524	2.18995	2.34688	2.70875	3.0207	2.73594	f
3995.86	1.48097	1.37176	1.88133	2.03527	2.29108	2.86613	2.83913	f
3995.95	1.37805	1.21379	1.63988	1.74517	1.87188	2.61797	2.80541	f
3996.05	1.34271	1.14665	1.47755	1.49451	1.51455	2.32476	2.63849	f
3996.14	1.38463	1.1545	1.3823	1.28853	1.26714	2.02869	2.36865	f
3996.24	1.49452	1.20418	1.32931	1.13067	1.14144	1.75751	2.04696	f
3996.33	1.65351	1.26128	1.29835	1.0296	1.11021	1.5238	1.7344	f
3996.42	1.84862	1.30915	1.28291	0.99213	1.12404	1.33066	1.48318	f
3996.52	2.08101	1.36226	1.2865	1.0098	1.13828	1.18096	1.31579	f
3996.61	2.35848	1.46637	1.31496	1.05731	1.13252	1.08233	1.21823	f
3996.7	2.6799	1.68273	1.37647	1.1095	1.11254	1.0414	1.15458	f
3996.8	3.02648	2.05682	1.4911	1.16444	1.09759	1.05302	1.09426	f
3996.89	3.36906	2.58242	1.6984	1.25548	1.10749	1.09647	1.03108	f
3996.99	3.67915	3.18148	2.04331	1.44174	1.16049	1.14718	0.981073	f
3997.08	3.9235	3.7202	2.53479	1.77388	1.28045	1.19722	0.967427	f
3997.17	4.04973	4.06722	3.10016	2.24984	1.49641	1.2665	1.00812	f
3997.27	3.99263	4.15862	3.58211	2.79014	1.82587	1.39488	1.11522	f
3997.36	3.71344	4.01771	3.80703	3.26046	2.25278	1.62034	1.29733	f
3997.45	3.23683	3.71599	3.68421	3.53463	2.71644	1.95114	1.55259	f
3997.55	2.65132	3.32123	3.26105	3.55282	3.12213	2.34432	1.85187	f
3997.64	2.07446	2.88224	2.69385	3.33776	3.37073	2.70972	2.13299	f
3997.74	1.60603	2.44678	2.15769	2.96972	3.39806	2.946	2.32374	f
3997.83	1.29367	2.07101	1.76093	2.54572	3.205	2.98982	2.38134	f
3997.92	1.12763	1.79684	1.51621	2.1445	2.85466	2.84227	2.31546	f
3998.02	1.06673	1.62343	1.37163	1.80785	2.43598	2.55756	2.17317	f
3998.11	1.07277	1.50891	1.26615	1.54356	2.02435	2.2122	2.00286	f
3998.2	1.12651	1.40296	1.17039	1.34357	1.66704	1.87573	1.83155	f
3998.3	1.21817	1.27992	1.09418	1.20041	1.38908	1.59326	1.66773	f
3998.39	1.33282	1.14459	1.06633	1.10819	1.19881	1.38234	1.5145	f
3998.49	1.45098	1.01761	1.1055	1.0556	1.08658	1.23997	1.37598	f
3998.58	1.56005	0.922679	1.19906	1.02512	1.02623	1.15295	1.25636	f
3998.67	1.66368	0.884032	1.30476	1.00036	0.98628	1.10609	1.15851	f
3998.77	1.78664	0.925525	1.37439	0.974625	0.94338	1.08584	1.08572	f
3998.86	1.97296	1.06514	1.38418	0.955345	0.889753	1.08077	1.04131	f
3998.95	2.27028	1.31176	1.35337	0.962233	0.831883	1.08224	1.02439	f
3999.05	2.69865	1.67178	1.34061	1.01878	0.782519	1.0835	1.02654	f
3999.14	3.22327	2.15412	1.42491	1.14262	0.75427	1.0822	1.03176	f
3999.24	3.75149	2.75146	1.67573	1.34522	0.761854	1.08494	1.02202	f
3999.33	4.15697	3.39933	2.11733	1.63627	0.830112	1.10623	0.988934	f
3999.42	4.32186	3.95949	2.69671	2.01435	0.996413	1.16392	0.946638	f
3999.52	4.18716	4.26922	3.28071	2.44221	1.2939	1.27588	0.934988	f
3999.61	3.78986	4.23667	3.70247	2.8324	1.7166	1.45821	1.0065	f
3999.7	3.24989	3.90294	3.83888	3.07329	2.19044	1.7159	1.20237	f
3999.8	2.70168	3.41421	3.66743	3.08823	2.58497	2.02443	1.52755	f
3999.89	2.22751	2.92904	3.26421	2.88295	2.77562	2.32337	1.93313	f
3999.99	1.84687	2.5343	2.75496	2.54169	2.71668	2.53691	2.321	f
4000.08	1.55269	2.22605	2.25913	2.17399	2.46763	2.61178	2.5813	f
4000.17	1.34084	1.95515	1.85647	1.85593	2.15413	2.54678	2.64927	f
4000.27	1.21022	1.68914	1.57745	1.60988	1.89776	2.39415	2.53746	f
4000.36	1.15264	1.43766	1.40876	1.42806	1.76042	2.22694	2.31303	f
4000.45	1.15488	1.23195	1.31186	1.30365	1.72885	2.09184	2.04685	f
4000.55	1.20665	1.09089	1.24759	1.23777	1.73964	1.98477	1.7857	f
4000.64	1.30052	1.0075	1.19577	1.22429	1.72492	1.87046	1.55866	f
4000.74	1.42557	0.960793	1.15707	1.23648	1.65029	1.72489	1.38615	f
4000.83	1.56514	0.930307	1.13888	1.23688	1.52322	1.55796	1.27368	f
4000.92	1.70445	0.900556	1.14302	1.20212	1.37454	1.4025	1.20647	f
4001.02	1.84133	0.861237	1.16537	1.13923	1.23561	1.28825	1.16146	f
4001.11	1.99136	0.811019	1.20025	1.07848	1.12603	1.22276	1.12597	f
4001.2	2.18616	0.765347	1.23975	1.05102	1.05176	1.19012	1.09911	f
4001.3	2.46486	0.759654	1.27236	1.06833	1.00854	1.16641	1.07779	f
4001.39	2.85531	0.842228	1.29215	1.11736	0.98724	1.14207	1.0495	f
4001.49	3.34783	1.05834	1.31529	1.17402	0.979124	1.13117	1.00331	f
4001.58	3.87783	1.43399	1.38378	1.226	0.978865	1.15598	0.94376	f
4001.67	4.3349	1.96164	1.54739	1.29031	0.985932	1.22245	0.888109	f
4001.77	4.60073	2.58641	1.8374	1.40986	1.00753	1.31057	0.851439	f
4001.86	4.59759	3.20412	2.24948	1.62919	1.06203	1.38796	0.838986	f
4001.95	4.32338	3.68879	2.73651	1.96698	1.17763	1.4366	0.853776	f
4002.05	3.85128	3.94328	3.20972	2.39701	1.38338	1.46996	0.906252	f
4002.14	3.29062	3.93757	3.55562	2.84145	1.68859	1.52536	1.01336	f
4002.24	2.73724	3.7078	3.67596	3.18733	2.0613	1.64091	1.18959	f
4002.33	2.24722	3.32823	3.5358	3.33346	2.4259	1.8322	1.43589	f
4002.42	1.8415	2.88364	3.18413	3.2461	2.69088	2.07922	1.73178	f
4002.52	1.52178	2.44906	2.72643	2.97966	2.79457	2.32686	2.0347	f
4002.61	1.28119	2.07264	2.27035	2.63905	2.73394	2.50225	2.29008	f
4002.7	1.11148	1.77014	1.8859	2.31545	2.55411	2.54779	2.45033	f
4002.8	1.0106	1.53643	1.6	2.04619	2.31405	2.45101	2.49353	f
4002.89	0.981026	1.36131	1.41022	1.82063	2.05888	2.24711	2.43093	f
4002.99	1.01555	1.23649	1.29715	1.61685	1.81286	1.9955	2.29755	f
4003.08	1.08745	1.15326	1.23237	1.43393	1.58826	1.75177	2.13047	f
4003.17	1.16161	1.09982	1.18883	1.29475	1.39782	1.55166	1.95038	f
4003.27	1.22399	1.06339	1.15112	1.22367	1.25725	1.40831	1.76201	f
4003.36	1.30166	1.03497	1.11775	1.22194	1.17593	1.3175	1.56969	f
4003.45	1.44985	1.01377	1.09563	1.26305	1.14289	1.26392	1.3876	f
4003.55	1.71442	1.01032	1.09451	1.31021	1.12566	1.22702	1.23409	f
4003.64	2.09847	1.05052	1.12681	1.33914	1.09164	1.1872	1.11702	f
4003.74	2.5574	1.18525	1.21264	1.35009	1.03567	1.13444	1.02664	f
4003.83	3.02362	1.49293	1.38308	1.36584	0.988095	1.07397	0.943306	f
4003.92	3.43667	2.04822	1.67228	1.42577	0.997224	1.02299	0.854061	f
4004.02	3.75432	2.84953	2.09288	1.57901	1.10256	1.00196	0.765827	f
4004.11	3.94339	3.75821	2.60851	1.86653	1.3182	1.02841	0.705484	f
4004.2	3.9682	4.52255	3.12212	2.28805	1.63306	1.11581	0.707601	f
4004.3	3.79803	4.89881	3.50032	2.77803	2.01872	1.2733	0.799262	f
4004.39	3.43186	4.78855	3.6319	3.22066	2.43297	1.50357	0.989089	f
4004.49	2.915	4.28485	3.48648	3.50057	2.81864	1.79776	1.25942	f
4004.58	2.33065	3.59635	3.13108	3.55225	3.10547	2.12602	1.56415	f
4004.67	1.77438	2.92065	2.68762	3.37569	3.22697	2.43324	1.84354	f
4004.77	1.32843	2.36428	2.26417	3.02422	3.15163	2.655	2.05381	f
4004.86	1.04405	1.94696	1.91708	2.58481	2.90452	2.75074	2.18552	f
4004.95	0.932311	1.6488	1.66141	2.15629	2.55842	2.72349	2.24897	f
4005.05	0.965665	1.44473	1.4971	1.82039	2.19876	2.60518	2.24317	f
4005.14	1.09809	1.31127	1.41774	1.61303	1.88793	2.42562	2.14918	f
4005.24	1.29528	1.22875	1.40521	1.51818	1.65341	2.20086	1.95902	f
4005.33	1.5538	1.19241	1.43222	1.48914	1.49867	1.94975	1.7029	f
4005.42	1.89422	1.2234	1.48242	1.47927	1.41547	1.71053	1.43962	f
4005.52	2.33375	1.36457	1.56878	1.46218	1.38639	1.53182	1.22075	f
4005.61	2.857	1.66207	1.73621	1.4404	1.38582	1.44381	1.06746	f
4005.7	3.4026	2.13498	2.04171	1.44909	1.39247	1.43706	0.978409	f
4005.8	3.87501	2.73784	2.51397	1.54777	1.41058	1.46988	0.949223	f
4005.89	4.177	3.34211	3.11074	1.79118	1.47673	1.5042	0.978925	f
4005.99	4.24643	3.77344	3.70703	2.18785	1.63702	1.5477	1.06628	f
4006.08	4.07878	3.89987	4.141	2.67401	1.90793	1.66343	1.21016	f
4006.17	3.72412	3.70922	4.29171	3.1255	2.25088	1.92736	1.41065	f
4006.27	3.26354	3.30772	4.13122	3.40677	2.58083	2.35609	1.66068	f
4006.36	2.77696	2.84337	3.72098	3.43262	2.80504	2.86482	1.93359	f
4006.45	2.31973	2.42378	3.17238	3.20618	2.86807	3.30019	2.18541	f
4006.55	1.91919	2.08505	2.60443	2.80853	2.7736	3.52859	2.37457	f
4006.64	1.58702	1.81263	2.11125	2.35306	2.57158	3.50901	2.4778	f
4006.74	1.33058	1.57944	1.74009	1.93948	2.32588	3.29539	2.48838	f
4006.83	1.15682	1.37066	1.48814	1.62795	2.08615	2.97855	2.4064	f
4006.92	1.07012	1.19147	1.32351	1.43129	1.87688	2.62559	2.23535	f
4007.02	1.06894	1.0629	1.21324	1.32178	1.70192	2.26305	1.98636	f
4007.11	1.14959	1.00702	1.13926	1.25201	1.55715	1.90398	1.68528	f
4007.2	1.31842	1.03	1.10225	1.18407	1.44265	1.5786	1.37486	f
4007.3	1.59954	1.11961	1.11634	1.10897	1.36626	1.33145	1.10312	f
4007.39	2.0159	1.26692	1.19906	1.04614	1.33485	1.19034	0.903245	f
4007.49	2.54528	1.49047	1.35926	1.03144	1.34375	1.14851	0.783693	f
4007.58	3.09358	1.8225	1.59416	1.10333	1.3806	1.1808	0.738103	f
4007.67	3.52356	2.25509	1.89442	1.2919	1.44826	1.27456	0.762167	f
4007.77	3.72553	2.70165	2.24265	1.61093	1.58567	1.43893	0.856879	f
4007.86	3.6733	3.02638	2.60099	2.04933	1.85432	1.68491	1.0186	f
4007.95	3.42115	3.12569	2.90607	2.55681	2.28467	2.00066	1.23277	f
4008.05	3.05574	2.98707	3.08985	3.03388	2.82271	2.34643	1.48184	f
4008.14	2.65112	2.67844	3.11317	3.35155	3.33106	2.66971	1.75693	f
4008.24	2.25669	2.29647	2.98018	3.40844	3.65338	2.92276	2.05353	f
4008.33	1.90848	1.92542	2.7259	3.19163	3.69231	3.06601	2.34915	f
4008.42	1.63818	1.62112	2.39722	2.78797	3.44863	3.06729	2.58603	f
4008.52	1.4694	1.40742	2.04239	2.33238	3.01158	2.91533	2.68716	f
4008.61	1.41103	1.27596	1.70722	1.9363	2.51527	2.63982	2.60379	f
4008.7	1.45403	1.19576	1.43226	1.64775	2.08026	2.30952	2.35475	f
4008.8	1.57216	1.13499	1.24992	1.45702	1.76637	2.00142	2.01886	f
4008.89	1.73043	1.0825	1.1806	1.32837	1.56578	1.76557	1.68606	f
4008.99	1.9017	1.05318	1.22214	1.23071	1.43888	1.61273	1.41179	f
4009.08	2.08432	1.07447	1.33811	1.15249	1.35498	1.52497	1.20647	f
4009.17	2.30839	1.16625	1.46704	1.10146	1.30377	1.4758	1.05551	f
4009.27	2.61719	1.33234	1.56122	1.09421	1.28198	1.44664	0.943872	f
4009.36	3.02649	1.57157	1.63061	1.14241	1.28205	1.43038	0.865815	f
4009.45	3.48674	1.89408	1.75031	1.2471	1.29743	1.4233	0.818391	f
4009.55	3.88347	2.31511	2.01307	1.41032	1.33541	1.41926	0.790655	f
4009.64	4.08563	2.81937	2.45532	1.65347	1.4241	1.41694	0.765107	f
4009.74	4.01279	3.325	3.01259	2.01128	1.60515	1.43151	0.734826	f
4009.83	3.6786	3.6916	3.54151	2.49004	1.91035	1.49255	0.718612	f
4009.92	3.18406	3.78529	3.88802	3.02336	2.33145	1.6244	0.757392	f
4010.02	2.66478	3.56005	3.9531	3.47846	2.80301	1.82607	0.893603	f
4010.11	2.22404	3.09016	3.7235	3.72012	3.21298	2.06634	1.14922	f
4010.2	1.89385	2.52836	3.26962	3.68109	3.44138	2.29511	1.51083	f
4010.3	1.64941	2.02468	2.72124	3.38797	3.41107	2.46228	1.92215	f
4010.39	1.4558	1.66139	2.21799	2.93587	3.12648	2.53323	2.29024	f
4010.49	1.30209	1.43951	1.84801	2.44037	2.67687	2.49465	2.51541	f
4010.58	1.2023	1.31125	1.61776	1.99755	2.19336	2.35326	2.53726	f
4010.67	1.18249	1.22766	1.4787	1.66475	1.78367	2.13343	2.36682	f
4010.77	1.27397	1.17064	1.38482	1.45885	1.49239	1.87358	2.07695	f
4010.86	1.51302	1.15381	1.33018	1.36598	1.309	1.61727	1.75683	f
4010.95	1.92973	1.20431	1.33944	1.35517	1.20214	1.39993	1.4684	f
4011.05	2.51798	1.34999	1.43043	1.39256	1.14424	1.23905	1.23663	f
4011.14	3.20281	1.61522	1.59487	1.4571	1.11529	1.1343	1.06518	f
4011.24	3.83651	2.00815	1.81272	1.55274	1.10164	1.07424	0.952034	f
4011.33	4.24455	2.49688	2.07843	1.7051	1.10411	1.04665	0.893588	f
4011.42	4.30696	2.99774	2.40118	1.93713	1.14824	1.04992	0.883492	f
4011.52	4.01902	3.39982	2.77318	2.23998	1.27857	1.09633	0.913756	f
4011.61	3.4858	3.61475	3.14075	2.568	1.53038	1.20097	0.979522	f
4011.7	2.86246	3.61147	3.40963	2.86196	1.89386	1.36407	1.08305	f
4011.8	2.28911	3.41616	3.48594	3.0729	2.30223	1.56363	1.23314	f
4011.89	1.85473	3.08968	3.32851	3.16645	2.65912	1.7669	1.43829	f
4011.99	1.59131	2.70476	2.9784	3.11699	2.88373	1.95137	1.69948	f
4012.08	1.48	2.33189	2.53894	2.91542	2.93868	2.11301	2.00191	f
4012.17	1.464	2.02517	2.11539	2.58773	2.82723	2.25195	2.30353	f
4012.27	1.47206	1.8049	1.76376	2.19555	2.5791	2.35064	2.53112	f
4012.36	1.44838	1.65311	1.48908	1.81243	2.24464	2.37105	2.60304	f
4012.45	1.37487	1.53175	1.27978	1.49681	1.89184	2.28122	2.47822	f
4012.55	1.2705	1.41086	1.133	1.27865	1.5887	2.08601	2.19058	f
4012.64	1.16759	1.28652	1.05154	1.15808	1.37343	1.82966	1.83046	f
4012.74	1.08557	1.17646	1.0267	1.1102	1.23981	1.56964	1.49057	f
4012.83	1.02228	1.09918	1.02864	1.09755	1.15422	1.34906	1.22474	f
4012.92	0.964666	1.05484	1.01694	1.08893	1.0876	1.18634	1.04448	f
4013.02	0.905292	1.02276	0.965208	1.07155	1.02996	1.07979	0.940647
4013.11	0.847982	0.97829	0.88054	1.04646	0.980206	1.01725	0.905573
4013.2	0.800665	0.912707	0.796755	1.01739	0.934095	0.983174	0.940004
4013.3	0.766772	0.837328	0.745141	0.985165	0.88697	0.964193	1.04467
4013.39	0.743683	0.771988	0.731044	0.948505	0.841972	0.952228	1.20545
4013.49	0.726508	0.732988	0.736432	0.906769	0.808725	0.944599	1.3858
4013.58	0.711171	0.728125	0.739686	0.860678	0.794346	0.941379	1.54073
4013.67	0.694388	0.755064	0.730632	0.81206	0.798648	0.942459	1.6427
4013.77	0.674441	0.800192	0.712018	0.763955	0.816273	0.950023	1.69514
4013.86	0.654364	0.841923	0.692954	0.720956	0.838771	0.972988	1.72188
4013.95	0.641724	0.861343	0.682584	0.689318	0.854357	1.02369	1.74135
4014.05	0.642415	0.85368	0.686871	0.67545	0.850327	1.10345	1.74949
4014.14	0.654235	0.830058	0.70732	0.682107	0.820529	1.19188	1.72515
4014.24	0.667269	0.80722	0.738807	0.705507	0.771279	1.25618	1.65048
4014.33	0.671517	0.793581	0.767711	0.736407	0.719426	1.27212	1.53081
4014.42	0.665111	0.784246	0.776175	0.764778	0.683578	1.23603	1.39899
4014.52	0.654925	0.768696	0.753255	0.783888	0.67428	1.16198	1.29786
4014.61	0.648607	0.742137	0.704905	0.790698	0.689385	1.07361	1.25323
4014.7	0.646414	0.71006	0.652306	0.784801	0.715648	0.996201	1.26056
4014.8	0.641622	0.684604	0.618997	0.768651	0.736632	0.947867	1.2917
4014.89	0.629067	0.676709	0.618518	0.748628	0.743376	0.932332	1.31471
4014.99	0.611609	0.690026	0.651024	0.73405	0.738034	0.938837	1.31327
4015.08	0.597021	0.720602	0.706173	0.733385	0.727701	0.951398	1.29466
4015.17	0.591085	0.762047	0.766739	0.75133	0.716131	0.95882	1.28424
4015.27	0.595281	0.810284	0.81362	0.787096	0.703309	0.959899	1.30888
4015.36	0.608808	0.862248	0.834539	0.831043	0.691325	0.96258	1.37567
4015.45	0.630159	0.910249	0.832368	0.863533	0.685346	0.976169	1.46086
4015.55	0.656464	0.941809	0.824302	0.863562	0.687238	0.999603	1.52129
4015.64	0.681855	0.946955	0.829048	0.824017	0.691474	1.01569	1.52434
4015.74	0.697517	0.924142	0.853189	0.75879	0.690762	1.0003	1.4726
4015.83	0.695116	0.87909	0.889499	0.692191	0.685157	0.943386	1.39844
4015.92	0.674446	0.82057	0.92562	0.641785	0.684478	0.862532	1.3348
4016.02	0.650457	0.759505	0.951743	0.612357	0.700238	0.791976	1.29557
4016.11	0.647478	0.709443	0.961463	0.601716	0.733337	0.754531	1.27786
4016.2	0.680369	0.681567	0.950825	0.605506	0.769967	0.745288	1.2743
4016.3	0.739548	0.677429	0.920941	0.616281	0.790453	0.743231	1.27863
4016.39	0.796018	0.689748	0.880886	0.623098	0.783635	0.736852	1.28626
4016.49	0.822363	0.709914	0.843014	0.61741	0.754021	0.735084	1.30002
4016.58	0.809148	0.731996	0.813087	0.600583	0.716772	0.753197	1.33402
4016.67	0.765001	0.750031	0.786946	0.583006	0.68863	0.790999	1.39904
4016.77	0.70682	0.756314	0.758088	0.574588	0.681575	0.826895	1.48019
4016.86	0.651643	0.746159	0.727575	0.575909	0.698252	0.833637	1.53663
4016.95	0.6127	0.721219	0.704476	0.578023	0.729552	0.80187	1.53185
4017.05	0.598396	0.685596	0.696917	0.571553	0.759852	0.750328	1.46648
4017.14	0.611986	0.642654	0.705567	0.556187	0.778784	0.713331	1.37898
4017.24	0.649442	0.599595	0.72488	0.540734	0.787155	0.715874	1.31493
4017.33	0.698143	0.57145	0.747023	0.533367	0.790475	0.757499	1.29367
4017.42	0.739741	0.571695	0.76224	0.533832	0.791001	0.815663	1.29648
4017.52	0.758779	0.596949	0.75981	0.537981	0.789282	0.862959	1.28413
4017.61	0.752052	0.625968	0.73433	0.548329	0.789547	0.882065	1.23579
4017.7	0.729864	0.63701	0.69248	0.575415	0.797659	0.869646	1.17997
4017.8	0.707711	0.625538	0.652277	0.625857	0.81382	0.832446	1.18033
4017.89	0.696233	0.605822	0.63368	0.690907	0.831518	0.781684	1.27371
4017.99	0.697102	0.599643	0.646137	0.750405	0.844259	0.730194	1.41516
4018.08	0.705192	0.625044	0.682544	0.787896	0.850102	0.689999	1.4963
4018.17	0.713333	0.688737	0.724092	0.800485	0.849649	0.66757	1.43721
4018.27	0.717057	0.780269	0.752739	0.795055	0.842743	0.659151	1.26648
4018.36	0.717485	0.873199	0.762339	0.778349	0.828722	0.65293	1.10747
4018.45	0.719137	0.938735	0.760613	0.753734	0.809194	0.639474	1.07468
4018.55	0.723253	0.963587	0.760299	0.727428	0.789042	0.621518	1.17821
4018.64	0.723487	0.956744	0.767968	0.711101	0.774259	0.614128	1.32168
4018.74	0.710395	0.939358	0.779832	0.712481	0.769162	0.633772	1.38938
4018.83	0.681916	0.92735	0.78686	0.724946	0.775386	0.684628	1.33764
4018.92	0.648517	0.921285	0.785	0.731478	0.793976	0.751694	1.21382
4019.02	0.625975	0.910012	0.780438	0.722399	0.826755	0.806658	1.09884
4019.11	0.62341	0.884419	0.78408	0.705955	0.872582	0.825758	1.03649
4019.2	0.637314	0.847871	0.802146	0.697986	0.922079	0.806683	1.01326
4019.3	0.654564	0.812016	0.831992	0.706129	0.958191	0.77014	0.994106
4019.39	0.661645	0.782497	0.865376	0.729847	0.965234	0.743962	0.963596
4019.49	0.653131	0.752005	0.893252	0.77127	0.939416	0.743854	0.93278
4019.58	0.634432	0.709216	0.907029	0.835203	0.890668	0.766866	0.914099
4019.67	0.617329	0.651181	0.899312	0.914479	0.835125	0.800463	0.902275
4019.77	0.610172	0.58556	0.869875	0.982211	0.786924	0.834795	0.881503
4019.86	0.611443	0.525439	0.832277	1.00777	0.755545	0.864929	0.845141
4019.95	0.613686	0.485368	0.808365	0.980641	0.746254	0.886568	0.80763
4020.05	0.614365	0.477953	0.810289	0.916342	0.758437	0.896255	0.797697
4020.14	0.621976	0.507435	0.827065	0.841501	0.781966	0.897445	0.837436
4020.24	0.649633	0.564789	0.833125	0.777419	0.799019	0.901937	0.923994
4020.33	0.701935	0.632522	0.812972	0.73557	0.794592	0.920183	1.03066
4020.42	0.769022	0.695309	0.774782	0.721044	0.767458	0.950643	1.12761
4020.52	0.831813	0.745679	0.738578	0.734666	0.732016	0.980749	1.20267
4020.61	0.872272	0.782044	0.71544	0.771919	0.7094	0.997512	1.26618
4020.7	0.882806	0.805232	0.702005	0.822108	0.715121	0.995859	1.33694
4020.8	0.870242	0.817913	0.691122	0.869992	0.751185	0.978055	1.41962
4020.89	0.851937	0.824024	0.681333	0.900551	0.805796	0.94848	1.49065
4020.99	0.842929	0.827704	0.676452	0.907155	0.85998	0.911889	1.50952
4021.08	0.843258	0.834771	0.681247	0.897919	0.896659	0.875632	1.4527
4021.17	0.840108	0.854476	0.699688	0.890601	0.907138	0.848952	1.33683
4021.27	0.824319	0.897432	0.732107	0.895444	0.891564	0.837768	1.20586
4021.36	0.802413	0.968754	0.771154	0.902373	0.855638	0.839609	1.09609
4021.45	0.789963	1.06114	0.805852	0.888418	0.80857	0.843715	1.01613
4021.55	0.794971	1.15647	0.833089	0.841322	0.762293	0.837606	0.95601
4021.64	0.811422	1.23743	0.861546	0.775941	0.728131	0.815772	0.906518
4021.74	0.828752	1.29641	0.899985	0.726459	0.711568	0.784844	0.869768
4021.83	0.842743	1.33064	0.942189	0.721944	0.710468	0.761726	0.855928
4021.92	0.856802	1.33181	0.968229	0.770546	0.719322	0.764397	0.870307
4022.02	0.878011	1.28687	0.962424	0.863131	0.734745	0.800071	0.901788	f
4022.11	0.915554	1.19513	0.927537	0.982158	0.756639	0.860054	0.927	f
4022.2	0.983031	1.08206	0.8831	1.10208	0.785718	0.925754	0.931157	f
4022.3	1.1017	0.991535	0.855605	1.18846	0.821608	0.979613	0.922363	f
4022.39	1.29876	0.969009	0.872641	1.21402	0.861728	1.01191	0.920535	f
4022.49	1.59554	1.05346	0.956002	1.18627	0.900617	1.02066	0.93307	f
4022.58	1.98471	1.2732	1.11015	1.15639	0.931688	1.01046	0.944628	f
4022.67	2.4094	1.63268	1.31614	1.19469	0.953332	0.993811	0.931683	f
4022.77	2.76869	2.09174	1.54775	1.35414	0.975751	0.99098	0.884655	f
4022.86	2.95708	2.55832	1.80252	1.6501	1.02212	1.02379	0.817595	f
4022.95	2.91643	2.91117	2.10097	2.05792	1.12231	1.10638	0.761321	f
4023.05	2.66739	3.04705	2.43472	2.51942	1.30301	1.24377	0.747573	f
4023.14	2.30035	2.93038	2.72076	2.95359	1.57834	1.44198	0.794924	f
4023.24	1.93049	2.61668	2.83521	3.27443	1.93918	1.71696	0.905002	f
4023.33	1.64337	2.22674	2.71499	3.41434	2.34187	2.08346	1.06986	f
4023.42	1.46405	1.88192	2.42192	3.34653	2.70623	2.52134	1.28072	f
4023.52	1.36578	1.6461	2.09407	3.09945	2.93637	2.95213	1.52763	f
4023.61	1.30787	1.51095	1.83552	2.75121	2.96239	3.26208	1.78981	f
4023.7	1.27135	1.42454	1.66016	2.39318	2.7781	3.36429	2.02777	f
4023.8	1.26756	1.33516	1.52498	2.08241	2.4464	3.24953	2.18897	f
4023.89	1.32222	1.2216	1.39517	1.82455	2.06718	2.98272	2.22666	f
4023.99	1.45624	1.09981	1.27516	1.60218	1.73102	2.65315	2.12202	f
4024.08	1.68151	1.01174	1.19238	1.41234	1.48716	2.32523	1.8978	f
4024.17	2.0042	1.00679	1.16887	1.27151	1.33816	2.02673	1.61495	f
4024.27	2.41528	1.12583	1.21039	1.19184	1.25578	1.76909	1.35064	f
4024.36	2.86954	1.38909	1.31488	1.1685	1.20603	1.5661	1.16575	f
4024.45	3.27779	1.78201	1.48865	1.19752	1.17269	1.43055	1.08066	f
4024.55	3.53276	2.24397	1.74625	1.30194	1.17052	1.3613	1.07394	f
4024.64	3.55711	2.67305	2.08616	1.52904	1.24297	1.34732	1.10251	f
4024.74	3.34421	2.95772	2.4625	1.90874	1.43879	1.38594	1.13009	f
4024.83	2.96568	3.02536	2.78552	2.40522	1.7732	1.49076	1.1501	f
4024.92	2.53613	2.87678	2.96029	2.90928	2.19847	1.68198	1.19277	f
4025.02	2.15525	2.58113	2.93523	3.28454	2.61024	1.96751	1.31018	f
4025.11	1.86643	2.23437	2.72572	3.43446	2.89362	2.32564	1.54044	f
4025.2	1.65855	1.91385	2.4054	3.34307	2.97653	2.69671	1.8756	f
4025.3	1.50218	1.65726	2.07423	3.06962	2.85566	2.99549	2.25587	f
4025.39	1.38442	1.46912	1.81398	2.71134	2.58686	3.14884	2.59085	f
4025.49	1.31703	1.33751	1.65218	2.3577	2.2528	3.12985	2.79225	f
4025.58	1.32192	1.24643	1.56026	2.05842	1.92583	2.9563	2.80811	f
4025.67	1.41717	1.18325	1.48629	1.81975	1.64413	2.66444	2.64824	f
4025.77	1.6134	1.14365	1.39485	1.62521	1.41328	2.29724	2.38076	f
4025.86	1.91414	1.13387	1.28218	1.46066	1.22501	1.91111	2.09214	f
4025.95	2.3099	1.16518	1.16555	1.3238	1.07426	1.57174	1.84065	f
4026.05	2.76677	1.24559	1.06813	1.21569	0.9625	1.33113	1.64298	f
4026.14	3.22382	1.37772	1.01172	1.13189	0.893049	1.2065	1.49344	f
4026.24	3.60294	1.56283	1.01836	1.06779	0.868126	1.18174	1.38434	f
4026.33	3.82695	1.80261	1.11302	1.03128	0.886049	1.2225	1.30983	f
4026.42	3.84193	2.08857	1.31824	1.04444	0.938208	1.28926	1.26124	f
4026.52	3.63792	2.38754	1.63906	1.1258	1.00761	1.34822	1.22811	f
4026.61	3.25941	2.64376	2.04703	1.27015	1.07083	1.37901	1.2011	f
4026.7	2.79434	2.80008	2.47722	1.44913	1.10311	1.37738	1.17252	f
4026.8	2.34058	2.82394	2.84419	1.63179	1.0868	1.35158	1.13651	f
4026.89	1.96631	2.71816	3.07101	1.8008	1.02213	1.31485	1.09071	f
4026.99	1.68989	2.51148	3.11875	1.94776	0.931746	1.27611	1.03618	f
4027.08	1.49101	2.24222	3.00367	2.05897	0.851203	1.23557	0.973743
4027.17	1.33996	1.94693	2.79076	2.11424	0.809098	1.19047	0.905067
4027.27	1.22067	1.65543	2.56463	2.10002	0.811707	1.14891	0.843685
4027.36	1.13355	1.38868	2.39359	2.01895	0.843792	1.13788	0.822877
4027.45	1.0844	1.15884	2.30309	1.88879	0.882981	1.18884	0.881987
4027.55	1.07168	0.97187	2.27066	1.7391	0.915821	1.31049	1.03422
4027.64	1.08167	0.832169	2.24492	1.60714	0.946804	1.47586	1.24613
4027.74	1.09428	0.743724	2.18136	1.52655	0.996165	1.63814	1.45553
4027.83	1.09327	0.705296	2.07112	1.51143	1.08529	1.76205	1.61235
4027.92	1.07174	0.705697	1.9374	1.54916	1.21649	1.84025	1.70432
4028.02	1.03017	0.723756	1.80605	1.60662	1.361	1.88107	1.75655	F
4028.11	0.973858	0.735362	1.68213	1.64249	1.46908	1.88792	1.82061	F
4028.2	0.914481	0.724472	1.55381	1.62072	1.49934	1.85516	1.95716	F
4028.3	0.871524	0.692515	1.41317	1.52572	1.44497	1.78314	2.20138	F
4028.39	0.867085	0.658705	1.26962	1.37269	1.33714	1.69344	2.52016	F
4028.49	0.917884	0.646771	1.14396	1.20169	1.22617	1.62218	2.80943	F
4028.58	1.03367	0.666706	1.05064	1.05476	1.15526	1.5929	2.95387	F
4028.67	1.22207	0.710792	0.988109	0.954851	1.14099	1.59607	2.89692	F
4028.77	1.49023	0.771721	0.948198	0.902117	1.16969	1.59479	2.65976	F
4028.86	1.83363	0.867718	0.933987	0.886486	1.21108	1.55246	2.31	F
4028.95	2.2176	1.04613	0.96791	0.902133	1.24064	1.45829	1.9251	F
4029.05	2.57003	1.34962	1.08369	0.95375	1.25446	1.33132	1.57334	F
4029.14	2.80102	1.76508	1.30715	1.05687	1.26545	1.2071	1.30064	F
4029.24	2.8447	2.20103	1.6331	1.23982	1.29003	1.12217	1.11786	F
4029.33	2.69587	2.52535	2.01133	1.53658	1.34079	1.1028	1.00481	F
4029.42	2.4127	2.64354	2.35623	1.9598	1.42971	1.16149	0.93596	F
4029.52	2.08163	2.55482	2.58258	2.46814	1.57043	1.30186	0.903228	F
4029.61	1.77235	2.34214	2.64529	2.96212	1.76981	1.52537	0.919323	F
4029.7	1.51748	2.1087	2.55226	3.3201	2.01393	1.82775	1.00671	F
4029.8	1.32237	1.91574	2.34733	3.45165	2.26232	2.18133	1.18494	F
4029.89	1.18278	1.76287	2.08313	3.33153	2.45782	2.52085	1.45588	F
4029.99	1.09128	1.61406	1.80255	3.00291	2.54802	2.75687	1.78399	F
4030.08	1.03801	1.43938	1.53609	2.56066	2.50791	2.81489	2.09151	F
4030.17	1.01348	1.2387	1.30679	2.117	2.35054	2.67443	2.29214	F
4030.27	1.01475	1.03686	1.13139	1.75653	2.11908	2.38155	2.34591	F
4030.36	1.04671	0.86432	1.0164	1.50704	1.86589	2.02654	2.28141	F
4030.45	1.1167	0.744737	0.95655	1.34542	1.63096	1.70145	2.16015	F
4030.55	1.23247	0.696941	0.940429	1.23133	1.43282	1.46392	2.02322	F
4030.64	1.40348	0.744154	0.961107	1.13997	1.274	1.32669	1.877	F
4030.74	1.63542	0.917171	1.02234	1.07546	1.15196	1.27395	1.7207	F
4030.83	1.91508	1.24044	1.13574	1.06689	1.06571	1.28926	1.56873	F
4030.92	2.1988	1.70342	1.31552	1.1611	1.01817	1.36818	1.44175	F
4031.02	2.42148	2.23608	1.57139	1.40657	1.01961	1.50507	1.34745	F
4031.11	2.52359	2.71572	1.89698	1.82259	1.09257	1.6761	1.27931	F
4031.2	2.47846	3.01363	2.25616	2.36515	1.26767	1.85054	1.23369	F
4031.3	2.30405	3.05659	2.57708	2.92068	1.56047	2.02719	1.22602	F
4031.39	2.05809	2.86094	2.77038	3.34705	1.9405	2.25146	1.29509	F
4031.49	1.81477	2.5159	2.77133	3.53525	2.32368	2.58032	1.48788	F
4031.58	1.62982	2.13205	2.57902	3.44921	2.60687	3.02054	1.82026	F
4031.67	1.51445	1.79146	2.25936	3.12966	2.72258	3.49231	2.23604	F
4031.77	1.4407	1.52616	1.90718	2.67354	2.66745	3.85028	2.60923	F
4031.86	1.37568	1.32844	1.59749	2.199	2.48709	3.95568	2.80827	F
4031.95	1.31019	1.17903	1.36311	1.80258	2.24212	3.76081	2.77693	F
4032.05	1.25742	1.07159	1.20369	1.52988	1.98415	3.34401	2.56078	F
4032.14	1.2334	1.01427	1.10289	1.37542	1.74637	2.85997	2.26162	F
4032.24	1.24529	1.01046	1.03869	1.30488	1.54219	2.44301	1.96999	F
4032.33	1.29702	1.04358	0.990398	1.27819	1.36989	2.14203	1.73175	F
4032.42	1.39701	1.0883	0.946523	1.26659	1.22372	1.92986	1.55692	F
4032.52	1.55587	1.13898	0.909889	1.26078	1.10279	1.75687	1.4426	F
4032.61	1.77688	1.22362	0.894502	1.2645	1.01299	1.59365	1.38214	F
4032.7	2.04922	1.3867	0.92175	1.28128	0.964508	1.44057	1.36291	F
4032.8	2.34784	1.65917	1.02181	1.31289	0.967366	1.3144	1.36667	F
4032.89	2.6352	2.04085	1.23056	1.37414	1.02583	1.23109	1.37432	F
4032.99	2.86143	2.49498	1.57154	1.50228	1.13546	1.1959	1.36887	F
4033.08	2.96794	2.94678	2.03215	1.73936	1.28902	1.2045	1.33832	F
4033.17	2.90473	3.29483	2.55464	2.09792	1.48839	1.2494	1.28695	F
4033.27	2.65915	3.4459	3.05088	2.5345	1.74655	1.32703	1.24855	F
4033.36	2.27324	3.35965	3.42925	2.94969	2.06825	1.44379	1.28319	F
4033.45	1.83005	3.06847	3.61613	3.22018	2.41912	1.61321	1.44727	F
4033.55	1.41694	2.65852	3.5696	3.25519	2.71708	1.83858	1.75187	F
4033.64	1.09542	2.2303	3.29173	3.04777	2.8667	2.09268	2.13656	F
4033.74	0.892931	1.86305	2.83652	2.68152	2.81798	2.31898	2.48548	F
4033.83	0.807758	1.59475	2.30125	2.27972	2.5999	2.46118	2.69068	F
4033.92	0.813848	1.42297	1.79174	1.93558	2.29918	2.49492	2.71852	F
4034.02	0.867642	1.32148	1.37911	1.67976	2.00622	2.42999	2.61719	F
4034.11	0.925695	1.25936	1.08258	1.49895	1.77429	2.28745	2.45758	F
4034.2	0.964576	1.21315	0.887947	1.37253	1.61284	2.08426	2.27351	F
4034.3	0.989609	1.16897	0.775991	1.29069	1.50059	1.8393	2.06509	F
4034.39	1.03036	1.11973	0.733321	1.24622	1.40281	1.58514	1.84377	F
4034.49	1.12932	1.06571	0.745712	1.22224	1.28957	1.36403	1.64942	F
4034.58	1.32615	1.0199	0.791414	1.19413	1.15192	1.20794	1.51808	F
4034.67	1.63541	1.01069	0.844885	1.146	1.00664	1.12265	1.44742	F
4034.77	2.02667	1.07159	0.886633	1.08534	0.882516	1.08929	1.40033	F
4034.86	2.42923	1.22195	0.912935	1.04137	0.801741	1.0796	1.34018	F
4034.95	2.76841	1.46114	0.944527	1.04961	0.771048	1.07338	1.25883	F
4035.05	3.00124	1.784	1.02788	1.14233	0.78672	1.06771	1.17215	F
4035.14	3.11761	2.18978	1.2177	1.35332	0.847711	1.07493	1.09886	F
4035.24	3.11422	2.66026	1.54368	1.71671	0.967656	1.11497	1.05063	F
4035.33	2.9818	3.12442	1.98357	2.24145	1.17647	1.20814	1.03869	F
4035.42	2.72304	3.46077	2.46476	2.87212	1.50603	1.36828	1.08241	F
4035.52	2.37418	3.55802	2.89403	3.48032	1.96361	1.5949	1.20638	F
4035.61	1.99947	3.38866	3.1888	3.91132	2.50779	1.86859	1.42813	F
4035.7	1.66167	3.02792	3.2965	4.05668	3.04101	2.15517	1.74264	F
4035.8	1.39595	2.60216	3.20542	3.90165	3.4299	2.41474	2.11064	F
4035.89	1.20445	2.21562	2.94907	3.51988	3.55477	2.6085	2.46154	F
4035.99	1.07021	1.9119	2.59473	3.03027	3.36767	2.70353	2.72224	F
4036.08	0.980626	1.68394	2.21615	2.54881	2.92221	2.68103	2.85449	F
4036.17	0.945584	1.50603	1.8688	2.15503	2.35056	2.54451	2.86761	F
4036.27	0.997343	1.36156	1.58494	1.87577	1.80054	2.31985	2.79623	F
4036.36	1.17031	1.25499	1.38372	1.69068	1.37442	2.04635	2.66703	F
4036.45	1.47507	1.20783	1.27762	1.55923	1.10333	1.76667	2.48679	F
4036.55	1.88471	1.24644	1.27034	1.45238	0.963801	1.5196	2.25734	F
4036.64	2.34253	1.39105	1.35588	1.36992	0.916669	1.33304	1.99729	F
4036.74	2.78094	1.65229	1.5264	1.33803	0.939347	1.21876	1.74588	F
4036.83	3.13553	2.02637	1.78356	1.40186	1.03578	1.1741	1.54223	F
4036.92	3.35137	2.47809	2.13257	1.61934	1.23245	1.19344	1.4012	F
4037.02	3.39239	2.92439	2.55517	2.03244	1.56407	1.28139	1.31209	F
4037.11	3.2582	3.24854	2.98329	2.61426	2.04441	1.45617	1.26135	F
4037.2	2.99396	3.35155	3.30649	3.23749	2.6278	1.7375	1.25502	F
4037.3	2.67709	3.20705	3.41982	3.71495	3.19354	2.12426	1.32429	F
4037.39	2.38187	2.87547	3.28253	3.90028	3.5856	2.57571	1.51047	F
4037.49	2.14428	2.46694	2.94352	3.76606	3.69306	3.00979	1.83086	F
4037.58	1.95154	2.08317	2.51448	3.39379	3.51141	3.32539	2.24149	F
4037.67	1.76596	1.7772	2.10922	2.901	3.13942	3.4412	2.63058	F
4037.77	1.56723	1.54899	1.79028	2.38235	2.71455	3.33335	2.87197	F
4037.86	1.37597	1.37168	1.55713	1.90295	2.33657	3.04909	2.90305	F
4037.95	1.23832	1.22316	1.37534	1.51479	2.03258	2.68324	2.75227	F
4038.05	1.19031	1.09982	1.21691	1.25403	1.77672	2.33055	2.49614	F
4038.14	1.23825	1.01148	1.08024	1.1201	1.53542	2.04572	2.20332	F
4038.24	1.36796	0.973632	0.98325	1.07283	1.3	1.83674	1.91973	F
4038.33	1.5675	1.00521	0.944085	1.06165	1.08718	1.68645	1.68154	F
4038.42	1.83886	1.131	0.969483	1.06136	0.91827	1.57493	1.516	F
4038.52	2.18746	1.37867	1.0589	1.08218	0.801412	1.4869	1.42595	F
4038.61	2.59525	1.76609	1.21529	1.15446	0.731925	1.4115	1.38625	F
4038.7	2.99867	2.27963	1.45269	1.31271	0.705358	1.34393	1.36311	F
4038.8	3.29925	2.85444	1.79267	1.5876	0.728637	1.28778	1.33562	F
4038.89	3.41277	3.38222	2.24707	1.99324	0.819577	1.25542	1.30404	F
4038.99	3.32207	3.7568	2.79161	2.50878	0.996966	1.26749	1.2848	F
4039.08	3.08489	3.9267	3.34999	3.07055	1.26914	1.35288	1.30153	F
4039.17	2.78746	3.90627	3.8111	3.58508	1.62297	1.54168	1.3825	F
4039.27	2.48968	3.7384	4.07321	3.95259	2.01362	1.84632	1.55893	F
4039.36	2.20857	3.45328	4.08326	4.0902	2.36685	2.2413	1.84849	F
4039.45	1.94045	3.06648	3.84797	3.96264	2.60189	2.65722	2.22647	F
4039.55	1.68494	2.6108	3.4261	3.61055	2.66706	2.99919	2.61463	F
4039.64	1.44807	2.15244	2.91331	3.14078	2.5623	3.18427	2.91445	F
4039.74	1.2363	1.76821	2.41447	2.6699	2.33112	3.17805	3.0599	F
4039.83	1.05923	1.50698	2.00554	2.26594	2.03253	3.00958	3.03985	F
4039.92	0.934732	1.37078	1.70968	1.93688	1.71871	2.75393	2.8802	F
4040.02	0.885958	1.32571	1.50721	1.66304	1.43016	2.48948	2.62373	F
4040.11	0.931404	1.32635	1.36669	1.43299	1.19805	2.25981	2.3273	F
4040.2	1.0762	1.33527	1.26981	1.25284	1.0417	2.06748	2.05528	F
4040.3	1.31285	1.33307	1.21479	1.13362	0.960787	1.89718	1.85515	F
4040.39	1.63203	1.326	1.20534	1.07478	0.935025	1.74098	1.73561	F
4040.49	2.03504	1.34984	1.24371	1.06	0.937814	1.60418	1.67304	F
4040.58	2.52541	1.45951	1.3349	1.07347	0.953516	1.49502	1.63694	F
4040.67	3.07197	1.70031	1.49444	1.12326	0.985925	1.41661	1.60618	F
4040.77	3.57819	2.07182	1.74385	1.24661	1.053	1.3682	1.57014	F
4040.86	3.90469	2.51238	2.08899	1.48913	1.17908	1.35105	1.5275	F
4040.95	3.94274	2.91868	2.49835	1.87192	1.39214	1.37769	1.49308	F
4041.05	3.67767	3.18658	2.90008	2.36893	1.71677	1.48133	1.50293	F
4041.14	3.19056	3.25045	3.19996	2.90525	2.14982	1.71041	1.6039	F
4041.24	2.61009	3.10185	3.31719	3.37498	2.62805	2.08878	1.82634	F
4041.33	2.05931	2.78502	3.22444	3.66944	3.03031	2.56406	2.15578	F
4041.42	1.62173	2.37825	2.96323	3.70983	3.23597	3.00005	2.52529	F
4041.52	1.3275	1.96919	2.61803	3.47649	3.19967	3.24537	2.84006	F
4041.61	1.16011	1.62934	2.26618	3.02392	2.97311	3.23158	3.02459	F
4041.7	1.08059	1.39509	1.94857	2.46803	2.65594	3.00905	3.05909	F
4041.8	1.05661	1.26191	1.68166	1.94107	2.33177	2.69114	2.9782	F
4041.89	1.07728	1.19391	1.48107	1.53584	2.04498	2.37173	2.83577	F
4041.99	1.14947	1.14894	1.36069	1.2786	1.81363	2.09039	2.66498	F
4042.08	1.2847	1.10569	1.3138	1.14468	1.64014	1.84963	2.4668	F
4042.17	1.48934	1.07654	1.30662	1.09357	1.50987	1.64212	2.23113	F
4042.27	1.76263	1.09896	1.29834	1.09169	1.39545	1.46352	1.96661	F
4042.36	2.09714	1.21297	1.27153	1.11672	1.27551	1.31429	1.71165	F
4042.45	2.47481	1.44682	1.24621	1.1558	1.15334	1.2004	1.51548	F
4042.55	2.86159	1.81306	1.2718	1.20936	1.0548	1.12766	1.40505	F
4042.64	3.20957	2.29983	1.40864	1.2952	1.00827	1.09351	1.36676	F
4042.74	3.46946	2.85143	1.7062	1.44573	1.02625	1.08781	1.36051	F
4042.83	3.60436	3.36014	2.17673	1.69594	1.10853	1.10696	1.3544	F
4042.92	3.59584	3.70201	2.77011	2.06615	1.26234	1.16955	1.3504	F
4043.02	3.44678	3.80253	3.37141	2.54495	1.51034	1.31598	1.37932	F
4043.11	3.1827	3.67297	3.83347	3.07941	1.87194	1.58723	1.47275	F
4043.2	2.84494	3.38276	4.02876	3.5734	2.33506	1.9924	1.63787	F
4043.3	2.47661	3.00375	3.89723	3.90466	2.84772	2.48514	1.85203	F
4043.39	2.11113	2.58547	3.47333	3.96916	3.32674	2.96848	2.07631	F
4043.49	1.77119	2.16921	2.88073	3.74037	3.66439	3.33054	2.27454	F
4043.58	1.4736	1.80053	2.28114	3.2952	3.74721	3.49207	2.42401	F
4043.67	1.23257	1.51339	1.79616	2.76958	3.51129	3.43703	2.51533	F
4043.77	1.06184	1.31023	1.45901	2.27575	3.00557	3.21086	2.54514	F
4043.86	0.978512	1.165	1.23717	1.85579	2.39069	2.8952	2.51013	F
4043.95	1.00777	1.04709	1.09395	1.50553	1.85266	2.57418	2.40906	F
4044.05	1.1805	0.946585	1.02197	1.22658	1.50061	2.30376	2.24903	F
4044.14	1.51726	0.885769	1.02789	1.04498	1.33252	2.09736	2.04784	F
4044.24	2.0016	0.918854	1.108	0.985936	1.27572	1.93992	1.82877	F
4044.33	2.5609	1.11808	1.25039	1.04357	1.25129	1.81476	1.61375	F
4044.42	3.08089	1.53816	1.45407	1.18589	1.22018	1.71251	1.4216	F
4044.52	3.45474	2.16834	1.73642	1.38759	1.19257	1.6176	1.26815	F
4044.61	3.63136	2.90685	2.12097	1.65353	1.21193	1.5073	1.16233	F
4044.7	3.62346	3.58722	2.61084	2.00574	1.33329	1.38436	1.10145	F
4044.8	3.47527	4.04356	3.16225	2.44764	1.60201	1.30797	1.07595	F
4044.89	3.22711	4.17118	3.67609	2.93748	2.03162	1.37558	1.08426	F
4044.99	2.9061	3.95463	4.02343	3.38751	2.58043	1.66059	1.14552	F
4045.08	2.53864	3.46814	4.10024	3.69029	3.14813	2.15426	1.29393	F
4045.17	2.16176	2.85357	3.8772	3.76492	3.60975	2.75096	1.55184	F
4045.27	1.82	2.26924	3.4129	3.60045	3.86755	3.28784	1.901	F
4045.36	1.55172	1.82375	2.82698	3.26225	3.88545	3.61911	2.27797	F
4045.45	1.37464	1.53862	2.2504	2.84966	3.69083	3.6831	2.60217	F
4045.55	1.28193	1.3691	1.77749	2.44222	3.35099	3.52245	2.81152	F
4045.64	1.25337	1.25898	1.44243	2.07908	2.9425	3.24312	2.87625	F
4045.74	1.27492	1.17675	1.22732	1.77491	2.53058	2.94422	2.79122	F
4045.83	1.34701	1.11144	1.08866	1.54062	2.16235	2.66866	2.57086	F
4045.92	1.47303	1.05617	0.98404	1.38314	1.86718	2.40245	2.25336	F
4046.02	1.64461	1.00766	0.887217	1.29285	1.65662	2.11094	1.89701	F
4046.11	1.84694	0.973083	0.79246	1.24222	1.52186	1.78098	1.56225	F
4046.2	2.07878	0.965633	0.713655	1.20293	1.43647	1.43809	1.29501	F
4046.3	2.35942	0.993002	0.674772	1.16583	1.36688	1.13023	1.12091	F
4046.39	2.70745	1.05863	0.695947	1.14326	1.28685	0.898603	1.04438	F
4046.49	3.10936	1.17772	0.785023	1.15322	1.18899	0.758024	1.04822	F
4046.58	3.51123	1.38532	0.941493	1.20532	1.08606	0.698015	1.09913	F
4046.67	3.84038	1.72041	1.16923	1.30373	1.00173	0.698045	1.16151	F
4046.77	4.04031	2.19221	1.48602	1.46032	0.959725	0.741039	1.21282	F
4046.86	4.09551	2.75145	1.91706	1.70173	0.980299	0.81836	1.25056	F
4046.95	4.02647	3.29209	2.46794	2.0573	1.08689	0.930286	1.28782	F
4047.05	3.85894	3.69652	3.09203	2.52865	1.31145	1.08729	1.3399	F
4047.14	3.60044	3.89385	3.68541	3.06009	1.68012	1.30979	1.41134	F
4047.24	3.25072	3.88109	4.1209	3.53926	2.17976	1.61922	1.49744	F
4047.33	2.83036	3.69352	4.2979	3.83952	2.73292	2.01933	1.60146	F
4047.42	2.3898	3.36748	4.17499	3.87949	3.20916	2.47907	1.74584	F
4047.52	1.98479	2.94087	3.77872	3.65726	3.4773	2.93062	1.95318	F
4047.61	1.64678	2.475	3.20153	3.24199	3.46931	3.28744	2.20701	F
4047.7	1.37885	2.04725	2.58295	2.73919	3.21426	3.47783	2.43985	F
4047.8	1.17158	1.71152	2.06136	2.25181	2.81962	3.47942	2.57643	F
4047.89	1.0191	1.47141	1.71469	1.85012	2.40962	3.32877	2.59527	F
4047.99	0.922737	1.29409	1.53262	1.55855	2.06273	3.0937	2.54095	F
4048.08	0.884638	1.14535	1.44203	1.36257	1.7945	2.82823	2.47184	F
4048.17	0.90062	1.01362	1.36445	1.23006	1.58795	2.55091	2.40224	F
4048.27	0.960305	0.906987	1.26186	1.13315	1.43116	2.26284	2.29954	F
4048.36	1.05479	0.835139	1.14177	1.05959	1.32743	1.97702	2.13183	F
4048.45	1.18289	0.794511	1.03206	1.01039	1.27848	1.72534	1.91084	F
4048.55	1.34936	0.768985	0.953075	0.989664	1.26766	1.54086	1.68829	F
4048.64	1.55693	0.745107	0.909816	0.994367	1.26471	1.43635	1.51356	F
4048.74	1.80043	0.727384	0.902143	1.01031	1.24467	1.39514	1.39579	F
4048.83	2.06813	0.739954	0.933343	1.0181	1.20102	1.37903	1.3051	F
4048.92	2.34847	0.814461	1.00974	1.00633	1.14306	1.34965	1.20654	F
4049.02	2.63594	0.975552	1.13379	0.982592	1.08475	1.29151	1.09231	F
4049.11	2.93044	1.23601	1.29709	0.972934	1.0393	1.21979	0.984282	F
4049.2	3.22593	1.60091	1.48227	1.011	1.02036	1.16336	0.909797	F
4049.3	3.49124	2.06461	1.68021	1.12817	1.03908	1.13855	0.877684	F
4049.39	3.66438	2.59258	1.9107	1.34815	1.0974	1.1383	0.873276	F
4049.49	3.67849	3.10737	2.21541	1.68076	1.19221	1.14774	0.870322	F
4049.58	3.50652	3.5034	2.6117	2.11002	1.33318	1.17334	0.848253	F
4049.67	3.18781	3.6916	3.04758	2.58694	1.55168	1.25833	0.808102	F
4049.77	2.80755	3.64287	3.41082	3.03963	1.8816	1.46223	0.782697	F
4049.86	2.44539	3.40106	3.58908	3.39295	2.32291	1.81337	0.833399	F
4049.95	2.1395	3.05862	3.53046	3.58985	2.818	2.2762	1.02581	F
4050.05	1.891	2.70836	3.26181	3.60176	3.25963	2.76434	1.38842	F
4050.14	1.69092	2.40138	2.86644	3.42831	3.52787	3.18744	1.88202	F
4050.24	1.53793	2.14203	2.44418	3.09382	3.54291	3.48641	2.41026	F
4050.33	1.43621	1.91724	2.07282	2.64876	3.30769	3.63159	2.87053	F
4050.42	1.388	1.72295	1.78774	2.17215	2.9065	3.60956	3.20289	F
4050.52	1.39605	1.56365	1.58681	1.75304	2.45597	3.42717	3.39041	F
4050.61	1.46686	1.43899	1.45024	1.44951	2.04824	3.12088	3.42291	F
4050.7	1.60259	1.34276	1.35865	1.25901	1.72809	2.74723	3.28171	F
4050.8	1.78937	1.27606	1.3015	1.13617	1.50409	2.35935	2.96912	F
4050.89	1.9988	1.25457	1.2751	1.04041	1.36508	1.99443	2.54084	F
4050.99	2.20844	1.29996	1.27507	0.964995	1.28687	1.68107	2.09443	F
4051.08	2.41936	1.42714	1.294	0.927979	1.23968	1.44579	1.71994	F
4051.17	2.646	1.64086	1.33233	0.945654	1.20356	1.30095	1.45783	F
4051.27	2.88618	1.94066	1.41985	1.0248	1.18149	1.23007	1.29453	F
4051.36	3.10362	2.32185	1.61977	1.17265	1.1966	1.19321	1.18761	F
4051.45	3.24312	2.75985	1.99662	1.4046	1.2759	1.15343	1.09988	F
4051.55	3.26296	3.18977	2.56185	1.73608	1.43619	1.10555	1.02073	F
4051.64	3.15395	3.51141	3.23826	2.16265	1.67883	1.08469	0.963115	F
4051.74	2.93639	3.63118	3.87808	2.64404	1.98772	1.15326	0.945802	F
4051.83	2.64868	3.51386	4.3264	3.10483	2.32747	1.37674	0.983434	F
4051.92	2.33699	3.2013	4.4889	3.45375	2.64752	1.79151	1.09251	F
4052.02	2.04347	2.78176	4.36341	3.6144	2.89829	2.36547	1.29677	F
4052.11	1.79457	2.34117	4.02048	3.55699	3.04652	2.97771	1.61224	F
4052.2	1.5962	1.93782	3.55352	3.31342	3.0761	3.45313	2.01793	F
4052.3	1.43938	1.60739	3.03681	2.96202	2.98138	3.65109	2.44542	F
4052.39	1.31217	1.37409	2.51538	2.58601	2.76676	3.54583	2.80265	F
4052.49	1.20925	1.24751	2.02074	2.23522	2.45396	3.22843	3.01481	F
4052.58	1.13562	1.21127	1.58765	1.92235	2.08677	2.83444	3.05071	F
4052.67	1.10322	1.22651	1.25062	1.6482	1.72463	2.46913	2.92291	F
4052.77	1.12346	1.25204	1.02685	1.42143	1.42585	2.18124	2.67329	F
4052.86	1.20149	1.2642	0.905356	1.25504	1.23009	1.97341	2.35497	F
4052.95	1.33553	1.26136	0.854653	1.1524	1.14553	1.82055	2.01669	F
4053.05	1.52057	1.25552	0.844722	1.10199	1.14595	1.69151	1.69425	F
4053.14	1.75132	1.26517	0.864189	1.08441	1.18393	1.57129	1.41075	F
4053.24	2.02117	1.3146	0.917729	1.08236	1.21344	1.46839	1.18036	F
4053.33	2.31803	1.43431	1.01179	1.08747	1.20952	1.39743	1.01058	F
4053.42	2.62139	1.65936	1.14823	1.10407	1.17337	1.35791	0.900648	F
4053.52	2.90382	2.02114	1.33567	1.15084	1.12175	1.33265	0.839353	F
4053.61	3.13558	2.52657	1.60237	1.25974	1.07362	1.30167	0.809688	F
4053.7	3.29071	3.13035	1.98547	1.46899	1.04652	1.25494	0.798437	F
4053.8	3.35142	3.72409	2.49755	1.80903	1.06692	1.19884	0.803307	F
4053.89	3.30848	4.16407	3.09797	2.28028	1.17919	1.16039	0.829165	F
4053.99	3.16041	4.32951	3.69105	2.83378	1.43151	1.1855	0.877691	F
4054.08	2.91748	4.17668	4.15401	3.37196	1.83573	1.32691	0.945782	F
4054.17	2.60836	3.75873	4.38039	3.7774	2.33042	1.62393	1.04013	F
4054.27	2.27677	3.20261	4.32358	3.95934	2.78834	2.07721	1.18908	F
4054.36	1.96423	2.65178	4.01936	3.89137	3.07462	2.62981	1.42665	F
4054.45	1.69435	2.2053	3.56752	3.6163	3.11732	3.17086	1.7514	F
4054.55	1.47151	1.88904	3.07973	3.21852	2.94055	3.57606	2.10343	F
4054.64	1.28951	1.67147	2.63462	2.78499	2.64027	3.76848	2.39569	F
4054.74	1.13933	1.50357	2.26916	2.37879	2.32466	3.75106	2.57711	F
4054.83	1.0151	1.35106	1.9957	2.03417	2.06059	3.58293	2.66453	F
4054.92	0.920493	1.20519	1.81392	1.76247	1.85828	3.32571	2.70607	F
4055.02	0.869775	1.07893	1.70979	1.56	1.69237	3.01073	2.71672	F
4055.11	0.877873	0.996495	1.65935	1.41836	1.53521	2.6497	2.65823	F
4055.2	0.948498	0.977507	1.64283	1.32986	1.3785	2.26429	2.48491	F
4055.3	1.07384	1.02143	1.64934	1.28293	1.2348	1.8968	2.2049	F
4055.39	1.24518	1.10223	1.6647	1.25588	1.12591	1.59301	1.88881	F
4055.49	1.46514	1.18155	1.66177	1.22214	1.06773	1.3791	1.61958	F
4055.58	1.74923	1.23873	1.61426	1.16632	1.05959	1.25223	1.43719	F
4055.67	2.11199	1.29467	1.52377	1.09373	1.08361	1.18668	1.32786	F
4055.77	2.5491	1.40904	1.43006	1.02448	1.11506	1.1442	1.25267	F
4055.86	3.03049	1.65137	1.39562	0.988577	1.13628	1.08706	1.18146	F
4055.95	3.50699	2.06159	1.47949	1.02839	1.14522	0.998649	1.10841	F
4056.05	3.91903	2.61934	1.71481	1.1941	1.1581	0.897989	1.04829	F
4056.14	4.20169	3.23694	2.09455	1.52604	1.21306	0.831619	1.02361	F
4056.24	4.2923	3.77994	2.56664	2.02788	1.36942	0.848846	1.04901	F
4056.33	4.1522	4.11098	3.04582	2.64956	1.68481	0.981966	1.12051	F
4056.42	3.79046	4.14242	3.43904	3.28872	2.17042	1.24423	1.21834	F
4056.52	3.26943	3.87444	3.66872	3.81272	2.75701	1.63293	1.32674	F
4056.61	2.68677	3.39604	3.68803	4.10191	3.31094	2.11992	1.45878	F
4056.7	2.14013	2.84053	3.49773	4.09743	3.69557	2.63768	1.65257	F
4056.8	1.69203	2.32086	3.15823	3.8254	3.83155	3.08511	1.92646	F
4056.89	1.35817	1.89278	2.77446	3.38094	3.71894	3.36839	2.23543	F
4056.99	1.1242	1.56508	2.44648	2.88161	3.42082	3.45214	2.48615	F
4057.08	0.971064	1.32981	2.21641	2.41532	3.02851	3.37229	2.60524	F
4057.17	0.887685	1.17926	2.05751	2.01515	2.62753	3.19534	2.58845	F
4057.27	0.870361	1.10234	1.91309	1.67646	2.27886	2.96894	2.4825	F
4057.36	0.917839	1.07626	1.7457	1.39501	2.01629	2.71333	2.33375	F
4057.45	1.02863	1.06969	1.55673	1.18685	1.85032	2.44339	2.1624	F
4057.55	1.19587	1.05495	1.37371	1.06844	1.76579	2.17846	1.97197	F
4057.64	1.40416	1.01815	1.22605	1.0291	1.72022	1.9319	1.7667	F
4057.74	1.63691	0.960867	1.1299	1.03267	1.66025	1.70719	1.56151	F
4057.83	1.88924	0.897954	1.08716	1.04445	1.55229	1.51028	1.38323	F
4057.92	2.17484	0.856757	1.09092	1.05131	1.40093	1.35539	1.26048	F
4058.02	2.5193	0.874744	1.13029	1.0576	1.23813	1.25381	1.20085	F
4058.11	2.93795	0.989906	1.19396	1.07207	1.09601	1.1988	1.17532	F
4058.2	3.4109	1.22494	1.27881	1.10387	0.98959	1.16494	1.13462	F
4058.3	3.87703	1.58118	1.40193	1.16601	0.920736	1.12182	1.04836	F
4058.39	4.258	2.04857	1.60911	1.27718	0.8939	1.05319	0.93086	F
4058.49	4.49347	2.61062	1.96581	1.45712	0.928697	0.969448	0.828417	F
4058.58	4.55954	3.22385	2.51633	1.71911	1.06041	0.905712	0.781629	F
4058.67	4.46337	3.79365	3.22625	2.06431	1.32909	0.91018	0.799588	F
4058.77	4.23043	4.1913	3.9547	2.47731	1.76068	1.03071	0.867019	F
4058.86	3.89637	4.31698	4.50118	2.92487	2.34215	1.29962	0.972332	F
4058.95	3.49911	4.15402	4.71115	3.36239	3.00353	1.71515	1.12535	F
4059.05	3.07404	3.76553	4.56027	3.74199	3.62305	2.22758	1.34739	F
4059.14	2.65546	3.25257	4.15233	4.01171	4.06644	2.74733	1.64355	F
4059.24	2.27537	2.71689	3.64506	4.11264	4.24641	3.18147	1.98446	F
4059.33	1.95399	2.23798	3.16673	3.99383	4.16304	3.47458	2.31365	F
4059.42	1.69084	1.85902	2.77459	3.64703	3.89455	3.62147	2.57314	F
4059.52	1.47209	1.58432	2.46563	3.12995	3.54364	3.64543	2.72786	F
4059.61	1.29088	1.39294	2.21648	2.54908	3.17732	3.56635	2.77584	F
4059.7	1.16076	1.25874	2.01733	2.01621	2.80583	3.39276	2.74308	F
4059.8	1.10728	1.16258	1.87626	1.60881	2.4128	3.13766	2.66738	F
4059.89	1.14598	1.09547	1.79717	1.35134	2.00177	2.82958	2.57671	F
4059.99	1.27011	1.06124	1.76224	1.21983	1.61567	2.50567	2.47543	F
4060.08	1.45956	1.07415	1.73861	1.16555	1.31451	2.19939	2.35081	F
4060.17	1.7009	1.14461	1.6994	1.14436	1.13516	1.93563	2.19363	F
4060.27	1.99485	1.26433	1.63697	1.13235	1.07045	1.72919	2.01078	F
4060.36	2.34345	1.4082	1.55898	1.12064	1.0803	1.58136	1.81915	F
4060.45	2.73485	1.55714	1.47951	1.10333	1.11906	1.47865	1.63313	F
4060.55	3.14337	1.72129	1.41942	1.07696	1.15416	1.40202	1.46033	F
4060.64	3.53701	1.94326	1.41164	1.04941	1.1662	1.33923	1.30538	F
4060.74	3.87654	2.27967	1.49993	1.04872	1.14324	1.2885	1.1748	F
4060.83	4.11166	2.76399	1.72382	1.12227	1.08584	1.25336	1.07849	F
4060.92	4.19016	3.36406	2.09674	1.32335	1.01878	1.23611	1.02538	F
4061.02	4.08287	3.96478	2.59583	1.69461	0.998783	1.24026	1.01414	F
4061.11	3.80471	4.40462	3.16598	2.24712	1.10228	1.27967	1.02715	F
4061.2	3.40944	4.55374	3.72754	2.93897	1.39045	1.38237	1.0395	F
4061.3	2.96281	4.37825	4.18218	3.66207	1.87122	1.58354	1.04259	F
4061.39	2.51897	3.94569	4.42887	4.26086	2.48144	1.91281	1.06558	F
4061.49	2.11615	3.38128	4.40248	4.59241	3.1033	2.37801	1.17028	F
4061.58	1.78317	2.81188	4.11597	4.59274	3.60565	2.94032	1.41695	F
4061.67	1.53899	2.32225	3.6631	4.29655	3.88752	3.49674	1.81767	F
4061.77	1.3838	1.93868	3.1677	3.80364	3.90978	3.90347	2.31191	F
4061.86	1.29737	1.64418	2.71917	3.23322	3.70537	4.046	2.78745	F
4061.95	1.24982	1.41076	2.34473	2.69485	3.35878	3.90282	3.13545	F
4062.05	1.21568	1.22759	2.02986	2.27125	2.96428	3.5451	3.30119	F
4062.14	1.18325	1.1055	1.75862	2.00157	2.59099	3.08136	3.29556	F
4062.24	1.1575	1.06286	1.53393	1.8719	2.26845	2.60418	3.16623	F
4062.33	1.15853	1.10883	1.36914	1.82892	1.99147	2.1715	2.95963	F
4062.42	1.21448	1.23072	1.26777	1.8066	1.73565	1.81166	2.70581	F
4062.52	1.35079	1.38961	1.21315	1.7543	1.4782	1.5338	2.42993	F
4062.61	1.5829	1.52904	1.17631	1.65504	1.21819	1.33978	2.16401	F
4062.7	1.90992	1.59959	1.13567	1.52585	0.979279	1.2316	1.93896	F
4062.8	2.31055	1.58803	1.09105	1.39903	0.791943	1.20571	1.76597	F
4062.89	2.74923	1.5286	1.06096	1.29732	0.672767	1.23985	1.6328	F
4062.99	3.19133	1.48885	1.07002	1.22361	0.61856	1.293	1.52036	F
4063.08	3.61453	1.54385	1.13997	1.17251	0.614944	1.32728	1.42248	F
4063.17	3.99903	1.7531	1.28625	1.14701	0.646487	1.3321	1.3468	F
4063.27	4.30562	2.14067	1.51463	1.16315	0.699919	1.32294	1.29822	F
4063.36	4.47319	2.68057	1.81831	1.24491	0.764961	1.31736	1.26701	F
4063.45	4.44702	3.2963	2.18326	1.42091	0.839286	1.31713	1.23356	F
4063.55	4.21435	3.88035	2.60139	1.72281	0.935573	1.31706	1.18411	F
4063.64	3.81644	4.32302	3.0706	2.17652	1.08414	1.32679	1.12173	F
4063.74	3.32979	4.537	3.56747	2.78236	1.32635	1.37795	1.06298	F
4063.83	2.83414	4.4772	4.01618	3.49405	1.70025	1.50855	1.02775	F
4063.92	2.38953	4.1549	4.2947	4.21166	2.21689	1.74621	1.03641	F
4064.02	2.0282	3.63886	4.29521	4.79753	2.83882	2.10522	1.11443	F
4064.11	1.7561	3.03578	3.99818	5.11554	3.4795	2.58475	1.29316	F
4064.2	1.56096	2.45524	3.49515	5.08353	4.02796	3.15394	1.59839	F
4064.3	1.42307	1.97972	2.93854	4.71364	4.38346	3.73472	2.03058	F
4064.39	1.3272	1.65105	2.46143	4.11135	4.48223	4.21317	2.54652	F
4064.49	1.26692	1.46926	2.12576	3.4262	4.31467	4.48601	3.05258	F
4064.58	1.23719	1.39882	1.91999	2.78537	3.93133	4.50603	3.42567	F
4064.67	1.22623	1.38508	1.79106	2.25564	3.4245	4.2909	3.57097	F
4064.77	1.21789	1.38036	1.68362	1.85421	2.88844	3.90189	3.48587	F
4064.86	1.20322	1.36489	1.56607	1.58158	2.3898	3.42032	3.26401	F
4064.95	1.18702	1.34337	1.43312	1.43438	1.96702	2.93272	3.01832	F
4065.05	1.18247	1.32297	1.29391	1.3908	1.64175	2.51481	2.79192	F
4065.14	1.20182	1.29767	1.16458	1.40066	1.42182	2.20774	2.54759	F
4065.24	1.25324	1.25386	1.0686	1.40228	1.29511	2.00428	2.23951	F
4065.33	1.34239	1.1861	1.03212	1.35352	1.23085	1.86357	1.88038	F
4065.42	1.47169	1.10527	1.06607	1.25105	1.19211	1.74521	1.53453	F
4065.52	1.63884	1.03385	1.14964	1.12443	1.1484	1.6328	1.26113	F
4065.61	1.83831	0.996974	1.23797	1.01441	1.08398	1.52719	1.07711	F
4065.7	2.06563	1.01432	1.29232	0.949739	1.00017	1.42548	0.967991	F
4065.8	2.32244	1.09333	1.30552	0.932862	0.911574	1.31426	0.915663	F
4065.89	2.61559	1.2298	1.30021	0.943493	0.836523	1.18304	0.908051	F
4065.99	2.94457	1.42042	1.30583	0.957905	0.786078	1.03943	0.930579	F
4066.08	3.28301	1.67927	1.34074	0.968015	0.759767	0.909846	0.964008	F
4066.17	3.57137	2.03677	1.4179	0.986251	0.751259	0.825483	0.996339	F
4066.27	3.73782	2.51331	1.56237	1.03823	0.757104	0.804806	1.03174	F
4066.36	3.73919	3.08565	1.81393	1.15355	0.781701	0.843727	1.07997	F
4066.45	3.58628	3.67115	2.20298	1.36305	0.83671	0.918381	1.13872	F
4066.55	3.33037	4.14468	2.7164	1.69777	0.937697	1.00077	1.19367	F
4066.64	3.02629	4.38425	3.28292	2.17488	1.10048	1.07839	1.23531	F
4066.74	2.70631	4.3256	3.79129	2.76914	1.34283	1.16449	1.26742	F
4066.83	2.38396	3.99514	4.12982	3.38961	1.68628	1.29621	1.29767	F
4066.92	2.07385	3.49475	4.22614	3.89679	2.14214	1.52808	1.33142	F
4067.02	1.79884	2.94548	4.07166	4.16808	2.67669	1.91439	1.38498	F
4067.11	1.57804	2.43585	3.71871	4.16037	3.1864	2.47107	1.49925	F
4067.2	1.41165	2.0122	3.25388	3.91461	3.52963	3.13601	1.72105	F
4067.3	1.28247	1.69414	2.76486	3.50819	3.60923	3.77547	2.05885	F
4067.39	1.17315	1.48233	2.32064	3.01385	3.43513	4.24564	2.45284	F
4067.49	1.08017	1.35167	1.9678	2.49684	3.10914	4.45468	2.79179	F
4067.58	1.01166	1.25411	1.73053	2.02221	2.75242	4.3739	2.96992	F
4067.67	0.976741	1.14562	1.60768	1.63903	2.4426	4.02107	2.94182	F
4067.77	0.977412	1.01579	1.5744	1.35885	2.19966	3.46144	2.73783	F
4067.86	1.00806	0.89271	1.59223	1.16064	2.00685	2.81189	2.43454	F
4067.95	1.05985	0.821786	1.62081	1.02003	1.8324	2.20713	2.10826	F
4068.05	1.12228	0.836729	1.62614	0.93321	1.64482	1.74194	1.80727
4068.14	1.1809	0.938952	1.58781	0.913232	1.42719	1.44193	1.55311
4068.24	1.2187	1.09281	1.50685	0.967029	1.1886	1.28372	1.35177
4068.33	1.22501	1.23991	1.4061	1.0772	0.963771	1.22858	1.19772
4068.42	1.20608	1.32794	1.31439	1.2018	0.795238	1.23626	1.07839
4068.52	1.18671	1.33747	1.24648	1.29233	0.708269	1.26523	0.98772
4068.61	1.19995	1.28698	1.19649	1.31702	0.697827	1.27981	0.937521
4068.7	1.27439	1.21398	1.1485	1.27457	0.735385	1.2636	0.948212
4068.8	1.4277	1.15026	1.0918	1.19238	0.788017	1.22555	1.02217
4068.89	1.66602	1.11022	1.02831	1.11062	0.836022	1.18972	1.12653
4068.99	1.98807	1.09549	0.969973	1.05946	0.877644	1.17639	1.20595
4069.08	2.38746	1.10725	0.930447	1.04473	0.918442	1.18961	1.21746	f
4069.17	2.84535	1.16032	0.918211	1.05298	0.956462	1.21817	1.15924	f
4069.27	3.31845	1.28972	0.938831	1.07283	0.97882	1.24334	1.07109	f
4069.36	3.73812	1.54327	1.0089	1.11293	0.975821	1.24623	1.00666	f
4069.45	4.03298	1.95795	1.1696	1.20173	0.956491	1.21468	1.00004	f
4069.55	4.15821	2.52937	1.4788	1.37552	0.946935	1.15112	1.04991	f
4069.64	4.1053	3.18895	1.97709	1.66893	0.975334	1.07612	1.12896	f
4069.74	3.88769	3.80563	2.64508	2.10809	1.06337	1.02066	1.2072	f
4069.83	3.52806	4.22597	3.38221	2.698	1.23041	1.01405	1.26949	f
4069.92	3.06404	4.3383	4.03202	3.40589	1.49994	1.07688	1.3159	f
4070.02	2.55734	4.1225	4.44769	4.15563	1.895	1.21875	1.34853	f
4070.11	2.08284	3.65139	4.55992	4.84093	2.42084	1.43607	1.3597	f
4070.2	1.69805	3.05099	4.39656	5.34862	3.04828	1.71397	1.33668	f
4070.3	1.42179	2.4517	4.04125	5.58497	3.70915	2.03827	1.28334	f
4070.39	1.24034	1.95127	3.5771	5.50333	4.3047	2.40669	1.23914	f
4070.49	1.12973	1.59524	3.07106	5.12477	4.72574	2.81796	1.2704	f
4070.58	1.07218	1.37662	2.59024	4.53582	4.88549	3.24495	1.43028	f
4070.67	1.05531	1.2541	2.1959	3.85639	4.76236	3.62523	1.71364	f
4070.77	1.06452	1.17574	1.90667	3.19555	4.42164	3.88251	2.04609	f
4070.86	1.08076	1.09804	1.68787	2.62254	3.97977	3.95861	2.32125	f
4070.95	1.08757	1.00145	1.496	2.16375	3.52728	3.83055	2.464	f
4071.05	1.07942	0.899982	1.32466	1.8137	3.08372	3.51367	2.4746	f
4071.14	1.06292	0.833259	1.19558	1.54792	2.6262	3.06395	2.41459	f
4071.24	1.04799	0.833943	1.11757	1.33492	2.14958	2.56943	2.34631	f
4071.33	1.03749	0.89567	1.07164	1.15016	1.6913	2.1177	2.28354	f
4071.42	1.02654	0.973505	1.03461	0.987357	1.30464	1.75871	2.19483	f
4071.52	1.01333	1.01892	1.00007	0.856983	1.02284	1.49623	2.04584	f
4071.61	1.01117	1.01558	0.973014	0.774035	0.849297	1.30838	1.83301	f
4071.7	1.04853	0.98343	0.954922	0.745858	0.767531	1.17116	1.58277	f
4071.8	1.15625	0.951056	0.937965	0.765939	0.751954	1.06584	1.33266	f
4071.89	1.35353	0.926603	0.908373	0.812597	0.773725	0.977119	1.11733	f
4071.99	1.64111	0.895396	0.855583	0.854903	0.808127	0.894761	0.962724	f
4072.08	1.99599	0.843901	0.782802	0.869073	0.840679	0.816451	0.882546	f
4072.17	2.36819	0.782216	0.709682	0.855224	0.864282	0.748265	0.874396	f
4072.27	2.69228	0.743098	0.662277	0.835455	0.871037	0.702414	0.917916	f
4072.36	2.91924	0.760156	0.656715	0.832247	0.851825	0.69033	0.980346	f
4072.45	3.05131	0.849322	0.692384	0.849058	0.807416	0.712577	1.02863	f
4072.55	3.14347	1.00952	0.760965	0.873035	0.755637	0.756212	1.04331	f
4072.64	3.26375	1.23849	0.860494	0.893765	0.721535	0.806107	1.02714	f
4072.74	3.443	1.54884	1.00244	0.915537	0.719902	0.857796	1.00009	f
4072.83	3.65257	1.96435	1.21117	0.953644	0.750607	0.914314	0.983841	f
4072.92	3.82123	2.48928	1.5204	1.02493	0.810759	0.973077	0.989925	f
4073.02	3.87251	3.07389	1.96192	1.14607	0.907107	1.0231	1.02226	f
4073.11	3.75831	3.61303	2.54137	1.3379	1.05568	1.05846	1.08482	f
4073.2	3.47668	3.98602	3.21151	1.62399	1.27029	1.09083	1.17917	f
4073.3	3.07233	4.10492	3.86525	2.01649	1.55431	1.14593	1.29302	f
4073.39	2.61673	3.9401	4.36416	2.49705	1.90573	1.25206	1.40023	f
4073.49	2.17667	3.52392	4.58741	3.00553	2.32179	1.43572	1.4785	f
4073.58	1.79244	2.94481	4.47632	3.44583	2.7869	1.72349	1.52493	f
4073.67	1.47519	2.32367	4.05955	3.71297	3.24804	2.14112	1.55602	f
4073.77	1.21923	1.77084	3.4473	3.73224	3.6103	2.69879	1.60012	f
4073.86	1.01655	1.34971	2.79116	3.48828	3.77562	3.3574	1.68989	f
4073.95	0.866941	1.0709	2.22659	3.0331	3.69972	3.99976	1.84786	f
4074.05	0.779157	0.911442	1.82551	2.47258	3.41709	4.45237	2.06117	f
4074.14	0.762047	0.836182	1.58341	1.93844	3.01418	4.57309	2.27367	f
4074.24	0.811469	0.812362	1.44539	1.54549	2.57901	4.34603	2.41738	f
4074.33	0.906163	0.81891	1.34883	1.34317	2.16822	3.89265	2.46114	f
4074.42	1.01627	0.846371	1.25636	1.29218	1.81012	3.38577	2.42761	f
4074.52	1.11461	0.888808	1.16278	1.29454	1.52486	2.94701	2.36203	f
4074.61	1.18136	0.938008	1.07723	1.26023	1.33154	2.60729	2.28678	f
4074.7	1.20727	0.987806	1.00474	1.15781	1.237	2.33546	2.1907	f
4074.8	1.19954	1.04015	0.943544	1.01487	1.22192	2.08859	2.05751	f
4074.89	1.18233	1.10057	0.892376	0.879988	1.24384	1.84716	1.89155	f
4074.99	1.18485	1.16671	0.856669	0.786119	1.25726	1.62316	1.71275	f
4075.08	1.22476	1.22427	0.8486	0.740664	1.2356	1.4435	1.53781	f
4075.17	1.30214	1.25742	0.878817	0.73526	1.18201	1.32453	1.3754	f
4075.27	1.4094	1.26149	0.943928	0.758618	1.12347	1.25962	1.23575	f
4075.36	1.54338	1.2452	1.01893	0.800121	1.09283	1.22597	1.13009	f
4075.45	1.70497	1.22121	1.06716	0.847415	1.10957	1.20131	1.05816	f
4075.55	1.89172	1.1979	1.06667	0.885537	1.17122	1.17748	1.00477	f
4075.64	2.09595	1.18243	1.02792	0.902286	1.25628	1.1613	0.955642	f
4075.74	2.31166	1.18745	0.985186	0.896274	1.33191	1.1641	0.9129	f
4075.83	2.53953	1.23319	0.973072	0.878776	1.36501	1.18607	0.890575	f
4075.92	2.78009	1.3477	1.01291	0.866093	1.338	1.20867	0.898195	f
4076.02	3.02504	1.56652	1.1189	0.870095	1.26167	1.20493	0.93191	f
4076.11	3.2553	1.92514	1.31026	0.897286	1.17038	1.15942	0.978269	f
4076.2	3.44026	2.43655	1.61313	0.957827	1.09943	1.07973	1.02162	f
4076.3	3.53695	3.06414	2.04806	1.07698	1.06352	0.990442	1.04828	f
4076.39	3.49898	3.70813	2.60894	1.29802	1.05731	0.915801	1.04964	f
4076.49	3.30187	4.22188	3.24355	1.67049	1.075	0.868878	1.02582	f
4076.58	2.96685	4.46417	3.85123	2.21929	1.12988	0.857094	0.986736	f
4076.67	2.55545	4.37294	4.30582	2.90485	1.262	0.892554	0.950112	f
4076.77	2.13719	4.01232	4.49943	3.60772	1.5227	0.992736	0.940892	f
4076.86	1.76111	3.54187	4.38833	4.16664	1.93404	1.17281	0.989673	f
4076.95	1.44927	3.1157	4.01299	4.45727	2.44781	1.43786	1.12499	f
4077.05	1.20551	2.79307	3.47648	4.45017	2.9466	1.78128	1.36262	f
4077.14	1.02499	2.53634	2.89255	4.19966	3.30236	2.18471	1.70361	f
4077.24	0.897092	2.28636	2.34109	3.78905	3.44585	2.61307	2.13685	f
4077.33	0.807874	2.03161	1.86223	3.2948	3.3861	3.00999	2.62855	f
4077.42	0.74482	1.80821	1.47754	2.78765	3.17659	3.30218	3.09918	f
4077.52	0.701949	1.64845	1.20236	2.333	2.87637	3.42006	3.42891	f
4077.61	0.683153	1.54355	1.0376	1.96856	2.53559	3.33245	3.51683	f
4077.7	0.697051	1.45519	0.960838	1.68751	2.19519	3.06941	3.35001	f
4077.8	0.746679	1.35202	0.934201	1.45627	1.88526	2.70887	3.00915	f
4077.89	0.823859	1.23097	0.924543	1.24776	1.62358	2.33509	2.60337	f
4077.99	0.913546	1.11119	0.917488	1.05519	1.41848	2.00003	2.20438	f
4078.08	1.00328	1.01899	0.916965	0.88495	1.2694	1.71487	1.8389	f
4078.17	1.0866	0.976437	0.934034	0.747205	1.16392	1.46981	1.52205	f
4078.27	1.15927	0.989644	0.973682	0.652173	1.08093	1.25662	1.2769	f
4078.36	1.21709	1.03869	1.02806	0.608253	1.00349	1.07822	1.12071	f
4078.45	1.25953	1.08244	1.07838	0.61861	0.931691	0.944296	1.04434	f
4078.55	1.29384	1.08194	1.10404	0.677294	0.880935	0.858174	1.01404	f
4078.64	1.33354	1.02639	1.09442	0.765264	0.865105	0.809141	0.996447	f
4078.74	1.3907	0.938008	1.0557	0.853253	0.879326	0.778955	0.980203	f
4078.83	1.46813	0.853841	1.00897	0.9178	0.898862	0.755808	0.973574	f
4078.92	1.56003	0.802885	0.978323	0.959946	0.896435	0.74181	0.98258	f
4079.02	1.66037	0.795953	0.976413	1.00477	0.862852	0.74626	0.996538	f
4079.11	1.77298	0.829023	0.997678	1.07775	0.811781	0.773067	0.995028	f
4079.2	1.91919	0.89144	1.02512	1.17767	0.766576	0.816161	0.964659	f
4079.3	2.13455	0.97278	1.0438	1.27032	0.743704	0.86566	0.907071	f
4079.39	2.44924	1.06937	1.04787	1.30869	0.746222	0.916931	0.834605	f
4079.49	2.85771	1.18905	1.03771	1.2649	0.769263	0.972704	0.763531	f
4079.58	3.30315	1.34963	1.01649	1.1515	0.807895	1.0343	0.709381	f
4079.67	3.69841	1.57038	0.996935	1.01739	0.857828	1.09118	0.683515	f
4079.77	3.97146	1.86245	1.01264	0.920945	0.91062	1.12314	0.689533	f
4079.86	4.09649	2.22315	1.11918	0.899645	0.95159	1.11588	0.721726	f
4079.95	4.08993	2.63607	1.37731	0.957155	0.96512	1.07431	0.768205	f
4080.05	3.98589	3.06819	1.82195	1.0742	0.945053	1.02054	0.817717	f
4080.14	3.81377	3.46427	2.43236	1.23482	0.905251	0.979576	0.864514	f
4080.24	3.58567	3.75333	3.12134	1.45135	0.882991	0.964999	0.908499	f
4080.33	3.29663	3.87527	3.75873	1.76428	0.930801	0.974001	0.95327	f
4080.42	2.94157	3.8129	4.22272	2.20539	1.09774	0.993598	1.00281	f
4080.52	2.54022	3.59817	4.4461	2.74883	1.40743	1.01596	1.05614	f
4080.61	2.14342	3.28334	4.42657	3.29495	1.84547	1.05613	1.10304	f
4080.7	1.80766	2.90955	4.20385	3.70941	2.36007	1.1584	1.12876	f
4080.8	1.55882	2.50439	3.83538	3.89064	2.87267	1.38118	1.13127	f
4080.89	1.38208	2.10031	3.38858	3.81479	3.29443	1.76059	1.13767	f
4080.99	1.24536	1.74169	2.93286	3.534	3.54548	2.27194	1.20335	f
4081.08	1.12935	1.46908	2.51773	3.14144	3.57703	2.81864	1.389	f
4081.17	1.03459	1.29607	2.15651	2.72801	3.39336	3.26333	1.72358	f
4081.27	0.966432	1.20259	1.83843	2.35293	3.05789	3.4894	2.17416	f
4081.36	0.919866	1.14774	1.55651	2.04007	2.66879	3.45427	2.64619	f
4081.45	0.88005	1.09217	1.31962	1.79194	2.31403	3.20024	3.02109	f
4081.55	0.834538	1.01811	1.13911	1.60467	2.03456	2.81954	3.21091	f
4081.64	0.782145	0.935362	1.01206	1.47386	1.82325	2.40242	3.19442	f
4081.74	0.730604	0.872427	0.921975	1.39	1.65278	2.00479	3.01647	f
4081.83	0.688437	0.859169	0.853305	1.33366	1.50023	1.65192	2.75457	f
4081.92	0.661288	0.90803	0.802879	1.2785	1.35422	1.36031	2.47538	f
4082.02	0.654673	1.00185	0.777606	1.20342	1.2116	1.14827	2.20709	f
4082.11	0.676976	1.09604	0.782908	1.10654	1.07461	1.02901	1.94475	f
4082.2	0.734659	1.13931	0.814953	1.00795	0.9528	0.998437	1.67921	f
4082.3	0.821011	1.10382	0.862351	0.935156	0.864068	1.03247	1.42312	f
4082.39	0.910901	1.0014	0.912912	0.904202	0.826178	1.0968	1.21355	f
4082.49	0.972666	0.873343	0.95805	0.911573	0.842184	1.1594	1.09283	f
4082.58	0.991588	0.763747	0.99354	0.940275	0.892035	1.19746	1.08073	f
4082.67	0.9844	0.696293	1.01865	0.971686	0.940965	1.19687	1.1552	f
4082.77	0.989731	0.669247	1.03355	0.994732	0.962345	1.15146	1.25888	f
4082.86	1.04273	0.668934	1.03673	1.00835	0.954832	1.06958	1.32972	f
4082.95	1.15436	0.688143	1.02645	1.01688	0.937111	0.980379	1.33287	f
4083.05	1.30992	0.733318	1.0051	1.02345	0.926681	0.923006	1.27258	f
4083.14	1.48839	0.816115	0.981237	1.0294	0.923768	0.919749	1.17979	f
4083.24	1.68579	0.940444	0.968241	1.03895	0.915689	0.957809	1.09094	f
4083.33	1.9214	1.10352	0.980995	1.06052	0.896142	0.998688	1.03164	f
4083.42	2.21934	1.31456	1.03446	1.10001	0.876341	1.00754	1.00944	f
4083.52	2.57936	1.60635	1.14486	1.15279	0.874787	0.975931	1.01726	f
4083.61	2.96243	2.02052	1.3322	1.20672	0.898435	0.922517	1.0434	f
4083.7	3.30154	2.57145	1.62173	1.25861	0.938222	0.87782	1.07647	f
4083.8	3.52721	3.21401	2.03925	1.33034	0.982226	0.866542	1.10576	f
4083.89	3.59089	3.83693	2.59843	1.47177	1.02976	0.897212	1.1243	f
4083.99	3.47787	4.28993	3.27782	1.74198	1.09247	0.96458	1.13451	f
4084.08	3.20898	4.44223	3.99328	2.17209	1.18893	1.06061	1.1477	f
4084.17	2.83385	4.24818	4.59328	2.73096	1.34662	1.18349	1.17296	f
4084.27	2.4173	3.77532	4.9075	3.31841	1.60121	1.33892	1.20736	f
4084.36	2.01962	3.16739	4.83535	3.80101	1.97838	1.5391	1.2408	f
4084.45	1.68002	2.57064	4.40766	4.07758	2.46148	1.80423	1.27243	f
4084.55	1.41027	2.07841	3.7651	4.12744	2.97373	2.15697	1.3227	f
4084.64	1.20105	1.71771	3.07516	3.99988	3.40199	2.59746	1.43525	f
4084.74	1.03715	1.46854	2.46084	3.75889	3.64834	3.07397	1.66209	f
4084.83	0.912192	1.29342	1.9785	3.44069	3.67259	3.48544	2.03033	f
4084.92	0.832346	1.16268	1.62902	3.06445	3.502	3.72522	2.50349	f
4085.02	0.803364	1.06831	1.37901	2.66645	3.20889	3.73524	2.97166	f
4085.11	0.812927	1.02169	1.18477	2.29841	2.8729	3.52794	3.29852	f
4085.2	0.829955	1.03565	1.01685	1.99237	2.54919	3.16971	3.39888	f
4085.3	0.827255	1.10389	0.874668	1.7435	2.25978	2.75049	3.28171	f
4085.39	0.807331	1.19451	0.780439	1.53348	2.00982	2.35367	3.02426	f
4085.49	0.80332	1.26625	0.7566	1.36097	1.80764	2.02884	2.71053	f
4085.58	0.851667	1.29336	0.803398	1.24187	1.66054	1.78083	2.39091	f
4085.67	0.960979	1.27395	0.891669	1.18547	1.55667	1.58728	2.08422	f
4085.77	1.10432	1.21912	0.976865	1.17866	1.46522	1.42852	1.79911	f
4085.86	1.23999	1.14438	1.02517	1.1902	1.36015	1.29992	1.54461	f
4085.95	1.34293	1.07377	1.03202	1.18521	1.24078	1.20024	1.32763	f
4086.05	1.4216	1.0395	1.0194	1.14125	1.12761	1.12026	1.15011	f
4086.14	1.51001	1.06314	1.01504	1.05774	1.04086	1.04954	1.01398	f
4086.24	1.64638	1.13544	1.03069	0.955214	0.985648	0.987835	0.925605	f
4086.33	1.85728	1.22486	1.05648	0.864169	0.951459	0.944282	0.888802	f
4086.42	2.15429	1.31245	1.07479	0.810925	0.919365	0.925265	0.892329	f
4086.52	2.53346	1.41571	1.08104	0.808564	0.873345	0.925397	0.90879	f
4086.61	2.96984	1.57872	1.09637	0.852883	0.812819	0.929754	0.911363	f
4086.7	3.40999	1.84293	1.16944	0.924366	0.756491	0.922883	0.892791	f
4086.8	3.77482	2.22402	1.368	1.00007	0.730549	0.897287	0.867105	f
4086.89	3.98144	2.70222	1.75526	1.07241	0.75048	0.856256	0.854078	f
4086.99	3.97668	3.21576	2.35137	1.16128	0.814288	0.812639	0.86319	f
4087.08	3.76186	3.66437	3.09844	1.31113	0.913851	0.785254	0.889314	f
4087.17	3.39093	3.93942	3.86176	1.57257	1.05581	0.792284	0.918976	f
4087.27	2.94459	3.9736	4.47555	1.97694	1.27429	0.842648	0.94015	f
4087.36	2.50144	3.77368	4.80608	2.51593	1.62509	0.932537	0.950375	f
4087.45	2.11911	3.41104	4.79885	3.13351	2.15574	1.05624	0.959921	f
4087.55	1.82313	2.97973	4.49422	3.73736	2.86271	1.22586	0.988038	f
4087.64	1.6047	2.55572	4.00802	4.22408	3.6612	1.48152	1.05215	f
4087.74	1.43437	2.18223	3.47791	4.50512	4.39841	1.87396	1.15843	f
4087.83	1.28499	1.87709	2.99926	4.5276	4.91429	2.42449	1.30281	f
4087.92	1.14664	1.64424	2.59415	4.29008	5.11011	3.08367	1.48106	f
4088.02	1.0222	1.47916	2.23599	3.84716	4.98247	3.72044	1.69504	f
4088.11	0.915225	1.36897	1.90166	3.29552	4.60927	4.16612	1.9452	f
4088.2	0.827634	1.29339	1.60077	2.743	4.10692	4.30024	2.21912	f
4088.3	0.763733	1.23029	1.36503	2.27156	3.58463	4.11768	2.49548	f
4088.39	0.729344	1.1668	1.21814	1.91246	3.11064	3.7195	2.75978	f
4088.49	0.726386	1.11025	1.1565	1.64683	2.70234	3.23806	3.0073	f
4088.58	0.751755	1.08612	1.15074	1.43136	2.34611	2.76998	3.22087	f
4088.67	0.803931	1.11568	1.16042	1.23384	2.03098	2.3655	3.35062	f
4088.77	0.888333	1.19045	1.15361	1.05619	1.7615	2.05031	3.33099	f
4088.86	1.01564	1.26865	1.12091	0.930498	1.54541	1.83424	3.12774	f
4088.95	1.19691	1.30247	1.07574	0.891315	1.38041	1.70414	2.77077	f
4089.05	1.44013	1.27464	1.04105	0.945867	1.25856	1.62354	2.34295	f
4089.14	1.74659	1.212	1.03137	1.0642	1.17729	1.55157	1.93472	f
4089.24	2.10621	1.16641	1.04304	1.19462	1.133	1.46564	1.60277	f
4089.33	2.49532	1.18597	1.05969	1.29004	1.1052	1.36957	1.3609	f
4089.42	2.8803	1.30424	1.07092	1.32502	1.058	1.28373	1.1992	f
4089.52	3.2252	1.54568	1.09338	1.29882	0.966996	1.22857	1.10711	f
4089.61	3.49802	1.92892	1.17881	1.23471	0.84425	1.21361	1.08112	f
4089.7	3.67392	2.45608	1.39755	1.18082	0.7337	1.2368	1.11417	f
4089.8	3.73641	3.09327	1.80694	1.20271	0.680959	1.28718	1.1842	f
4089.89	3.67776	3.75934	2.4217	1.36325	0.705195	1.34515	1.25596	f
4089.99	3.50074	4.33554	3.19273	1.70166	0.796165	1.38505	1.29524	f
4090.08	3.22301	4.69881	3.99954	2.22204	0.934953	1.38705	1.28369	f
4090.17	2.88185	4.76668	4.66972	2.88774	1.12145	1.35124	1.22299	f
4090.27	2.53047	4.52998	5.03865	3.6154	1.38834	1.29985	1.12753	f
4090.36	2.22144	4.05655	5.02798	4.28662	1.78512	1.2694	1.01766	f
4090.45	1.98596	3.4664	4.68556	4.79248	2.34039	1.30503	0.919296	f
4090.55	1.8258	2.88838	4.15221	5.0887	3.03281	1.45632	0.86004	f
4090.64	1.72095	2.41388	3.58399	5.20814	3.79433	1.76294	0.855607	f
4090.74	1.64213	2.07121	3.08664	5.20993	4.53207	2.22883	0.900431	f
4090.83	1.56232	1.83483	2.69338	5.11124	5.13678	2.80387	0.978071	f
4090.92	1.4682	1.65894	2.38406	4.87132	5.48525	3.39543	1.08323	f
4091.02	1.36733	1.50739	2.1211	4.44665	5.47478	3.90028	1.22867	f
4091.11	1.28061	1.36095	1.87957	3.86197	5.08964	4.23826	1.4269	f
4091.2	1.222	1.21182	1.65849	3.22162	4.43525	4.37755	1.66594	f
4091.3	1.18608	1.06398	1.47432	2.64704	3.69122	4.33716	1.90313	f
4091.39	1.15636	0.93572	1.34867	2.20313	3.01621	4.16198	2.08308	f
4091.49	1.12605	0.851437	1.29652	1.8807	2.48455	3.8886	2.17217	f
4091.58	1.11053	0.824762	1.3136	1.63432	2.09409	3.53401	2.1846	f
4091.67	1.13886	0.8502	1.36786	1.42799	1.81135	3.11826	2.17163	f
4091.77	1.23047	0.911363	1.41012	1.25114	1.60447	2.6864	2.17233	f
4091.86	1.37755	0.992658	1.40254	1.11018	1.44821	2.29305	2.16915	f
4091.95	1.55175	1.07925	1.34079	1.01791	1.31746	1.96752	2.09826	f
4092.05	1.73309	1.15191	1.24781	0.989312	1.19016	1.70247	1.91051	f
4092.14	1.93222	1.19197	1.14811	1.03433	1.05918	1.4743	1.6221	f
4092.24	2.17914	1.19969	1.05295	1.14252	0.93747	1.2729	1.30746	f
4092.33	2.4889	1.21288	0.968186	1.27119	0.846803	1.11087	1.04793	f
4092.42	2.83941	1.30799	0.909418	1.35701	0.798774	1.00793	0.885588	f
4092.52	3.18008	1.57253	0.906934	1.35286	0.785234	0.971743	0.813938	f
4092.61	3.45785	2.05758	1.00053	1.26064	0.785306	0.990354	0.798887	f
4092.7	3.63519	2.73639	1.23185	1.13021	0.780053	1.0404	0.807905	f
4092.8	3.69341	3.49733	1.63469	1.02883	0.762048	1.10216	0.8291	f
4092.89	3.63036	4.18227	2.21824	1.01301	0.736048	1.16654	0.869633	f
4092.99	3.45591	4.64883	2.93927	1.12095	0.715178	1.23029	0.936921	f
4093.08	3.18545	4.81974	3.68732	1.37514	0.71653	1.28879	1.02046	f
4093.17	2.83889	4.69972	4.31298	1.77927	0.758471	1.33622	1.09393	f
4093.27	2.44713	4.36055	4.69707	2.31059	0.860746	1.37185	1.13446	f
4093.36	2.05607	3.90498	4.81008	2.92054	1.04917	1.40167	1.13615	f
4093.45	1.71894	3.42526	4.70602	3.54282	1.35822	1.43488	1.10479	f
4093.55	1.47755	2.97496	4.46113	4.10118	1.81949	1.48465	1.0473	f
4093.64	1.34425	2.56612	4.12063	4.51939	2.43088	1.57931	0.972612	f
4093.74	1.2972	2.19199	3.69787	4.74077	3.12339	1.77036	0.901644	f
4093.83	1.29135	1.85414	3.20869	4.74997	3.76182	2.1171	0.873862	f
4093.92	1.27892	1.57135	2.69555	4.57462	4.19713	2.65533	0.941823	f
4094.02	1.23132	1.36878	2.21924	4.26396	4.34023	3.35749	1.1545	f
4094.11	1.15005	1.25812	1.82888	3.86538	4.1974	4.10775	1.53445	f
4094.2	1.05876	1.22461	1.54267	3.41791	3.84306	4.72226	2.0605	f
4094.3	0.983276	1.23025	1.35311	2.95647	3.36958	5.02872	2.67022	f
4094.39	0.934719	1.23189	1.24684	2.51345	2.86419	4.96528	3.27539	f
4094.49	0.907876	1.20408	1.21518	2.11895	2.41103	4.61504	3.77489	f
4094.58	0.893331	1.14892	1.24585	1.79795	2.07958	4.13648	4.07267	f
4094.67	0.888387	1.08387	1.31009	1.56106	1.89418	3.65548	4.11315	f
4094.77	0.896942	1.02171	1.36345	1.39609	1.82002	3.21948	3.91488	f
4094.86	0.923973	0.963645	1.36471	1.27554	1.78583	2.82745	3.56154	f
4094.95	0.972719	0.907747	1.29765	1.17692	1.72473	2.47349	3.14565	f
4095.05	1.0463	0.860119	1.17836	1.09577	1.60401	2.16002	2.71853	f
4095.14	1.14914	0.83652	1.04328	1.0407	1.43415	1.88713	2.29327	f
4095.24	1.28647	0.8534	0.929664	1.01826	1.25652	1.65175	1.88005	f
4095.33	1.46501	0.918082	0.862379	1.02431	1.1151	1.45495	1.50703	f
4095.42	1.69384	1.0275	0.849473	1.04498	1.02833	1.3056	1.21189	f
4095.52	1.98118	1.17613	0.883153	1.06059	0.983724	1.21472	1.01854	f
4095.61	2.32308	1.36318	0.945838	1.05252	0.957072	1.18207	0.921208	f
4095.7	2.69099	1.59078	1.02147	1.01434	0.932725	1.1849	0.886432	f
4095.8	3.0317	1.85776	1.10823	0.961995	0.908246	1.18392	0.871156	f
4095.89	3.28985	2.15857	1.22558	0.930121	0.889893	1.14851	0.846817	f
4095.99	3.43886	2.48818	1.41269	0.95061	0.888206	1.07896	0.810452	f
4096.08	3.48964	2.84121	1.71707	1.03232	0.913464	1.00247	0.775564	f
4096.17	3.46574	3.20284	2.1716	1.1679	0.968717	0.947908	0.75479	f
4096.27	3.3723	3.53895	2.76861	1.3644	1.04859	0.927456	0.748582	f
4096.36	3.19389	3.79904	3.44297	1.66399	1.15002	0.9391	0.745676	f
4096.45	2.92221	3.93504	4.0809	2.12705	1.28602	0.97896	0.73229	f
4096.55	2.5821	3.9232	4.558	2.78343	1.48752	1.04676	0.70235	f
4096.64	2.22903	3.76993	4.78382	3.59115	1.78849	1.14267	0.661765	f
4096.74	1.92112	3.49807	4.72591	4.43659	2.20425	1.26433	0.624011	f
4096.83	1.6889	3.13288	4.40598	5.17512	2.71733	1.41035	0.602516	f
4096.92	1.52385	2.70458	3.88556	5.68116	3.28372	1.58964	0.605878	f
4097.02	1.39491	2.25927	3.25772	5.88101	3.85236	1.82452	0.637795	f
4097.11	1.27792	1.85185	2.63529	5.76455	4.37093	2.13885	0.702413	f
4097.2	1.17098	1.51844	2.1178	5.37794	4.77232	2.53524	0.814906	f
4097.3	1.08557	1.26007	1.75424	4.79729	4.97391	2.98071	1.01592	f
4097.39	1.02796	1.05711	1.53552	4.09682	4.91134	3.4118	1.36428	f
4097.49	0.991302	0.899298	1.41957	3.34274	4.57952	3.75293	1.89234	f
4097.58	0.962776	0.796874	1.3661	2.61354	4.03819	3.94321	2.54728	f
4097.67	0.934909	0.763982	1.35167	2.0025	3.38439	3.96282	3.1847	f
4097.77	0.910956	0.796824	1.36226	1.58181	2.72446	3.84094	3.64472	f
4097.86	0.901486	0.868289	1.38243	1.36295	2.15259	3.63185	3.84623	f
4097.95	0.914735	0.940012	1.39349	1.29658	1.72398	3.37501	3.80996	f
4098.05	0.949709	0.979625	1.37881	1.30616	1.43612	3.07925	3.60277	f
4098.14	0.998861	0.972067	1.32867	1.32224	1.24205	2.7439	3.28133	f
4098.24	1.05631	0.92244	1.2415	1.29975	1.09098	2.38672	2.88924	f
4098.33	1.12199	0.853124	1.12443	1.22494	0.961769	2.04454	2.4774	f
4098.42	1.19952	0.796442	0.993906	1.11614	0.862858	1.75374	2.10186	f
4098.52	1.29134	0.782791	0.872231	1.0102	0.809162	1.5347	1.80015	f
4098.61	1.39691	0.82541	0.779465	0.938922	0.804631	1.38934	1.57899	f
4098.7	1.51499	0.907754	0.726757	0.912605	0.84252	1.30486	1.42069	f
4098.8	1.64787	0.987615	0.715391	0.921322	0.912634	1.25867	1.30136	f
4098.89	1.80699	1.02574	0.739912	0.947373	1.00045	1.22778	1.20602	f
4098.99	2.01381	1.02123	0.789887	0.974813	1.08161	1.19786	1.13384	f
4099.08	2.28805	1.01992	0.849302	0.99165	1.12778	1.16498	1.09255	f
4099.17	2.63014	1.08301	0.89857	0.990581	1.12338	1.13059	1.08425	f
4099.27	3.0147	1.24268	0.92517	0.972321	1.07654	1.09766	1.0963	f
4099.36	3.40281	1.48574	0.941246	0.946614	1.01435	1.07132	1.10734	f
4099.45	3.76001	1.77385	0.990947	0.927738	0.968493	1.0598	1.10095	f
4099.55	4.05961	2.07676	1.13256	0.927845	0.960885	1.07133	1.07561	f
4099.64	4.27276	2.3926	1.40718	0.95353	0.994099	1.10676	1.04452	f
4099.74	4.36949	2.7449	1.82007	1.00858	1.05034	1.15355	1.02471	f
4099.83	4.3346	3.15985	2.34289	1.09988	1.10368	1.18903	1.0228	f
4099.92	4.17929	3.63153	2.92074	1.24384	1.1402	1.19325	1.02941	f
4100.02	3.93264	4.09833	3.47382	1.46991	1.1688	1.16257	1.02839	f
4100.11	3.61981	4.453	3.9136	1.81334	1.21492	1.11337	1.01399	f
4100.2	3.25135	4.58815	4.18462	2.2932	1.30783	1.07485	0.99927	f
4100.3	2.83483	4.44923	4.29643	2.884	1.47659	1.07699	1.00784	f
4100.39	2.39278	4.06133	4.30124	3.50677	1.75193	1.14103	1.05677	f
4100.49	1.9672	3.51792	4.23112	4.05763	2.15627	1.27558	1.13993	f
4100.58	1.60497	2.93824	4.0633	4.45745	2.67666	1.48193	1.2254	f
4100.67	1.33649	2.41617	3.75472	4.67774	3.24432	1.76846	1.2771	f
4100.77	1.16303	1.99197	3.30612	4.71926	3.75013	2.1543	1.29455	f
4100.86	1.05997	1.66391	2.78357	4.57756	4.09073	2.64281	1.3382	f
4100.95	0.993873	1.4192	2.27982	4.24349	4.20917	3.18089	1.50902	f
4101.05	0.942479	1.2495	1.8635	3.74205	4.10413	3.65223	1.88957	f
4101.14	0.901257	1.14425	1.56365	3.15641	3.81496	3.9289	2.48195	f
4101.24	0.873338	1.08308	1.38452	2.59723	3.40403	3.94392	3.17957	f
4101.33	0.858054	1.0459	1.31661	2.1438	2.94284	3.72109	3.79889	f
4101.42	0.852422	1.02797	1.33128	1.81053	2.49726	3.34324	4.16256	f
4101.52	0.862681	1.04169	1.37712	1.5615	2.11233	2.90034	4.18588	f
4101.61	0.908253	1.1029	1.39574	1.34971	1.80417	2.46133	3.90561	f
4101.7	1.00839	1.21053	1.35131	1.15057	1.56442	2.07294	3.44003	f
4101.8	1.16344	1.33357	1.24935	0.971094	1.37394	1.76318	2.92476	f
4101.89	1.35092	1.41768	1.12828	0.834765	1.21577	1.53797	2.46805	f
4101.99	1.54364	1.41408	1.02924	0.758767	1.07906	1.38203	2.12742	f
4102.08	1.73552	1.314	0.969434	0.742069	0.957515	1.27127	1.90267	f
4102.17	1.94899	1.16009	0.940156	0.77116	0.850734	1.1872	1.75226	f
4102.27	2.21392	1.0236	0.924934	0.830261	0.768597	1.12363	1.62545	f
4102.36	2.5374	0.968787	0.916739	0.903783	0.731023	1.08539	1.48969	f
4102.45	2.89358	1.03313	0.923945	0.973506	0.755719	1.08013	1.34173	f
4102.55	3.24142	1.22934	0.967647	1.02053	0.840996	1.10432	1.2021	f
4102.64	3.55005	1.55731	1.07365	1.03625	0.958646	1.1346	1.0991	f
4102.74	3.80273	2.00915	1.26366	1.03285	1.06406	1.13673	1.04707	f
4102.83	3.97795	2.56053	1.5498	1.0427	1.11693	1.08853	1.03345	f
4102.92	4.03705	3.15725	1.93295	1.10605	1.09891	0.996699	1.03098	f
4103.02	3.94057	3.71289	2.39789	1.25897	1.02107	0.89238	1.02478	f
4103.11	3.67987	4.12853	2.90251	1.52775	0.92104	0.811393	1.02263	f
4103.2	3.29115	4.32616	3.37704	1.92466	0.854737	0.777303	1.03698	f
4103.3	2.83815	4.27499	3.7452	2.44023	0.8833	0.797414	1.06385	f
4103.39	2.38333	3.99944	3.95487	3.03506	1.05477	0.868832	1.08404	f
4103.49	1.97286	3.56892	3.99429	3.64099	1.38607	0.986167	1.08247	f
4103.58	1.63745	3.07193	3.8876	4.17398	1.85798	1.14355	1.06019	f
4103.67	1.39543	2.5842	3.67857	4.55282	2.43041	1.33349	1.02938	f
4103.77	1.25016	2.14993	3.41244	4.72199	3.06218	1.55465	1.00575	f
4103.86	1.18553	1.78527	3.12351	4.67199	3.71183	1.82683	1.00729	f
4103.95	1.16866	1.4951	2.8316	4.44497	4.32123	2.19017	1.05122	f
4104.05	1.16187	1.28357	2.54989	4.11644	4.81027	2.67193	1.14734	f
4104.14	1.1364	1.15057	2.29219	3.75811	5.10145	3.24511	1.2982	f
4104.24	1.08056	1.08273	2.0667	3.40505	5.15355	3.82607	1.51526	f
4104.33	0.999727	1.05283	1.86635	3.05522	4.97518	4.3133	1.83148	f
4104.42	0.910649	1.03353	1.67388	2.69818	4.61454	4.62429	2.28134	f
4104.52	0.832397	1.01558	1.48144	2.34494	4.14118	4.706	2.85223	f
4104.61	0.777961	1.01122	1.30246	2.02983	3.62834	4.54495	3.44718	f
4104.7	0.750491	1.03543	1.16136	1.78271	3.13472	4.1865	3.90591	f
4104.8	0.74669	1.08248	1.07244	1.60284	2.69001	3.72469	4.09089	f
4104.89	0.764716	1.1218	1.03085	1.46342	2.29782	3.24901	3.97691	f
4104.99	0.809296	1.11905	1.01899	1.33625	1.95546	2.79975	3.66365	f
4105.08	0.889462	1.06381	1.01486	1.20841	1.6673	2.37838	3.29648	f
4105.17	1.01037	0.979308	0.996892	1.08006	1.43893	1.98907	2.96938	f
4105.27	1.16566	0.904528	0.951137	0.956375	1.26637	1.65679	2.69554	f
4105.36	1.33924	0.865395	0.882191	0.846864	1.13523	1.40842	2.44987	f
4105.45	1.51757	0.860224	0.815143	0.766527	1.03023	1.24699	2.21407	f
4105.55	1.70041	0.87084	0.780618	0.727868	0.943042	1.15006	1.98263	f
4105.64	1.89713	0.88494	0.79587	0.730107	0.872395	1.08711	1.75498	f
4105.74	2.11198	0.90527	0.859297	0.757799	0.821302	1.03857	1.53946	f
4105.83	2.3359	0.940448	0.957951	0.793116	0.793818	1.00135	1.3564	f
4105.92	2.55737	0.994937	1.07371	0.828525	0.790426	0.979827	1.2218	f
4106.02	2.77982	1.07276	1.18297	0.867847	0.805862	0.974376	1.12679	f
4106.11	3.0203	1.19147	1.26022	0.916949	0.83192	0.976612	1.04214	f
4106.2	3.28448	1.38602	1.29453	0.976065	0.862068	0.972453	0.946882	f
4106.3	3.54527	1.69031	1.3109	1.04294	0.892766	0.949945	0.849461	f
4106.39	3.75058	2.1072	1.37563	1.11895	0.919738	0.90681	0.78098	f
4106.49	3.85281	2.59373	1.57251	1.20678	0.935873	0.85236	0.770311	f
4106.58	3.83301	3.07757	1.95851	1.30433	0.936179	0.802304	0.82222	f
4106.67	3.70182	3.49158	2.52504	1.40962	0.923992	0.770987	0.911059	f
4106.77	3.48256	3.79405	3.19119	1.53942	0.909482	0.768162	0.992957	f
4106.86	3.19399	3.96543	3.83301	1.73999	0.902199	0.80087	1.03084	f
4106.95	2.84703	3.9969	4.33128	2.0659	0.908736	0.873087	1.01675	f
4107.05	2.45693	3.88558	4.6086	2.53654	0.939702	0.9793	0.972744	f
4107.14	2.05652	3.63879	4.63977	3.11128	1.01789	1.09993	0.928134	f
4107.24	1.69078	3.28192	4.44142	3.70653	1.17774	1.20885	0.895196	f
4107.33	1.39442	2.86017	4.06093	4.23553	1.45695	1.29069	0.866882	f
4107.42	1.17683	2.42912	3.57374	4.636	1.8838	1.35232	0.833674	f
4107.52	1.02698	2.03499	3.07402	4.87649	2.46123	1.41842	0.79832	f
4107.61	0.931211	1.6994	2.64598	4.9577	3.15101	1.51811	0.772922	f
4107.7	0.886315	1.42496	2.3306	4.90885	3.8664	1.67484	0.767153	f
4107.8	0.895852	1.21331	2.11528	4.76558	4.49097	1.90424	0.784272	f
4107.89	0.953533	1.07129	1.95482	4.53694	4.92349	2.2158	0.831237	f
4107.99	1.03054	0.999566	1.80327	4.19766	5.12197	2.60957	0.933006	f
4108.08	1.08306	0.98154	1.6356	3.7263	5.10846	3.06669	1.132	f
4108.17	1.07859	0.987923	1.45192	3.15238	4.92973	3.53554	1.4646	f
4108.27	1.01797	0.992329	1.27103	2.55981	4.61623	3.92573	1.92689	f
4108.36	0.931533	0.981623	1.11836	2.04157	4.18285	4.12961	2.45651	f
4108.45	0.854508	0.954432	1.01533	1.64801	3.65981	4.07423	2.95049	f
4108.55	0.805369	0.915967	0.973155	1.37022	3.10349	3.77305	3.31054	f
4108.64	0.782787	0.874153	0.989005	1.16456	2.57288	3.32954	3.48253	f
4108.74	0.777466	0.836383	1.04436	0.992393	2.1063	2.87745	3.46234	f
4108.83	0.785513	0.807169	1.11274	0.844948	1.7227	2.50407	3.27621	f
4108.92	0.815449	0.7889	1.17687	0.739978	1.4348	2.22201	2.96614	f
4109.02	0.885369	0.786488	1.2384	0.698017	1.24934	2.00173	2.59016	f
4109.11	1.00867	0.811015	1.30588	0.721219	1.15658	1.81988	2.21798	f
4109.2	1.17748	0.875117	1.37473	0.79065	1.12522	1.67587	1.90815	f
4109.3	1.36238	0.980948	1.42454	0.878517	1.11394	1.57386	1.68384	f
4109.39	1.53274	1.11101	1.43481	0.961897	1.09182	1.50433	1.53091	f
4109.49	1.67726	1.23115	1.39795	1.02636	1.05191	1.44809	1.41956	f
4109.58	1.80339	1.30769	1.31975	1.06137	1.00746	1.39296	1.3299	f
4109.67	1.92033	1.32605	1.21441	1.05773	0.974862	1.33751	1.26124	f
4109.77	2.02799	1.2948	1.10138	1.012	0.960399	1.2779	1.22042	f
4109.86	2.12092	1.23617	1.00026	0.934056	0.959457	1.19891	1.2041	f
4109.95	2.19565	1.17302	0.923455	0.848096	0.962024	1.08582	1.19328	f
4110.05	2.2496	1.12021	0.872896	0.781906	0.957058	0.944357	1.16593
4110.14	2.27484	1.08196	0.843229	0.750645	0.935512	0.802728	1.11405
4110.24	2.2556	1.0546	0.826314	0.747853	0.896076	0.69249	1.04766
4110.33	2.17562	1.03461	0.813979	0.75128	0.85145	0.628876	0.984353
4110.42	2.0317	1.02388	0.800645	0.73993	0.823916	0.609113	0.937376
4110.52	1.84195	1.02668	0.784352	0.708385	0.828048	0.624232	0.910478
4110.61	1.63972	1.04331	0.766269	0.667409	0.854484	0.667957	0.897612
4110.7	1.4561	1.07037	0.750784	0.632535	0.872702	0.734458	0.887205
4110.8	1.30555	1.10623	0.745761	0.613118	0.854105	0.811755	0.870746
4110.89	1.18704	1.15174	0.758342	0.611017	0.79519	0.882217	0.849196
4110.99	1.09547	1.20484	0.78697	0.624726	0.720948	0.931312	0.830063
4111.08	1.0268	1.25498	0.819526	0.65041	0.667908	0.956539	0.815968
4111.17	0.973142	1.28434	0.843157	0.680008	0.661486	0.966225	0.799361
4111.27	0.920165	1.27634	0.856278	0.705527	0.702562	0.969622	0.773042
4111.36	0.856144	1.2272	0.869315	0.729941	0.770209	0.969847	0.746393
4111.45	0.78601	1.15315	0.892676	0.769854	0.836417	0.96663	0.745687
4111.55	0.732852	1.08648	0.923878	0.839968	0.879252	0.964248	0.79204
4111.64	0.721868	1.05928	0.94667	0.933654	0.888455	0.973423	0.874403
4111.74	0.75997	1.08239	0.943497	1.02066	0.866459	1.00408	0.948699
4111.83	0.828064	1.13609	0.910056	1.06334	0.830442	1.05767	0.971519
4111.92	0.891884	1.18116	0.858217	1.03677	0.808461	1.12484	0.936905
4112.02	0.923334	1.18378	0.804214	0.939612	0.821558	1.18643	0.878852
4112.11	0.91728	1.13776	0.756546	0.794791	0.863802	1.21725	0.840746
4112.2	0.890688	1.06777	0.716991	0.642738	0.902625	1.19679	0.845612
4112.3	0.865649	1.01258	0.689764	0.526178	0.904684	1.12346	0.888671
4112.39	0.852971	1.00002	0.684529	0.472425	0.865626	1.01826	0.946247
4112.49	0.850038	1.02778	0.70932	0.485052	0.813719	0.911632	0.990339
4112.58	0.850017	1.06231	0.761639	0.54981	0.785132	0.826753	1.00619
4112.67	0.849621	1.0601	0.827658	0.646193	0.79638	0.77397	1.00487
4112.77	0.848784	0.999393	0.889109	0.754002	0.838557	0.756159	1.01608
4112.86	0.847574	0.898137	0.930333	0.852279	0.892846	0.774357	1.06352
4112.95	0.84547	0.802854	0.942467	0.919245	0.945488	0.827117	1.14732
4113.05	0.842017	0.757036	0.924603	0.9397	0.986846	0.907253	1.25222
4113.14	0.8366	0.773184	0.882836	0.914035	1.00514	1.00226	1.36517
4113.24	0.828122	0.827107	0.828592	0.86002	0.990333	1.09869	1.47846
4113.33	0.814761	0.875942	0.776859	0.80495	0.944288	1.18578	1.5809
4113.42	0.793853	0.887565	0.744113	0.773056	0.882663	1.25387	1.65547
4113.52	0.764196	0.858775	0.745903	0.774562	0.824688	1.29311	1.69025
4113.61	0.729939	0.809077	0.792316	0.80024	0.780655	1.29868	1.68441
4113.7	0.701823	0.760196	0.881711	0.825243	0.749774	1.27823	1.63925
4113.8	0.69207	0.721455	0.997806	0.824913	0.726752	1.25226	1.55042
4113.89	0.705484	0.690502	1.11454	0.79757	0.710417	1.24376	1.41762
4113.99	0.734044	0.662293	1.20658	0.772383	0.707397	1.263	1.26078
4114.08	0.759853	0.635966	1.25749	0.787579	0.726211	1.29776	1.11891
4114.17	0.766071	0.61863	1.2609	0.854439	0.767124	1.3184	1.02706
4114.27	0.748685	0.625679	1.21744	0.941462	0.818554	1.29839	0.994139
4114.36	0.718835	0.674699	1.13333	0.997206	0.863043	1.23664	1.00413
4114.45	0.692363	0.77418	1.02223	0.99034	0.885959	1.16331	1.03673
4114.55	0.67808	0.914484	0.906027	0.928144	0.879664	1.12425	1.08591
4114.64	0.676872	1.06825	0.809446	0.8418	0.843185	1.15473	1.15704
4114.74	0.688201	1.20067	0.749157	0.759717	0.781865	1.25781	1.24502
4114.83	0.712236	1.28367	0.726696	0.69559	0.709233	1.40062	1.31836
4114.92	0.747169	1.30717	0.731779	0.655616	0.64708	1.53269	1.33042
4115.02	0.787924	1.28172	0.750653	0.647871	0.620933	1.61639	1.2545	b
4115.11	0.82678	1.22926	0.770574	0.677895	0.650955	1.64717	1.10991	b
4115.2	0.853238	1.16804	0.781516	0.738444	0.744622	1.64969	0.951882	b
4115.3	0.856258	1.10295	0.780118	0.809877	0.898547	1.65781	0.837608	b
4115.39	0.833751	1.02897	0.772029	0.874351	1.10514	1.69494	0.798162	b
4115.49	0.802583	0.945666	0.767575	0.928439	1.34876	1.76411	0.829418	b
4115.58	0.792961	0.867006	0.774055	0.978276	1.59042	1.84927	0.89875	b
4115.67	0.827417	0.814208	0.79483	1.02298	1.76686	1.92632	0.962562	b
4115.77	0.902253	0.798536	0.834106	1.04736	1.82253	1.97797	0.988984	b
4115.86	0.988488	0.812722	0.895103	1.03522	1.75448	2.00116	0.973549	b
4115.95	1.05132	0.839377	0.970845	0.990334	1.62336	2.00303	0.936263	b
4116.05	1.07186	0.866231	1.04156	0.94071	1.51273	1.99269	0.904642	b
4116.14	1.05506	0.893644	1.08718	0.921346	1.47064	1.97378	0.899294	b
4116.24	1.02058	0.929288	1.10428	0.950042	1.4841	1.93864	0.927871	b
4116.33	0.986395	0.977208	1.10635	1.01546	1.50326	1.86924	0.984207	b
4116.42	0.958011	1.03046	1.10723	1.08733	1.48779	1.74976	1.05174	b
4116.52	0.930233	1.07476	1.11129	1.14242	1.43591	1.5831	1.1115	b
4116.61	0.896709	1.1006	1.12235	1.18432	1.37687	1.39533	1.14886	b
4116.7	0.858481	1.11336	1.15289	1.2344	1.33957	1.22175	1.15367	b
4116.8	0.826294	1.13111	1.21371	1.30032	1.32839	1.08806	1.11998	b
4116.89	0.815127	1.17051	1.29363	1.3596	1.32543	1.00163	1.05238	b
4116.99	0.836339	1.23374	1.35868	1.38038	1.31259	0.953821	0.972263	b
4117.08	0.893398	1.3059	1.37748	1.35188	1.28796	0.928668	0.910732	b
4117.17	0.981699	1.36264	1.34686	1.28967	1.26079	0.914573	0.888037	b
4117.27	1.08996	1.383	1.29378	1.21697	1.23505	0.913858	0.899717	b
4117.36	1.20235	1.36055	1.25462	1.14756	1.20267	0.939765	0.92365	b
4117.45	1.30389	1.30677	1.25124	1.08418	1.15115	0.999573	0.93996	b
4117.55	1.38666	1.2443	1.2817	1.0234	1.07452	1.07885	0.943984	b
4117.64	1.44812	1.19272	1.32432	0.959106	0.978392	1.14525	0.941456	b
4117.74	1.48168	1.15438	1.3476	0.887014	0.878007	1.17073	0.934794	b
4117.83	1.47277	1.11375	1.32196	0.809582	0.792052	1.14995	0.917299	b
4117.92	1.4084	1.0519	1.23311	0.736788	0.733976	1.09969	0.881971	b
4118.02	1.29088	0.963384	1.0943	0.680817	0.705195	1.04235	0.834436	b
4118.11	1.14094	0.861823	0.945174	0.648616	0.696738	0.989187	0.793713	b
4118.2	0.988955	0.770883	0.8312	0.638374	0.697856	0.937224	0.777939	b
4118.3	0.863976	0.710835	0.777115	0.643289	0.70402	0.88098	0.78934	b
4118.39	0.78726	0.690897	0.775546	0.657378	0.718662	0.82525	0.81467	b
4118.49	0.76751	0.708564	0.797781	0.677306	0.748512	0.782657	0.839182	b
4118.58	0.796465	0.751861	0.816066	0.700637	0.797822	0.758444	0.858961	b
4118.67	0.849377	0.802105	0.819839	0.725513	0.866388	0.742916	0.880215	b
4118.77	0.893467	0.838537	0.817038	0.752655	0.951174	0.724235	0.908717	b
4118.86	0.902932	0.846398	0.822841	0.785221	1.04648	0.705607	0.942014	b
4118.95	0.872586	0.824855	0.844411	0.824477	1.1405	0.705034	0.972044	b
4119.05	0.820443	0.787715	0.872745	0.865931	1.21365	0.73946	0.993524	b
4119.14	0.77474	0.752378	0.888699	0.901891	1.24682	0.811612	1.00736	b
4119.24	0.75359	0.725491	0.879067	0.92702	1.23641	0.909908	1.01611	b
4119.33	0.754102	0.700532	0.847494	0.940912	1.20131	1.01601	1.01838	b
4119.42	0.760476	0.670322	0.808521	0.946546	1.16971	1.11306	1.00994	b
4119.52	0.761378	0.640172	0.773245	0.947975	1.15538	1.19458	0.992757	b
4119.61	0.757787	0.626096	0.742813	0.949375	1.14769	1.27018	0.983608	b
4119.7	0.756981	0.639075	0.713259	0.953853	1.12625	1.35993	1.00756	b
4119.8	0.763525	0.673849	0.68208	0.960871	1.08368	1.47809	1.07523	b
4119.89	0.77811	0.713162	0.649294	0.966003	1.03175	1.62008	1.16412	b
4119.99	0.801706	0.740261	0.617036	0.964906	0.988365	1.76544	1.23209	b
4120.08	0.836065	0.747245	0.594092	0.957629	0.963362	1.89509	1.25753	b
4120.17	0.879442	0.736503	0.596942	0.949918	0.955152	2.00296	1.26149	b
4120.27	0.923459	0.718214	0.639216	0.950056	0.955229	2.08907	1.28304	b
4120.36	0.956361	0.705473	0.716419	0.961894	0.953538	2.14181	1.33557	b
4120.45	0.971388	0.707154	0.802815	0.977726	0.943848	2.13424	1.39505	b
4120.55	0.973232	0.724862	0.868358	0.97792	0.927061	2.04588	1.43052	b
4120.64	0.976447	0.757364	0.901481	0.943507	0.909622	1.88816	1.4381	b
4120.74	0.995736	0.806155	0.915629	0.87354	0.897786	1.70459	1.44222	b
4120.83	1.03486	0.874401	0.934457	0.790643	0.893752	1.54424	1.46917	b
4120.92	1.08262	0.960486	0.971422	0.727872	0.89544	1.43305	1.52097	b
4121.02	1.12157	1.0522	1.02008	0.706876	0.897013	1.36783	1.56999	b
4121.11	1.14387	1.12668	1.05927	0.725124	0.891563	1.33575	1.58048	b
4121.2	1.16188	1.1575	1.06549	0.761843	0.876855	1.33647	1.54019	b
4121.3	1.20042	1.12959	1.02504	0.797593	0.859786	1.37885	1.47028	b
4121.39	1.27239	1.05361	0.945356	0.832206	0.853649	1.45848	1.40301	b
4121.49	1.35924	0.966057	0.858122	0.886532	0.86887	1.54526	1.35061	b
4121.58	1.41741	0.910952	0.80683	0.981377	0.906888	1.60596	1.3002	b
4121.67	1.40807	0.9139	0.821777	1.11037	0.962023	1.63866	1.23836	b
4121.77	1.3241	0.965708	0.899994	1.23344	1.02723	1.67317	1.17249	b
4121.86	1.19013	1.02787	1.00735	1.30171	1.09754	1.73187	1.12547	b
4121.95	1.04019	1.05833	1.10004	1.29298	1.16992	1.79832	1.11422	b
4122.05	0.898138	1.04014	1.14873	1.22689	1.24143	1.83106	1.13459	b
4122.14	0.774813	0.988925	1.15125	1.1518	1.30863	1.80362	1.16251	b
4122.24	0.675186	0.933499	1.12884	1.1173	1.3684	1.72763	1.17009	b
4122.33	0.603778	0.890958	1.10993	1.1474	1.4183	1.64487	1.14718	b
4122.42	0.564836	0.859768	1.11405	1.2252	1.45759	1.60283	1.10959	b
4122.52	0.560444	0.831473	1.14512	1.3027	1.48841	1.63022	1.08377	b
4122.61	0.589058	0.80611	1.19313	1.33617	1.51629	1.72033	1.07956	b
4122.7	0.644373	0.795979	1.23913	1.3199	1.5459	1.83494	1.07904	b
4122.8	0.715164	0.813908	1.26132	1.28566	1.57031	1.92973	1.05679	b
4122.89	0.786618	0.856431	1.24595	1.26865	1.56664	1.98102	1.01074	b
4122.99	0.842355	0.898654	1.19815	1.27882	1.51244	1.9898	0.968594	b
4123.08	0.869516	0.910011	1.1405	1.30528	1.41069	1.96502	0.963899	b
4123.17	0.867768	0.880236	1.09778	1.33903	1.29485	1.90907	1.009	b
4123.27	0.853677	0.831177	1.0823	1.38116	1.20353	1.82043	1.088	b
4123.36	0.852028	0.801649	1.09423	1.42743	1.1486	1.7068	1.16921	b
4123.45	0.87888	0.818067	1.13213	1.45546	1.1114	1.59121	1.2196	b
4123.55	0.93281	0.875615	1.19526	1.43576	1.06747	1.50078	1.21429	b
4123.64	1.00111	0.943658	1.27368	1.35689	1.00998	1.44571	1.14713	b
4123.74	1.06902	0.989919	1.34411	1.23814	0.95152	1.4102	1.03934	b
4123.83	1.12131	1.00349	1.38323	1.11906	0.909455	1.36715	0.933275	b
4123.92	1.14306	1.00036	1.38465	1.03651	0.892578	1.30336	0.87154	b
4124.02	1.12677	1.00876	1.36016	1.00607	0.898236	1.22725	0.872123	b
4124.11	1.07969	1.04575	1.32472	1.01917	0.917002	1.15376	0.917382	b
4124.2	1.02205	1.10415	1.28341	1.05432	0.938055	1.08756	0.96641	b
4124.3	0.977374	1.16076	1.23443	1.09173	0.952762	1.02395	0.982511	b
4124.39	0.964661	1.19732	1.18217	1.12078	0.957508	0.960433	0.955986	b
4124.49	0.996671	1.21259	1.14372	1.13612	0.95729	0.901351	0.904614	b
4124.58	1.07722	1.21464	1.13857	1.13307	0.964719	0.852188	0.85366	b
4124.67	1.1952	1.20569	1.17048	1.1102	0.989084	0.813496	0.816111	b
4124.77	1.32048	1.1791	1.2206	1.07449	1.02364	0.781938	0.789808	b
4124.86	1.41019	1.13214	1.2585	1.03804	1.04788	0.756316	0.76902	b
4124.95	1.42884	1.0796	1.26181	1.00608	1.04546	0.742212	0.757236	b
4125.05	1.3713	1.05003	1.23103	0.968857	1.01786	0.750596	0.77124	b
4125.14	1.26766	1.06419	1.1896	0.909537	0.97912	0.788125	0.830223	b
4125.24	1.16244	1.11583	1.16768	0.823427	0.941057	0.846044	0.935313	b
4125.33	1.08492	1.17299	1.18078	0.73056	0.906806	0.901092	1.05638	b
4125.42	1.03662	1.19939	1.21926	0.667775	0.875546	0.931534	1.14442	b
4125.52	1.00133	1.17701	1.25717	0.663484	0.847183	0.932881	1.1655	b
4125.61	0.961621	1.11212	1.27149	0.714266	0.823002	0.916911	1.12519	b
4125.7	0.907893	1.02537	1.2548	0.785901	0.806729	0.896161	1.06272	b
4125.8	0.842142	0.938018	1.21286	0.839607	0.808237	0.873751	1.02508	b
4125.89	0.779392	0.86343	1.15478	0.860092	0.842747	0.848938	1.0459	b
4125.99	0.741628	0.806371	1.08695	0.86159	0.918763	0.82871	1.13739	b
4126.08	0.742484	0.766959	1.01468	0.870733	1.02267	0.83172	1.28888	b
4126.17	0.774659	0.743446	0.946529	0.903903	1.11908	0.880451	1.47065	b
4126.27	0.813548	0.733283	0.893934	0.956085	1.17294	0.988262	1.64556	b
4126.36	0.834702	0.733739	0.86743	1.00546	1.1745	1.15139	1.78317	b
4126.45	0.829852	0.742289	0.873194	1.02838	1.14399	1.34853	1.86664	b
4126.55	0.8098	0.759145	0.91155	1.01364	1.11416	1.54453	1.89159	b
4126.64	0.795257	0.790505	0.977134	0.965531	1.10836	1.69937	1.86398	b
4126.74	0.803081	0.846136	1.0576	0.896358	1.13096	1.78453	1.80145	b
4126.83	0.834756	0.926703	1.13134	0.820164	1.17198	1.80026	1.73451	b
4126.92	0.874178	1.01145	1.17082	0.752921	1.21783	1.77766	1.69967	b
4127.02	0.897356	1.0653	1.15642	0.712293	1.25919	1.75519	1.72492	b
4127.11	0.888807	1.06537	1.09037	0.710477	1.29286	1.75037	1.81219	b
4127.2	0.852903	1.02226	0.994938	0.745468	1.32069	1.75593	1.93075	b
4127.3	0.810595	0.974139	0.895573	0.803146	1.34497	1.76107	2.03359	b
4127.39	0.784937	0.958115	0.807772	0.870843	1.36046	1.77129	2.08757	b
4127.49	0.787039	0.983727	0.740406	0.946643	1.35078	1.80279	2.09131	b
4127.58	0.812061	1.02797	0.703424	1.03266	1.30047	1.858	2.06394	b
4127.67	0.846041	1.05193	0.705676	1.12017	1.21569	1.91165	2.02146	b
4127.77	0.875054	1.02743	0.746637	1.18584	1.12776	1.92319	1.96903	b
4127.86	0.889844	0.955575	0.813709	1.20621	1.07187	1.86447	1.90869	b
4127.95	0.887642	0.865601	0.887174	1.17507	1.06317	1.74007	1.84006	b
4128.05	0.873559	0.797324	0.945812	1.10569	1.0916	1.58484	1.75599	b
4128.14	0.858798	0.77999	0.973308	1.01793	1.13415	1.44296	1.65525	b
4128.24	0.853966	0.81896	0.967883	0.927174	1.16924	1.34851	1.56303	b
4128.33	0.86233	0.894668	0.947566	0.843893	1.18549	1.31805	1.52575	b
4128.42	0.880196	0.974194	0.93878	0.777525	1.18491	1.35249	1.57154	b
4128.52	0.902816	1.03096	0.95254	0.734644	1.17959	1.43922	1.67846	b
4128.61	0.92652	1.06051	0.974894	0.715196	1.18168	1.5521	1.79179	b
4128.7	0.947174	1.07734	0.984689	0.715756	1.19558	1.65549	1.86982	b
4128.8	0.961413	1.09625	0.978645	0.73484	1.21883	1.71376	1.90534	b
4128.89	0.970269	1.11749	0.973791	0.771585	1.24757	1.70247	1.90696	b
4128.99	0.979956	1.12983	0.985528	0.820956	1.27913	1.61873	1.87336	b
4129.08	0.997462	1.12754	1.00838	0.87539	1.31013	1.48831	1.7937	b
4129.17	1.02468	1.11909	1.01971	0.931079	1.33638	1.36377	1.67032	b
4129.27	1.05532	1.11503	0.998638	0.986935	1.35686	1.30462	1.52839	b
4129.36	1.07581	1.1106	0.940257	1.0354	1.37601	1.34136	1.39568	b
4129.45	1.07142	1.0868	0.858731	1.05899	1.40012	1.44884	1.28002	b
4129.55	1.03595	1.03252	0.783282	1.04201	1.4314	1.55727	1.17173	b
4129.64	0.977502	0.961565	0.74776	0.988295	1.4651	1.60002	1.06587	b
4129.74	0.914333	0.903032	0.774198	0.926883	1.48975	1.56007	0.975148	b
4129.83	0.865735	0.875225	0.85687	0.895592	1.48929	1.47628	0.917253	b
4129.92	0.844913	0.872846	0.962433	0.913131	1.44953	1.41034	0.892889	b
4130.02	0.855959	0.878542	1.05084	0.964714	1.36902	1.40346	0.880244	b
4130.11	0.892159	0.881562	1.10143	1.01702	1.2657	1.4513	0.851948	b
4130.2	0.936502	0.882842	1.12312	1.04811	1.17167	1.50935	0.799776	b
4130.3	0.96903	0.885323	1.14065	1.06098	1.11791	1.52223	0.743403	b
4130.39	0.977523	0.887128	1.17104	1.07091	1.11679	1.45858	0.713825	b
4130.49	0.961448	0.88635	1.21131	1.08655	1.15142	1.32785	0.727667	b
4130.58	0.927166	0.888886	1.24514	1.10576	1.18201	1.16819	0.776098	b
4130.67	0.882977	0.906199	1.25773	1.12303	1.17196	1.02109	0.835307	b
4130.77	0.839255	0.944473	1.24471	1.13426	1.11568	0.915018	0.884074	b
4130.86	0.808978	0.99828	1.21312	1.13668	1.04035	0.861131	0.91196	b
4130.95	0.802668	1.05521	1.17939	1.13091	0.978244	0.853641	0.917735	b
4131.05	0.82121	1.10557	1.16387	1.1244	0.939588	0.874491	0.906729	b
4131.14	0.858693	1.14952	1.17808	1.12576	0.912276	0.903573	0.889394	b
4131.24	0.912901	1.19522	1.21176	1.13333	0.881439	0.930858	0.87863	b
4131.33	0.988935	1.24846	1.23493	1.13257	0.843534	0.958321	0.883789	b
4131.42	1.08914	1.30239	1.21775	1.1094	0.803631	0.989478	0.903803	b
4131.52	1.19999	1.33982	1.15345	1.06443	0.765545	1.0193	0.927236	b
4131.61	1.2922	1.34783	1.06426	1.01005	0.727961	1.03564	0.94214	b
4131.7	1.33503	1.32819	0.98464	0.956677	0.688674	1.02984	0.945729	b
4131.8	1.31077	1.29411	0.935678	0.908381	0.650394	1.00425	0.943637	b
4131.89	1.22175	1.26194	0.913452	0.870326	0.62053	0.969458	0.940638	b
4131.99	1.09012	1.24602	0.900806	0.851428	0.603052	0.935885	0.93657	b
4132.08	0.949227	1.25112	0.888525	0.855531	0.591966	0.906043	0.934216	b
4132.17	0.827655	1.26204	0.881681	0.874534	0.576389	0.872926	0.944455	b
4132.27	0.73837	1.24638	0.887139	0.893928	0.553913	0.826535	0.977358	b
4132.36	0.681559	1.17718	0.901318	0.903461	0.536373	0.766845	1.02973	b
4132.45	0.655871	1.05583	0.913915	0.900151	0.540717	0.714205	1.08389	b
4132.55	0.663043	0.912298	0.919951	0.886308	0.575407	0.703046	1.12004	b
4132.64	0.702756	0.786477	0.924559	0.867984	0.636137	0.75706	1.13119	b
4132.74	0.768207	0.70834	0.936355	0.852965	0.711747	0.865835	1.12706	b
4132.83	0.847711	0.687077	0.957569	0.846859	0.790693	0.987378	1.12302	b
4132.92	0.928345	0.711144	0.979482	0.850559	0.861353	1.07865	1.12433	b
4133.02	0.998756	0.759537	0.986319	0.86258	0.910041	1.12707	1.12301	b
4133.11	1.05012	0.816652	0.966215	0.88343	0.923319	1.15401	1.11547	b
4133.2	1.0758	0.876732	0.922117	0.915956	0.897196	1.19056	1.12087	b
4133.3	1.07019	0.935702	0.872118	0.958087	0.845253	1.25199	1.17236	b
4133.39	1.03131	0.983213	0.836266	0.994516	0.79404	1.33004	1.28516	b
4133.49	0.967987	1.00559	0.819683	0.998279	0.764028	1.4032	1.43281	b
4133.58	0.902043	0.994484	0.808804	0.948377	0.753983	1.45367	1.55821	b
4133.67	0.857828	0.950186	0.787445	0.852658	0.747479	1.47976	1.6129	b
4133.77	0.846563	0.878978	0.757474	0.75134	0.734249	1.49644	1.58737	b
4133.86	0.859352	0.791375	0.739431	0.693131	0.721977	1.52209	1.50753	b
4133.95	0.874463	0.703483	0.751262	0.704145	0.726772	1.56036	1.40477	b
4134.05	0.872379	0.635134	0.789648	0.776267	0.755006	1.596	1.29343	b
4134.14	0.849093	0.601267	0.834062	0.879919	0.796589	1.60929	1.17961	b
4134.24	0.820081	0.600862	0.866304	0.98428	0.83276	1.59408	1.08305	b
4134.33	0.811176	0.61653	0.883321	1.06714	0.84846	1.56193	1.04103	b
4134.42	0.838813	0.629201	0.894691	1.11325	0.838782	1.52867	1.08861	b
4134.52	0.895208	0.633842	0.912314	1.11191	0.809795	1.49914	1.23231	b
4134.61	0.951564	0.639637	0.940486	1.05999	0.77985	1.46773	1.43594	b
4134.7	0.978469	0.658284	0.970497	0.967867	0.779794	1.43448	1.62723	b
4134.8	0.967263	0.696972	0.984173	0.860774	0.840917	1.41502	1.7282	b
4134.89	0.932649	0.760745	0.966756	0.77201	0.971227	1.43013	1.69792	b
4134.99	0.895664	0.853405	0.920249	0.732906	1.14062	1.48717	1.55729	b
4135.08	0.866348	0.969981	0.86501	0.762111	1.29342	1.57538	1.37048	b
4135.17	0.842908	1.08975	0.826213	0.854338	1.3826	1.67854	1.20027	b
4135.27	0.824407	1.18416	0.816325	0.975069	1.39624	1.78595	1.07717	b
4135.36	0.818169	1.23478	0.828568	1.07111	1.35514	1.88957	0.999089	b
4135.45	0.831577	1.24228	0.845546	1.09845	1.29262	1.97741	0.948464	b
4135.55	0.859781	1.21674	0.855708	1.05189	1.23808	2.03871	0.905676	b
4135.64	0.886958	1.16298	0.862348	0.970936	1.21185	2.0755	0.858314	b
4135.74	0.900487	1.08151	0.875686	0.913695	1.22261	2.10133	0.809178	b
4135.83	0.902605	0.984053	0.897236	0.919062	1.26118	2.12562	0.774987	b
4135.92	0.906703	0.899862	0.914368	0.985552	1.29879	2.14084	0.771787	b
4136.02	0.922208	0.860653	0.911826	1.07956	1.3012	2.12468	0.798783	b
4136.11	0.945084	0.879649	0.888846	1.16272	1.25172	2.05485	0.839736	b
4136.2	0.962554	0.943846	0.864711	1.2137	1.16301	1.92944	0.878713	b
4136.3	0.964497	1.02201	0.866971	1.23014	1.06775	1.77841	0.910844	b
4136.39	0.949936	1.0809	0.912864	1.21753	0.995596	1.64969	0.936306	b
4136.49	0.925651	1.1038	0.998147	1.17965	0.955696	1.57126	0.949726	b
4136.58	0.90052	1.09994	1.10016	1.12047	0.936881	1.52375	0.941588	b
4136.67	0.879822	1.09497	1.19219	1.05149	0.921624	1.4574	0.90855	b
4136.77	0.862681	1.10873	1.2573	0.991412	0.901024	1.34019	0.859676	b
4136.86	0.844415	1.14316	1.29226	0.954705	0.879908	1.1886	0.812022	b
4136.95	0.822747	1.19064	1.30395	0.940956	0.87132	1.05363	0.782744	b
4137.05	0.80251	1.24532	1.30245	0.937954	0.884198	0.980248	0.783662	b
4137.14	0.794487	1.30021	1.29301	0.935968	0.910843	0.97684	0.817435	b
4137.24	0.812331	1.33939	1.27127	0.936928	0.925884	1.01475	0.874291	b
4137.33	0.869582	1.34428	1.22781	0.948607	0.903084	1.05284	0.933977	b
4137.42	0.972331	1.31167	1.15985	0.971992	0.838067	1.06468	0.975676	b
4137.52	1.10746	1.26093	1.07754	0.996328	0.754747	1.04978	0.990092	b
4137.61	1.23825	1.21988	0.996739	1.00649	0.688201	1.02549	0.984295	b
4137.7	1.31932	1.20265	0.926771	0.994369	0.660307	1.00909	0.974234	b
4137.8	1.32314	1.20123	0.868708	0.963117	0.67015	1.00329	0.971211	b
4137.89	1.25563	1.19602	0.824221	0.923142	0.701209	0.994779	0.973578	b
4137.99	1.1485	1.17448	0.801402	0.886886	0.733601	0.966467	0.970256	b
4138.08	1.03768	1.14208	0.809645	0.86704	0.754453	0.914017	0.952359	b
4138.17	0.94593	1.11748	0.849632	0.875309	0.763997	0.851899	0.922252	b
4138.27	0.87872	1.11934	0.909783	0.9156	0.774705	0.802458	0.892858	b
4138.36	0.831681	1.15546	0.972111	0.974993	0.803206	0.779694	0.880634	b
4138.45	0.801993	1.21819	1.02132	1.02457	0.858785	0.784241	0.898775	b
4138.55	0.792582	1.28484	1.05103	1.03528	0.936123	0.809285	0.951578	b
4138.64	0.803788	1.32415	1.0644	0.998537	1.01831	0.846286	1.03154	b
4138.74	0.822289	1.31259	1.0713	0.933841	1.08877	0.884361	1.12081	b
4138.83	0.8245	1.25218	1.08555	0.875792	1.14236	0.909402	1.19845	b
4138.92	0.796216	1.17203	1.1186	0.851025	1.18424	0.908843	1.24951	b
4139.02	0.748237	1.10796	1.16846	0.863395	1.21683	0.879581	1.26919	b
4139.11	0.707998	1.07682	1.21329	0.895765	1.23119	0.832938	1.26257	b
4139.2	0.694727	1.06759	1.22138	0.923522	1.2155	0.793262	1.2384	b
4139.3	0.704645	1.05448	1.17497	0.92803	1.1696	0.791046	1.20151	b
4139.39	0.720257	1.01898	1.08558	0.902313	1.10803	0.850199	1.15247	b
4139.49	0.730956	0.962423	0.98388	0.85181	1.05092	0.972163	1.0964	b
4139.58	0.7419	0.901323	0.894701	0.793002	1.01412	1.12742	1.05038	b
4139.67	0.764292	0.851941	0.822461	0.7478	1.00358	1.26674	1.03618	b
4139.77	0.801888	0.818587	0.757611	0.733773	1.01322	1.35136	1.06306	b
4139.86	0.848404	0.795463	0.694188	0.756108	1.0289	1.37842	1.12132	b
4139.95	0.894995	0.777298	0.639518	0.806588	1.04035	1.37672	1.19292	b
4140.05	0.935851	0.766369	0.607794	0.868546	1.05087	1.37764	1.26067	b
4140.14	0.966578	0.769121	0.606632	0.924116	1.07179	1.39325	1.30699	b
4140.24	0.982163	0.787969	0.63073	0.960721	1.10643	1.41812	1.31292	b
4140.33	0.979884	0.817966	0.666777	0.973728	1.14145	1.44258	1.26972	b
4140.42	0.963746	0.85063	0.700089	0.96292	1.15452	1.46134	1.19526	b
4140.52	0.943859	0.880046	0.716963	0.929005	1.13168	1.47522	1.13011	b
4140.61	0.92937	0.906069	0.707803	0.877198	1.08127	1.49076	1.10949	b
4140.7	0.922002	0.932631	0.673435	0.822442	1.0336	1.51546	1.1404	b
4140.8	0.916235	0.961831	0.628296	0.785134	1.02325	1.54816	1.20408	b
4140.89	0.90586	0.988206	0.594887	0.778062	1.06446	1.57583	1.27529	b
4140.99	0.890008	0.999722	0.593755	0.798986	1.13727	1.58371	1.33637	b
4141.08	0.872792	0.986228	0.636695	0.837542	1.19751	1.56959	1.37758
4141.17	0.858316	0.947227	0.724233	0.885834	1.20506	1.54555	1.39418
4141.27	0.847968	0.891383	0.842839	0.940946	1.14945	1.52256	1.38594
4141.36	0.842234	0.829419	0.964273	1.00035	1.05288	1.49252	1.35215
4141.45	0.843054	0.770056	1.05648	1.05897	0.950141	1.42823	1.28628
4141.55	0.851191	0.723676	1.10205	1.10871	0.866637	1.30765	1.18072
4141.64	0.860914	0.707907	1.10924	1.13735	0.813088	1.14347	1.04204
4141.74	0.860539	0.742471	1.10242	1.1299	0.791563	0.987609	0.90082
4141.83	0.842451	0.83156	1.09816	1.07652	0.795768	0.900108	0.802912
4141.92	0.813856	0.94929	1.09104	0.981597	0.806648	0.906441	0.786196
4142.02	0.795559	1.04798	1.06299	0.863631	0.79874	0.979004	0.856043
4142.11	0.80572	1.08904	1.00613	0.746454	0.759147	1.0581	0.974757
4142.2	0.842933	1.06952	0.937221	0.65091	0.700816	1.09329	1.0768
4142.3	0.88493	1.01965	0.888866	0.589952	0.653891	1.07023	1.10605
4142.39	0.903146	0.977802	0.883163	0.565504	0.64241	1.00661	1.05059
4142.49	0.881089	0.965205	0.911995	0.56839	0.668274	0.930064	0.945952
4142.58	0.824111	0.97806	0.943137	0.584858	0.71463	0.860683	0.845378
4142.67	0.757565	0.999224	0.94467	0.606401	0.761737	0.806999	0.787813
4142.77	0.716119	1.01692	0.908344	0.634009	0.798705	0.769475	0.787077
4142.86	0.725976	1.03376	0.852554	0.672188	0.821762	0.745619	0.836892
4142.95	0.788989	1.05953	0.805432	0.719724	0.82645	0.734473	0.916519
4143.05	0.880232	1.09871	0.784774	0.767379	0.806739	0.737027	0.996269
4143.14	0.961958	1.14795	0.79004	0.804877	0.763542	0.752098	1.04912
4143.24	1.00543	1.1995	0.810565	0.831772	0.710995	0.774433	1.06612
4143.33	1.00443	1.23987	0.838992	0.85889	0.67001	0.798307	1.06112
4143.42	0.971998	1.24644	0.874411	0.895538	0.652695	0.821678	1.06159
4143.52	0.926733	1.19686	0.91362	0.936083	0.654237	0.844448	1.0925
4143.61	0.880495	1.08873	0.943656	0.961653	0.663324	0.863655	1.15832
4143.7	0.834485	0.947406	0.945835	0.956379	0.679219	0.873356	1.2348
4143.8	0.786169	0.811857	0.908501	0.919207	0.713687	0.868886	1.28588
4143.89	0.73883	0.716047	0.836932	0.859008	0.772999	0.849425	1.29522
4143.99	0.703019	0.681112	0.751541	0.785198	0.840661	0.816646	1.28136
4144.08	0.688852	0.712418	0.677996	0.709174	0.884756	0.772944	1.27915
4144.17	0.696045	0.794877	0.638257	0.648951	0.884159	0.721041	1.30935
4144.27	0.71191	0.892394	0.646292	0.621465	0.843937	0.6637	1.36938
4144.36	0.720651	0.962511	0.706137	0.626485	0.784675	0.603353	1.44442
4144.45	0.715479	0.981168	0.807222	0.642157	0.72451	0.543046	1.51686
4144.55	0.704193	0.953913	0.919046	0.643069	0.675901	0.488785	1.56893
4144.64	0.704231	0.904832	0.997249	0.623066	0.651236	0.450046	1.58963
4144.74	0.72931	0.857882	1.00607	0.599126	0.659919	0.435969	1.58537
4144.83	0.777744	0.827515	0.942756	0.595517	0.697361	0.450718	1.57959
4144.92	0.832295	0.820845	0.840231	0.625847	0.743872	0.492591	1.59215
4145.02	0.87109	0.840977	0.743482	0.687821	0.779879	0.555099	1.61571
4145.11	0.879437	0.884798	0.682215	0.769871	0.800063	0.627129	1.61535
4145.2	0.854293	0.940094	0.663264	0.858629	0.811237	0.694024	1.5555
4145.3	0.801503	0.989011	0.682058	0.94212	0.820296	0.742676	1.43138
4145.39	0.730926	1.01621	0.734216	1.01246	0.827388	0.767511	1.27662
4145.49	0.653224	1.01414	0.815986	1.0673	0.828471	0.770947	1.1411
4145.58	0.580082	0.982857	0.917265	1.10691	0.820969	0.758683	1.05894
4145.67	0.525504	0.928478	1.01932	1.12929	0.804935	0.736896	1.02847
4145.77	0.50236	0.86468	1.1014	1.12896	0.780263	0.71347	1.01358
4145.86	0.514238	0.81346	1.14958	1.10263	0.745965	0.697856	0.965583
4145.95	0.552665	0.795813	1.16088	1.05372	0.70329	0.697804	0.854962
4146.05	0.603421	0.816311	1.14083	0.98958	0.660287	0.717706	0.691788
4146.14	0.653864	0.858858	1.09777	0.917573	0.631824	0.760594	0.519995
4146.24	0.692747	0.901568	1.03786	0.846227	0.631792	0.830509	0.390758
4146.33	0.709344	0.934397	0.962762	0.785919	0.663211	0.930732	0.338971
4146.42	0.700294	0.959271	0.873691	0.744553	0.71562	1.05926	0.373864
4146.52	0.677026	0.97749	0.779226	0.721799	0.772936	1.20699	0.478195
4146.61	0.661313	0.985664	0.695793	0.70833	0.824755	1.35962	0.613544
4146.7	0.670718	0.983799	0.635878	0.692846	0.87077	1.50039	0.73697
4146.8	0.707375	0.978059	0.596253	0.670847	0.915089	1.61202	0.825098
4146.89	0.756651	0.972159	0.561323	0.647445	0.958707	1.67987	0.885708
4146.99	0.79447	0.96169	0.520103	0.632564	0.998149	1.69617	0.943073
4147.08	0.800257	0.938581	0.479531	0.633748	1.03117	1.66326	1.01087
4147.17	0.769911	0.898003	0.460246	0.653425	1.06155	1.59491	1.08033
4147.27	0.719648	0.841089	0.479348	0.690338	1.09488	1.51521	1.1339
4147.36	0.676088	0.777582	0.537522	0.740077	1.13025	1.45193	1.16715
4147.45	0.661518	0.727053	0.618535	0.794577	1.15891	1.42104	1.19329
4147.55	0.685834	0.711213	0.699213	0.845983	1.17239	1.41276	1.22371
4147.64	0.746361	0.738704	0.760491	0.894018	1.16956	1.39808	1.24689
4147.74	0.829495	0.798127	0.794963	0.946801	1.15469	1.35529	1.23078
4147.83	0.912781	0.868368	0.810769	1.01034	1.13134	1.29219	1.15037
4147.92	0.972821	0.933238	0.827274	1.07601	1.09945	1.23776	1.01505
4148.02	0.998603	0.985753	0.860592	1.12138	1.05733	1.2105	0.871118
4148.11	1.00034	1.02368	0.908473	1.12605	1.00404	1.19888	0.775959
4148.2	1.00353	1.04713	0.949941	1.08864	0.942508	1.17484	0.764195
4148.3	1.03036	1.06301	0.962435	1.02831	0.882282	1.12184	0.830485
4148.39	1.08122	1.08652	0.941422	0.97104	0.83564	1.04623	0.937915
4148.49	1.13103	1.13053	0.904597	0.935184	0.808145	0.964985	1.03917
4148.58	1.14558	1.19098	0.877282	0.928169	0.794709	0.8889	1.09709
4148.67	1.10718	1.24675	0.873608	0.951071	0.786438	0.819949	1.09781
4148.77	1.02919	1.2752	0.887324	1.00165	0.779339	0.761545	1.05379
4148.86	0.947648	1.26626	0.899886	1.07171	0.774849	0.724683	0.994762
4148.95	0.896187	1.22117	0.898156	1.14209	0.775261	0.721281	0.951666
4149.05	0.884676	1.14356	0.885519	1.18267	0.781865	0.750693	0.944009
4149.14	0.896677	1.04037	0.876135	1.16695	0.796117	0.794269	0.976236
4149.24	0.90512	0.929794	0.877498	1.09288	0.82031	0.825413	1.04041
4149.33	0.892309	0.839545	0.881454	0.987519	0.856828	0.82799	1.12282
4149.42	0.858906	0.791529	0.872261	0.88529	0.904916	0.806527	1.21314
4149.52	0.817483	0.785553	0.840103	0.801799	0.957595	0.778652	1.30784
4149.61	0.780028	0.797471	0.786232	0.731876	1.00441	0.758603	1.40235
4149.7	0.752409	0.795448	0.721145	0.669946	1.04171	0.751051	1.48502
4149.8	0.737418	0.762596	0.662014	0.624938	1.07781	0.758353	1.54415
4149.89	0.737562	0.707788	0.627307	0.613889	1.12065	0.785674	1.57955
4149.99	0.752784	0.656746	0.627266	0.647073	1.16014	0.832999	1.59809
4150.08	0.777318	0.632774	0.657005	0.722852	1.17088	0.886611	1.5982
4150.17	0.803272	0.644996	0.702537	0.830463	1.13629	0.926716	1.56911
4150.27	0.829757	0.688941	0.753869	0.95173	1.06676	0.942836	1.50662
4150.36	0.868737	0.750473	0.808595	1.06324	0.992315	0.935981	1.42238
4150.45	0.941718	0.808146	0.86254	1.14594	0.940535	0.908002	1.32954
4150.55	1.07242	0.840747	0.899668	1.19431	0.921047	0.856799	1.22356
4150.64	1.27986	0.84307	0.896918	1.21276	0.925011	0.784504	1.08787
4150.74	1.57136	0.838842	0.842808	1.20162	0.935861	0.704487	0.920808
4150.83	1.93206	0.875777	0.75705	1.15439	0.945622	0.635912	0.750623
4150.92	2.31502	1.00428	0.692218	1.07471	0.963082	0.591969	0.6192
4151.02	2.64683	1.25851	0.711944	0.991286	1.00245	0.574778	0.552167
4151.11	2.85502	1.64769	0.860323	0.947158	1.06055	0.577835	0.545491
4151.2	2.90353	2.14813	1.14679	0.970381	1.11021	0.590776	0.578471
4151.3	2.81215	2.69575	1.55775	1.05657	1.122	0.603782	0.634045
4151.39	2.64141	3.19544	2.07041	1.17867	1.09141	0.61226	0.703071
4151.49	2.45114	3.55539	2.64759	1.31038	1.04152	0.61977	0.774628
4151.58	2.26634	3.72243	3.22544	1.44368	1.00327	0.63443	0.83051
4151.67	2.07825	3.68653	3.72439	1.59612	0.99891	0.659704	0.855803
4151.77	1.87299	3.46313	4.08189	1.80785	1.03961	0.689123	0.852694
4151.86	1.65589	3.08594	4.27231	2.12277	1.1265	0.711361	0.838849
4151.95	1.44771	2.6151	4.2955	2.55709	1.24875	0.719836	0.829524
4152.05	1.2659	2.13358	4.15785	3.07355	1.38494	0.714959	0.824138
4152.14	1.11614	1.7189	3.87491	3.58363	1.51419	0.698586	0.810382
4152.24	0.998891	1.41192	3.48574	3.98269	1.62929	0.672326	0.777982
4152.33	0.917745	1.21191	3.05041	4.19513	1.74064	0.644188	0.728444
4152.42	0.878801	1.09702	2.62336	4.20063	1.86701	0.6318	0.676252
4152.52	0.882898	1.04207	2.22843	4.02568	2.02066	0.654057	0.643181
4152.61	0.919721	1.02079	1.86569	3.71428	2.197	0.720204	0.649088
4152.7	0.970221	1.00386	1.53575	3.30787	2.37687	0.829271	0.702405
4152.8	1.01458	0.966756	1.25247	2.84796	2.53728	0.978023	0.795601
4152.89	1.03802	0.906036	1.03433	2.38558	2.65854	1.16449	0.910176
4152.99	1.03191	0.84444	0.891272	1.97716	2.7268	1.38388	1.02531
4153.08	0.993781	0.817228	0.821323	1.66426	2.73647	1.62848	1.1241	f
4153.17	0.928721	0.850117	0.814689	1.45485	2.69411	1.89597	1.2002	f
4153.27	0.849017	0.94485	0.855515	1.32379	2.61794	2.19318	1.26822	f
4153.36	0.770267	1.07834	0.919994	1.23363	2.52995	2.52206	1.37074	f
4153.45	0.707661	1.21045	0.977447	1.15919	2.4432	2.85672	1.56631	f
4153.55	0.674607	1.2964	0.997751	1.09757	2.34934	3.13809	1.89437	f
4153.64	0.678982	1.30447	0.965045	1.0591	2.21824	3.29348	2.34142	f
4153.74	0.714362	1.2347	0.890477	1.05157	2.02038	3.26779	2.83899	f
4153.83	0.757501	1.12278	0.80918	1.07308	1.7619	3.04859	3.29158	f
4153.92	0.781832	1.01916	0.758326	1.11514	1.49643	2.67721	3.60749	f
4154.02	0.777315	0.957458	0.75	1.16558	1.29198	2.23983	3.71896	f
4154.11	0.756038	0.940467	0.762689	1.20744	1.17996	1.83382	3.60155	f
4154.2	0.737105	0.952645	0.760418	1.22055	1.13536	1.52386	3.29548	f
4154.3	0.729375	0.977957	0.724232	1.1921	1.10628	1.31966	2.89645	f
4154.39	0.730773	1.00513	0.668471	1.12692	1.06002	1.19162	2.50177	f
4154.49	0.739217	1.02469	0.627775	1.04595	1.00134	1.10234	2.15522	f
4154.58	0.756865	1.03117	0.629029	0.974188	0.953083	1.02578	1.84804	f
4154.67	0.783168	1.02791	0.672683	0.929578	0.928033	0.948624	1.56562	f
4154.77	0.809358	1.02281	0.736554	0.918139	0.923579	0.866824	1.32001	f
4154.86	0.824048	1.01717	0.794178	0.933026	0.936271	0.787231	1.13765	f
4154.95	0.823711	1.00292	0.830547	0.958885	0.970177	0.72427	1.03019	f
4155.05	0.816124	0.974888	0.846437	0.980107	1.0276	0.687567	0.984029	f
4155.14	0.814341	0.944086	0.851574	0.986521	1.09895	0.671175	0.9699	f
4155.24	0.829841	0.933333	0.854179	0.971158	1.16807	0.657159	0.958788	f
4155.33	0.870276	0.956492	0.856052	0.926702	1.22503	0.630855	0.936426	f
4155.42	0.937704	1.00322	0.858934	0.852042	1.2696	0.592722	0.909034	f
4155.52	1.0239	1.0444	0.873259	0.762611	1.30108	0.556716	0.89289	f
4155.61	1.10969	1.05283	0.915229	0.687984	1.30786	0.537964	0.895922	f
4155.7	1.17773	1.02202	0.989396	0.653997	1.27014	0.540963	0.911089	f
4155.8	1.23288	0.967803	1.07528	0.665977	1.17501	0.556383	0.924473	f
4155.89	1.30765	0.915299	1.13775	0.70848	1.03201	0.568976	0.924704	f
4155.99	1.4405	0.88307	1.15286	0.758576	0.874024	0.569922	0.903111	f
4156.08	1.64383	0.875692	1.12262	0.798847	0.741003	0.561452	0.852327	f
4156.17	1.89425	0.889308	1.06827	0.822385	0.66018	0.550436	0.771316	f
4156.27	2.15565	0.92469	1.01434	0.832578	0.637774	0.540413	0.671756	f
4156.36	2.40751	0.995663	0.978148	0.84348	0.663427	0.532323	0.575916	f
4156.45	2.64815	1.12832	0.96799	0.876668	0.718378	0.529091	0.505859	f
4156.55	2.87375	1.35201	0.988456	0.947812	0.779653	0.533684	0.474152	f
4156.64	3.05887	1.68489	1.04786	1.05032	0.822775	0.542563	0.481377	f
4156.74	3.1585	2.12225	1.16061	1.15423	0.828988	0.545855	0.519411	f
4156.83	3.13042	2.63489	1.34285	1.22773	0.795933	0.538086	0.574524	f
4156.92	2.96146	3.17903	1.60812	1.26292	0.74261	0.527351	0.630364	f
4157.02	2.6815	3.70433	1.96449	1.27867	0.699487	0.531106	0.674244	f
4157.11	2.35296	4.14643	2.40405	1.30475	0.690165	0.560687	0.706363	f
4157.2	2.03888	4.42005	2.88481	1.37162	0.72053	0.60878	0.743446	f
4157.3	1.77399	4.44159	3.32687	1.51056	0.782321	0.652666	0.806781	f
4157.39	1.56033	4.17977	3.63772	1.74922	0.864887	0.671904	0.900784	f
4157.49	1.384	3.68865	3.75245	2.09395	0.964444	0.665069	1.00329	f
4157.58	1.23377	3.08347	3.65845	2.51353	1.0864	0.648627	1.08053	f
4157.67	1.10557	2.47917	3.39086	2.94402	1.24286	0.639749	1.11456	f
4157.77	0.996185	1.94762	3.01066	3.30949	1.45055	0.64371	1.11479	f
4157.86	0.899486	1.51853	2.58239	3.54578	1.7272	0.659084	1.10483	f
4157.95	0.810171	1.20047	2.16186	3.62071	2.08336	0.69112	1.10135	f
4158.05	0.729877	0.993945	1.793	3.54455	2.50778	0.754197	1.10454	f
4158.14	0.667507	0.891027	1.50614	3.3631	2.95146	0.860196	1.10242	f
4158.24	0.631182	0.871546	1.31249	3.13565	3.33069	1.00682	1.07934	f
4158.33	0.621647	0.903422	1.20033	2.90721	3.56036	1.17694	1.02431	f
4158.42	0.634043	0.948979	1.14066	2.68868	3.60002	1.34726	0.940105	f
4158.52	0.663551	0.978034	1.09995	2.45844	3.47831	1.49863	0.848296	f
4158.61	0.705295	0.97992	1.05575	2.18741	3.27655	1.62374	0.782784	f
4158.7	0.748394	0.964072	1.00662	1.87161	3.08669	1.72901	0.772962	f
4158.8	0.774329	0.947562	0.969404	1.54199	2.9726	1.83095	0.830522	f
4158.89	0.767519	0.939392	0.964637	1.24279	2.94915	1.94876	0.952179	f
4158.99	0.730787	0.93292	0.998004	1.00403	2.98037	2.09441	1.13549	f
4159.08	0.690702	0.910365	1.05241	0.832238	2.99944	2.26121	1.39073	f
4159.17	0.685529	0.855804	1.09764	0.718224	2.94213	2.41317	1.73882	f
4159.27	0.739501	0.768893	1.11003	0.64619	2.77363	2.48647	2.1923	f
4159.36	0.840549	0.670039	1.08757	0.600365	2.49593	2.41685	2.72773	f
4159.45	0.942523	0.592676	1.0478	0.573291	2.14126	2.18498	3.26662	f
4159.55	0.996196	0.566843	1.00959	0.572445	1.76246	1.84386	3.68387	f
4159.64	0.984472	0.604398	0.977014	0.615043	1.41799	1.49568	3.85601	f
4159.74	0.929127	0.69429	0.942155	0.70915	1.15098	1.23261	3.72757	f
4159.83	0.866361	0.808316	0.899237	0.836849	0.975117	1.08904	3.34835	f
4159.92	0.820444	0.91271	0.852894	0.956783	0.878199	1.03885	2.85169	f
4160.02	0.798564	0.981392	0.813978	1.0274	0.839413	1.0287	2.38321	f
4160.11	0.799226	1.00685	0.789141	1.03224	0.842383	1.01764	2.02759	f
4160.2	0.818074	1.00163	0.775593	0.985697	0.873655	0.99646	1.7843	f
4160.3	0.849804	0.98598	0.764774	0.915378	0.913008	0.978287	1.60147	f
4160.39	0.890582	0.970883	0.752666	0.839124	0.932091	0.973451	1.43054	f
4160.49	0.937317	0.953161	0.74696	0.757358	0.907939	0.973646	1.25785	f
4160.58	0.981521	0.926694	0.762325	0.664772	0.840569	0.960412	1.09661	f
4160.67	1.0076	0.895547	0.807653	0.566992	0.755973	0.923758	0.96223	f
4160.77	1.00445	0.874262	0.877389	0.483417	0.690033	0.869041	0.858822	f
4160.86	0.981371	0.876845	0.953552	0.434799	0.668291	0.809573	0.781698	f
4160.95	0.967455	0.906805	1.0147	0.429307	0.697086	0.756381	0.726303	f
4161.05	0.991664	0.955063	1.04511	0.457461	0.768234	0.712616	0.69262	f
4161.14	1.06356	1.00481	1.03998	0.497836	0.867528	0.673365	0.681857	f
4161.24	1.17059	1.0412	1.00614	0.529449	0.978589	0.631128	0.690112	f
4161.33	1.28867	1.05932	0.956974	0.543641	1.0854	0.583516	0.705176	f
4161.42	1.39386	1.06278	0.904372	0.547364	1.17532	0.538004	0.711849	f
4161.52	1.47077	1.05337	0.854538	0.55513	1.23856	0.507907	0.702917	f
4161.61	1.51577	1.02496	0.810311	0.577072	1.26458	0.503082	0.683981	f
4161.7	1.53207	0.971378	0.776305	0.614591	1.24357	0.524822	0.66792	f
4161.8	1.52006	0.899128	0.760739	0.664642	1.17628	0.569596	0.66476	f
4161.89	1.47542	0.828248	0.772349	0.723611	1.08048	0.634255	0.67578	f
4161.99	1.39869	0.780194	0.815353	0.784184	0.98259	0.713761	0.695425	f
4162.08	1.30206	0.765831	0.884545	0.831629	0.902205	0.794128	0.716875
4162.17	1.20271	0.783295	0.962134	0.850365	0.845025	0.852826	0.735589
4162.27	1.111	0.821449	1.02019	0.837807	0.80716	0.872064	0.750344
4162.36	1.02863	0.864503	1.03363	0.808099	0.781085	0.853498	0.762061
4162.45	0.956266	0.8982	0.998459	0.77736	0.760308	0.818266	0.772639
4162.55	0.897872	0.918591	0.939323	0.746607	0.744941	0.791223	0.784978
4162.64	0.856385	0.936928	0.895227	0.704721	0.744793	0.782645	0.803314
4162.74	0.828038	0.971567	0.892094	0.647322	0.773113	0.782977	0.832522
4162.83	0.80557	1.02824	0.923748	0.585548	0.834118	0.77502	0.875351
4162.92	0.789139	1.08799	0.95739	0.534771	0.916814	0.751606	0.928767
4163.02	0.790829	1.11856	0.958968	0.500677	0.998255	0.721454	0.982681
4163.11	0.823245	1.10057	0.917101	0.479138	1.05212	0.699571	1.02492
4163.2	0.881646	1.04329	0.847559	0.46651	1.0567	0.693201	1.04715
4163.3	0.939645	0.974314	0.778332	0.466102	1.00271	0.69668	1.04387
4163.39	0.966345	0.915723	0.729976	0.486767	0.900695	0.698801	1.00841
4163.49	0.951219	0.870908	0.707934	0.537672	0.778613	0.695001	0.935962
4163.58	0.912564	0.829194	0.707908	0.622534	0.667273	0.692528	0.834512
4163.67	0.880949	0.779425	0.723916	0.734484	0.586075	0.70406	0.731106
4163.77	0.872218	0.721661	0.750133	0.854831	0.541568	0.736465	0.66074
4163.86	0.875084	0.670936	0.780098	0.958757	0.535631	0.785106	0.644427
4163.95	0.86346	0.650032	0.809528	1.02663	0.570842	0.837406	0.674982
4164.05	0.820135	0.673759	0.840736	1.05329	0.645748	0.877917	0.724159
4164.14	0.748906	0.735274	0.8811	1.04774	0.745714	0.891246	0.76612
4164.24	0.668157	0.80773	0.935353	1.02327	0.841165	0.866147	0.796933
4164.33	0.598424	0.860692	0.999975	0.988622	0.898539	0.802503	0.831475
4164.42	0.555208	0.877514	1.06286	0.948898	0.900347	0.716308	0.884614
4164.52	0.545678	0.861148	1.10547	0.909807	0.858542	0.634938	0.959084
4164.61	0.567414	0.825382	1.10898	0.875556	0.805113	0.58402	1.0503
4164.7	0.610863	0.780879	1.0663	0.843664	0.766323	0.577092	1.15416
4164.8	0.665511	0.728897	0.991506	0.808049	0.746398	0.612863	1.26284
4164.89	0.724021	0.669353	0.912104	0.769759	0.736429	0.676482	1.35286
4164.99	0.783435	0.614837	0.849888	0.740462	0.734725	0.743743	1.38734
4165.08	0.846465	0.590816	0.808794	0.730387	0.750952	0.791495	1.33781
4165.17	0.924696	0.616153	0.781275	0.734138	0.789833	0.810721	1.20665
4165.27	1.04014	0.68432	0.761565	0.732741	0.838349	0.80936	1.02939
4165.36	1.21866	0.769145	0.752262	0.711133	0.873485	0.798625	0.857118
4165.45	1.476	0.855891	0.764261	0.673748	0.880019	0.778271	0.736328
4165.55	1.80219	0.969136	0.811751	0.641567	0.85916	0.739517	0.695512
4165.64	2.15369	1.165	0.903089	0.633956	0.823194	0.681473	0.735166
4165.74	2.46206	1.49309	1.03488	0.656334	0.786533	0.619409	0.823922
4165.83	2.65804	1.9563	1.19864	0.703166	0.759575	0.574675	0.911118
4165.92	2.69884	2.49627	1.39549	0.766349	0.745303	0.558297	0.954491
4166.02	2.58396	3.01247	1.6449	0.836891	0.740284	0.565237	0.941102	f
4166.11	2.35225	3.40187	1.97392	0.90415	0.74032	0.581185	0.88551	f
4166.2	2.06086	3.60133	2.39112	0.962973	0.746514	0.593111	0.812687	f
4166.3	1.75933	3.60829	2.86541	1.02344	0.768518	0.595766	0.746344	f
4166.39	1.47749	3.46364	3.32701	1.10921	0.821522	0.592686	0.707368	f
4166.49	1.23013	3.21297	3.69386	1.24556	0.9163	0.592271	0.710774	f
4166.58	1.02622	2.88658	3.90665	1.45	1.04957	0.600469	0.75674	f
4166.67	0.871339	2.50963	3.94751	1.72715	1.20425	0.615997	0.825831	f
4166.77	0.765332	2.11669	3.83397	2.06121	1.36159	0.631944	0.888573	f
4166.86	0.702131	1.74848	3.60115	2.41244	1.5142	0.641412	0.922279	f
4166.95	0.672328	1.43521	3.28794	2.72977	1.66811	0.642131	0.920029	f
4167.05	0.664927	1.18839	2.93294	2.97461	1.83555	0.638091	0.888351	f
4167.14	0.667579	1.00419	2.57373	3.13237	2.02727	0.638376	0.842216	f
4167.24	0.668363	0.86957	2.24077	3.20377	2.24835	0.652597	0.801641	f
4167.33	0.659807	0.769379	1.94875	3.19298	2.50096	0.685579	0.784686	f
4167.42	0.644165	0.693667	1.6966	3.10717	2.78476	0.74005	0.798132	f
4167.52	0.635795	0.641259	1.48118	2.96334	3.08484	0.827473	0.834925	f
4167.61	0.654869	0.615184	1.31017	2.78678	3.35361	0.969119	0.879419	f
4167.7	0.713262	0.616461	1.19738	2.59812	3.5167	1.17702	0.913983	f
4167.8	0.804046	0.643181	1.14561	2.40245	3.51936	1.43106	0.924641	f
4167.89	0.904153	0.693961	1.13803	2.19249	3.37528	1.68091	0.911187	f
4167.99	0.986712	0.765332	1.14852	1.96348	3.16013	1.87726	0.899695	f
4168.08	1.03095	0.842145	1.15632	1.72559	2.954	2.00296	0.942697	f
4168.17	1.02569	0.896941	1.14827	1.50205	2.79219	2.07407	1.0984	f
4168.27	0.971742	0.909819	1.11099	1.31361	2.66399	2.11414	1.40532	f
4168.36	0.884287	0.890866	1.03099	1.16468	2.54187	2.12881	1.8613	f
4168.45	0.78877	0.874204	0.909322	1.04471	2.4044	2.10149	2.40559	f
4168.55	0.707769	0.883967	0.774268	0.944253	2.24058	2.01006	2.92158	f
4168.64	0.649019	0.910691	0.673188	0.867726	2.05162	1.84792	3.28307	f
4168.74	0.605941	0.926549	0.645806	0.827572	1.85396	1.63524	3.43367	f
4168.83	0.567796	0.917361	0.698679	0.828476	1.67332	1.41382	3.42708	f
4168.92	0.528354	0.894207	0.800156	0.860421	1.529	1.22784	3.36735	f
4169.02	0.48708	0.879984	0.89845	0.905953	1.42338	1.10333	3.3	f
4169.11	0.447046	0.890134	0.95101	0.948628	1.34602	1.03899	3.17355	f
4169.2	0.414406	0.922921	0.946589	0.97358	1.28613	1.01093	2.91098	f
4169.3	0.398643	0.958102	0.905411	0.96788	1.23639	0.986514	2.50595	f
4169.39	0.41013	0.964291	0.858844	0.927111	1.18817	0.941361	2.04127	f
4169.49	0.455347	0.917087	0.827567	0.860796	1.13187	0.870497	1.62346	f
4169.58	0.532344	0.816275	0.81375	0.786829	1.0656	0.788934	1.31453	f
4169.67	0.629504	0.686052	0.806707	0.719871	0.999171	0.721336	1.11765	f
4169.77	0.730116	0.560333	0.79385	0.665284	0.946562	0.686717	1.00164	f
4169.86	0.820583	0.468811	0.771443	0.623387	0.917149	0.686685	0.928229	f
4169.95	0.895265	0.430972	0.747983	0.596424	0.913513	0.702541	0.866414	f
4170.05	0.954406	0.455019	0.735103	0.589548	0.933089	0.705645	0.799802	f
4170.14	0.999317	0.535827	0.733108	0.607188	0.966685	0.677601	0.72837	f
4170.24	1.03287	0.651391	0.728903	0.649808	0.996701	0.624739	0.661526	f
4170.33	1.06566	0.765596	0.71166	0.713716	1.00409	0.573144	0.607054	f
4170.42	1.11761	0.841953	0.687447	0.792331	0.982109	0.548212	0.565509	f
4170.52	1.20987	0.863137	0.674217	0.874888	0.944724	0.556614	0.532574	f
4170.61	1.35215	0.841714	0.683526	0.9437	0.919923	0.587012	0.505364	f
4170.7	1.53521	0.811597	0.71045	0.977425	0.931327	0.625721	0.485549	f
4170.8	1.73662	0.807147	0.741205	0.964025	0.981907	0.66705	0.478193	f
4170.89	1.93725	0.847544	0.767804	0.913519	1.05173	0.709306	0.487789	f
4170.99	2.13359	0.935987	0.794506	0.855353	1.10926	0.746015	0.513857	f
4171.08	2.33332	1.06884	0.832293	0.819125	1.12793	0.765751	0.549393	f
4171.17	2.53982	1.24669	0.891023	0.815872	1.09836	0.761161	0.582942	f
4171.27	2.74208	1.47924	0.978612	0.836316	1.02983	0.736257	0.604092	f
4171.36	2.91713	1.77845	1.10622	0.86338	0.941643	0.70346	0.609357	f
4171.45	3.03896	2.13983	1.29117	0.88545	0.852017	0.674123	0.603835	f
4171.55	3.08368	2.52407	1.55278	0.903012	0.773664	0.650402	0.596966	f
4171.64	3.0326	2.86157	1.89992	0.928299	0.717403	0.6247	0.596986	f
4171.74	2.87746	3.08415	2.31263	0.978915	0.694009	0.589308	0.609979	f
4171.83	2.62566	3.15803	2.72991	1.0681	0.706855	0.547457	0.640887	f
4171.92	2.30292	3.088	3.06308	1.2	0.745158	0.512478	0.691391	f
4172.02	1.95104	2.89718	3.24042	1.374	0.790405	0.495719	0.755196	f
4172.11	1.6162	2.61403	3.25368	1.58938	0.833765	0.497048	0.817717	f
4172.2	1.33198	2.27784	3.16098	1.84031	0.886624	0.508262	0.862864	f
4172.3	1.11177	1.94196	3.03969	2.10759	0.970967	0.523984	0.881138	f
4172.39	0.954279	1.65665	2.93341	2.36258	1.10094	0.546655	0.872526	f
4172.49	0.851615	1.4465	2.83685	2.58039	1.27472	0.581145	0.843823	f
4172.58	0.792524	1.30595	2.71758	2.74526	1.48133	0.626967	0.805274	f
4172.67	0.763372	1.21483	2.54481	2.84577	1.71267	0.676492	0.76749	f
4172.77	0.752684	1.15402	2.30406	2.87239	1.9678	0.721072	0.738439	f
4172.86	0.755353	1.10812	2.00139	2.82342	2.24647	0.761545	0.72261	f
4172.95	0.771122	1.06367	1.66356	2.71105	2.53832	0.812457	0.723529	f
4173.05	0.800047	1.01217	1.33233	2.56024	2.81755	0.8936	0.74717	f
4173.14	0.839859	0.954466	1.0522	2.39793	3.0489	1.01665	0.798727	f
4173.24	0.884231	0.898039	0.854371	2.23807	3.20111	1.17932	0.873017	f
4173.33	0.921581	0.84711	0.744754	2.07377	3.25647	1.37053	0.950129	f
4173.42	0.936941	0.797705	0.703731	1.88904	3.21447	1.57738	1.00505	f
4173.52	0.916996	0.743387	0.698891	1.68338	3.09356	1.7861	1.02527	f
4173.61	0.857403	0.683377	0.70328	1.48271	2.92985	1.97963	1.0219	f
4173.7	0.769175	0.623697	0.706236	1.32607	2.76402	2.13659	1.02656	f
4173.8	0.67834	0.572016	0.711389	1.24253	2.61869	2.23363	1.07703	f
4173.89	0.61587	0.53326	0.727793	1.23924	2.48449	2.25398	1.20123	f
4173.99	0.602896	0.509396	0.762862	1.29967	2.32826	2.19954	1.40561	f
4174.08	0.64105	0.500121	0.817793	1.38498	2.11959	2.09166	1.66939	f
4174.17	0.715245	0.502753	0.883237	1.44268	1.85601	1.95472	1.94776	f
4174.27	0.802876	0.512275	0.939839	1.42744	1.56783	1.79946	2.18737	f
4174.36	0.88048	0.522587	0.969408	1.3268	1.30229	1.62597	2.34869	f
4174.45	0.929183	0.529733	0.969146	1.17018	1.10059	1.44106	2.4183	f
4174.55	0.94201	0.535953	0.953402	1.00911	0.980877	1.26561	2.40209	f
4174.64	0.928959	0.550614	0.93997	0.882337	0.935043	1.1229	2.31153	f
4174.74	0.911303	0.58299	0.934704	0.797174	0.938352	1.02095	2.16301	f
4174.83	0.905163	0.631763	0.930152	0.743125	0.961585	0.946459	1.98712	f
4174.92	0.909875	0.682232	0.915306	0.715931	0.978179	0.875811	1.82259	f
4175.02	0.912672	0.716551	0.883355	0.722673	0.968916	0.791659	1.69092	f
4175.11	0.902709	0.728306	0.834304	0.764541	0.929576	0.691089	1.57871	f
4175.2	0.879274	0.72739	0.776542	0.825124	0.876574	0.582656	1.45092	f
4175.3	0.84907	0.730662	0.726679	0.880284	0.837167	0.478995	1.28332	f
4175.39	0.819477	0.747889	0.702785	0.917562	0.827799	0.39188	1.08235	f
4175.49	0.796857	0.775437	0.71314	0.941771	0.841795	0.329828	0.881026	f
4175.58	0.788675	0.801632	0.749584	0.962222	0.856379	0.295967	0.721758	f
4175.67	0.804126	0.816992	0.793158	0.978579	0.849381	0.28822	0.637061	f
4175.77	0.851668	0.82037	0.826262	0.980384	0.811688	0.302166	0.633767	f
4175.86	0.934158	0.817118	0.839731	0.959032	0.751691	0.33211	0.68766	f
4175.95	1.04525	0.813483	0.832844	0.918436	0.691837	0.36904	0.754387	f
4176.05	1.17244	0.812475	0.810842	0.873178	0.65698	0.401541	0.792817	f
4176.14	1.30437	0.8131	0.782409	0.837492	0.660309	0.422213	0.786391	f
4176.24	1.43486	0.812599	0.756378	0.815255	0.697633	0.433622	0.748219	f
4176.33	1.56081	0.809638	0.738419	0.799389	0.753259	0.446114	0.708061	f
4176.42	1.67923	0.805204	0.730761	0.781692	0.809555	0.468199	0.690424	f
4176.52	1.78894	0.800733	0.734648	0.765373	0.852191	0.498689	0.698786	f
4176.61	1.89396	0.796846	0.75096	0.764953	0.871693	0.526504	0.718024	f
4176.7	2.00131	0.796213	0.776659	0.790763	0.865595	0.537385	0.730945	f
4176.8	2.11643	0.806723	0.802421	0.834964	0.840406	0.522625	0.733826	f
4176.89	2.24385	0.839763	0.815972	0.876621	0.809328	0.486051	0.73753	f
4176.99	2.39171	0.904899	0.809918	0.900851	0.785602	0.44525	0.755091	f
4177.08	2.56776	1.00901	0.788348	0.909301	0.776541	0.422729	0.790604	f
4177.17	2.76385	1.16154	0.767446	0.911017	0.783435	0.429985	0.839342	f
4177.27	2.94292	1.37766	0.77039	0.907416	0.804218	0.4572	0.89455	f
4177.36	3.04634	1.67449	0.821952	0.890031	0.833864	0.481153	0.95095	f
4177.45	3.02316	2.05884	0.944032	0.853423	0.863334	0.486381	1.00022	f
4177.55	2.85949	2.51176	1.14913	0.809617	0.882545	0.478575	1.02706	f
4177.64	2.58743	2.98256	1.43009	0.789049	0.887124	0.476894	1.01367	f
4177.74	2.27015	3.4005	1.75285	0.825283	0.88179	0.49503	0.95038	f
4177.83	1.97478	3.69571	2.0634	0.934901	0.876106	0.530749	0.845217	f
4177.92	1.74546	3.81507	2.30944	1.10937	0.876524	0.571161	0.72604	f
4178.02	1.58756	3.73051	2.46374	1.32631	0.881863	0.604145	0.631728	f
4178.11	1.47391	3.45137	2.53242	1.56677	0.884911	0.623861	0.594576	f
4178.2	1.37036	3.03615	2.54258	1.82087	0.880203	0.629711	0.623369	f
4178.3	1.26152	2.5785	2.51786	2.07787	0.875406	0.624397	0.698488	f
4178.39	1.15535	2.16487	2.46017	2.3176	0.897755	0.613149	0.78298	f
4178.49	1.06769	1.83603	2.35188	2.51664	0.984235	0.602599	0.84146	f
4178.58	1.00653	1.58267	2.17537	2.66291	1.15653	0.59945	0.855702	f
4178.67	0.96853	1.37256	1.93464	2.75928	1.39985	0.609559	0.829953	f
4178.77	0.944447	1.18198	1.66154	2.81275	1.66682	0.637128	0.784846	f
4178.86	0.923473	1.00982	1.40067	2.82171	1.90891	0.68372	0.744519	f
4178.95	0.894912	0.87175	1.18738	2.77603	2.10972	0.747991	0.725127	f
4179.05	0.851197	0.784381	1.0379	2.6707	2.29125	0.826834	0.731095	f
4179.14	0.793736	0.751513	0.953277	2.51856	2.48801	0.916846	0.758385	f
4179.24	0.735722	0.762948	0.923701	2.34694	2.71291	1.01773	0.798437	f
4179.33	0.698868	0.802822	0.927482	2.1815	2.9437	1.13864	0.840423	f
4179.42	0.703	0.85732	0.934243	2.03334	3.13805	1.30136	0.873785	f
4179.52	0.750725	0.914903	0.919876	1.90225	3.2579	1.53018	0.892952	f
4179.61	0.818015	0.962687	0.879599	1.78771	3.2815	1.82661	0.906144	f
4179.7	0.864359	0.987481	0.823852	1.69194	3.20028	2.14981	0.942191	f
4179.8	0.861657	0.981491	0.764588	1.61182	3.01424	2.4257	1.04523	f
4179.89	0.817134	0.948334	0.70995	1.53521	2.73707	2.58253	1.25416	f
4179.99	0.765304	0.903679	0.667981	1.44942	2.40459	2.58681	1.57474	f
4180.08	0.737844	0.866689	0.646848	1.35365	2.07018	2.45342	1.9678	f
4180.17	0.743007	0.847574	0.6473	1.26136	1.78459	2.22853	2.3697	f
4180.27	0.769691	0.841828	0.657996	1.18997	1.57427	1.9648	2.72634	f
4180.36	0.801893	0.837721	0.662329	1.14576	1.43644	1.70344	3.00713	f
4180.45	0.827094	0.830434	0.650508	1.11541	1.35396	1.46719	3.18611	f
4180.55	0.83791	0.82762	0.625615	1.07202	1.31393	1.26451	3.22322	f
4180.64	0.833501	0.839645	0.598401	0.994501	1.31143	1.098	3.08321	f
4180.74	0.8199	0.866037	0.577747	0.887239	1.33992	0.966692	2.77796	f
4180.83	0.807118	0.893397	0.56599	0.781306	1.38216	0.863233	2.38042	f
4180.92	0.805826	0.905865	0.561036	0.712641	1.41226	0.775125	1.98735	f
4181.02	0.824164	0.896263	0.560361	0.69754	1.40462	0.693785	1.66508	f
4181.11	0.863109	0.867873	0.562081	0.725633	1.34488	0.621589	1.42747	f
4181.2	0.912853	0.829693	0.564519	0.769768	1.24008	0.566289	1.25521	f
4181.3	0.957129	0.792323	0.566918	0.800914	1.1212	0.530337	1.12389	f
4181.39	0.986122	0.765661	0.570699	0.799275	1.03041	0.508016	1.0155	f
4181.49	1.00551	0.757149	0.578749	0.760656	0.998288	0.490794	0.919256	f
4181.58	1.03253	0.769855	0.592619	0.696951	1.02565	0.473028	0.83255	f
4181.67	1.0843	0.800029	0.609666	0.628968	1.08077	0.453184	0.762406	f
4181.77	1.16929	0.835611	0.622512	0.577545	1.11262	0.432939	0.717356	f
4181.86	1.28631	0.85975	0.622941	0.55912	1.07701	0.417076	0.694778	f
4181.95	1.4254	0.860657	0.608771	0.582625	0.965024	0.412651	0.679845	f
4182.05	1.56893	0.841074	0.589385	0.643581	0.810601	0.42565	0.658726	f
4182.14	1.69603	0.816717	0.583072	0.721786	0.667281	0.45643	0.630545	f
4182.24	1.79142	0.802603	0.605318	0.789206	0.575392	0.498574	0.604551	f
4182.33	1.8528	0.801647	0.657293	0.826747	0.546985	0.542438	0.587255	f
4182.42	1.88941	0.806963	0.724848	0.838185	0.572111	0.579194	0.576227	f
4182.52	1.91279	0.811266	0.789364	0.847155	0.629331	0.6018	0.56759	f
4182.61	1.92712	0.810828	0.839008	0.876562	0.691136	0.605881	0.568262	f
4182.7	1.92568	0.80137	0.870081	0.926131	0.729826	0.592712	0.599277	f
[truncated: 760 more rows]

## Sheet: Sheet2
phase	voi1_fwd	voi2_fwd	voi3_fwd	voi4_fwd	voi5_fwd	voi6_fwd	voi7_fwd	voi1_bck	voi2_bck	voi3_bck	voi4_bck	voi5_bck	voi6_bck	voi7_bck
0	1.175	1.01849	1.03197	1.04371	1.27575	1.5936	2.03066	0.89973	0.819932	0.794033	0.774846	0.810968	0.767517	0.810484
10	1.32809	1	1.00692	1.00359	1.22683	1.51678	1.9068	0.909638	0.806383	0.729271	0.718612	0.842328	0.763486	0.879743
20	1.41901	1.01647	1	1	1.18745	1.42221	1.74488	0.932043	0.801911	0.719357	0.715735	0.892232	0.806406	0.996773
30	1.50489	1.04867	1.01495	1.01651	1.1582	1.3365	1.58674	0.925467	0.784037	0.742889	0.762224	0.913281	0.9089	1.05315
40	1.64387	1.06129	1.05209	1.02962	1.13001	1.24301	1.43497	0.877027	0.798154	0.793779	0.819869	0.918826	1.04311	1.04501
50	1.8047	1.0657	1.07894	1.05347	1.11879	1.1592	1.31071	0.826574	0.846811	0.84011	0.84177	0.948015	1.14855	1.07126
60	1.9803	1.06754	1.0705	1.08693	1.11008	1.08951	1.20873	0.798971	0.867552	0.836301	0.837859	0.970415	1.20077	1.14821
70	2.16153	1.08013	1.04696	1.1048	1.09801	1.04045	1.12992	0.796361	0.835054	0.829781	0.848956	0.930658	1.20824	1.19014
80	2.36472	1.13653	1.04206	1.09253	1.08957	1.03039	1.0827	0.808666	0.773773	0.868593	0.87264	0.875646	1.15303	1.15754
90	2.61424	1.25298	1.06179	1.06584	1.0724	1.03968	1.05837	0.84354	0.753242	0.888129	0.87053	0.856496	1.04073	1.08424
100	2.85024	1.3998	1.09218	1.04355	1.04524	1.04286	1.06616	0.904489	0.806212	0.874796	0.829281	0.864464	0.960542	1.05539
110	3.09245	1.60801	1.15386	1.05112	1.0248	1.02457	1.07079	0.973732	0.874138	0.872996	0.78373	0.885574	0.958547	1.09108
120	3.29848	1.87066	1.27307	1.09352	1.01017	1.00877	1.04772	1.01657	0.897126	0.852354	0.761984	0.903082	1.02134	1.11827
130	3.39369	2.13182	1.47428	1.15929	1	1.00263	1.02098	0.994944	0.875576	0.791038	0.789078	0.959568	1.08923	1.12325
140	3.45888	2.41859	1.76103	1.23619	1.00165	1	1.00405	0.934349	0.847417	0.736224	0.860838	1.09547	1.11633	1.08479
150	3.48387	2.68465	2.09117	1.37115	1.02934	1.00595	1	0.896951	0.838501	0.71546	0.906157	1.25346	1.1474	0.989117
160	3.42691	2.88042	2.41229	1.60369	1.08446	1.02004	1.01719	0.889193	0.837085	0.723776	0.933488	1.36888	1.19946	0.92242
170	3.29773	3.01789	2.67344	1.90126	1.18541	1.03412	1.03616	0.886621	0.818479	0.748852	0.978599	1.41893	1.23943	0.912152
180	3.13512	3.10941	2.88406	2.22735	1.39229	1.07298	1.05501	0.870813	0.808779	0.795109	1.00013	1.41719	1.23268	0.920686
190	2.98773	3.15451	3.05231	2.57543	1.7418	1.15588	1.09233	0.852949	0.83004	0.849246	0.993593	1.40302	1.19959	0.917243
200	2.79228	3.07934	3.15251	2.94348	2.19432	1.3047	1.15211	0.862238	0.855589	0.883401	1.04064	1.37743	1.19291	0.879842
210	2.53879	2.8991	3.15145	3.26251	2.63041	1.52865	1.21295	0.897454	0.85569	0.915864	1.16013	1.30706	1.17268	0.853526
220	2.2762	2.6793	3.07448	3.45596	2.94567	1.78633	1.24863	0.91095	0.842643	0.974051	1.26961	1.20931	1.07275	0.866679
230	2.06436	2.44662	2.91815	3.44859	3.12336	2.10016	1.29433	0.893929	0.848697	1.06145	1.27169	1.12739	0.928252	0.894778
240	1.85301	2.18992	2.70482	3.32577	3.27742	2.54531	1.45308	0.874199	0.880465	1.14848	1.18294	1.04047	0.823314	0.922719
250	1.65874	1.97231	2.47267	3.12564	3.33037	2.92492	1.7419	0.869536	0.931045	1.1877	1.09401	0.944439	0.78978	0.954688
260	1.55642	1.88343	2.29308	2.88267	3.19582	3.00171	2.07619	0.887715	1.00252	1.16366	1.02332	0.879825	0.780612	0.991471
270	1.47661	1.79785	2.15522	2.7022	3.04677	2.9388	2.3866	0.917888	1.10001	1.1188	0.965568	0.870587	0.756183	0.989771
280	1.3701	1.63756	2.00417	2.56023	2.94963	2.90307	2.629	0.967598	1.17256	1.06351	0.919901	0.894588	0.718924	0.949655
290	1.26084	1.47856	1.82435	2.37492	2.79943	2.83789	2.75828	1.06986	1.16602	0.977525	0.868453	0.896498	0.691418	0.931031
300	1.18177	1.37777	1.66993	2.18321	2.61804	2.75452	2.76433	1.20482	1.11536	0.901356	0.805319	0.858511	0.67261	0.913054
310	1.12632	1.30843	1.54029	1.97524	2.46811	2.68599	2.74664	1.25861	1.05715	0.863034	0.767266	0.815469	0.659132	0.862678
320	1.08577	1.24543	1.41544	1.7365	2.29234	2.55896	2.7595	1.17487	1.00398	0.855763	0.789991	0.784149	0.664046	0.827737
330	1.04813	1.18223	1.30118	1.49143	2.01541	2.32639	2.73898	1.03028	0.978897	0.882985	0.829803	0.754888	0.675858	0.862378
340	1.0141	1.13041	1.20713	1.30836	1.7405	2.07624	2.60877	0.927098	0.960866	0.914038	0.844175	0.731641	0.690828	0.912215
350	1	1.0901	1.13119	1.19007	1.5248	1.85574	2.35106	0.89386	0.915855	0.913005	0.838756	0.742173	0.736107	0.886846
360	1.04208	1.05096	1.0687	1.10007	1.35633	1.67199	2.1197	0.896825	0.864557	0.872722	0.825783	0.783001	0.774983	0.824971
