# Supplementary material for: Closed-loop two-photon functional imaging in a freely moving animal
Source: Nat Commun. 2025 Jul 1;16:5950. doi: 10.1038/s41467-025-60648-x (PMC12214772; doi:10.1038/s41467-025-60648-x)
Supplement: Supplementary file 19 — Source Data [file 41467_2025_60648_MOESM19_ESM.zip › excel raw data/figure3.xlsx]

## Sheet: d,forward
phase_fwd	pca_solid	pca_dashed
7.5	-0.263422	0.0676845
22.5	-0.249402	-0.00627322
37.5	-0.227502	-0.0687767
52.5	-0.194564	-0.121923
67.5	-0.157542	-0.165205
82.5	-0.141584	-0.194535
97.5	-0.107934	-0.222218
112.5	-0.0697071	-0.240404
127.5	-0.0383472	-0.248137
142.5	0.0345592	-0.254859
157.5	0.0941618	-0.234461
172.5	0.162008	-0.216426
187.5	0.24529	-0.172736
202.5	0.320506	-0.0724795
217.5	0.34856	0.0264347
232.5	0.32288	0.111068
247.5	0.291042	0.186097
262.5	0.212432	0.221382
277.5	0.111153	0.253749
292.5	0.0212781	0.287188
307.5	-0.0666402	0.321561
322.5	-0.164247	0.310395
337.5	-0.228978	0.255579
352.5	-0.254002	0.177295

## Sheet: d,backward
phase_bck	pca_solid	pca_dashed
7.5	-0.183952	-0.177355
22.5	-0.144212	-0.22544
37.5	-0.0994736	-0.23906
52.5	-0.0660593	-0.241472
67.5	-0.035691	-0.237572
82.5	-0.0153862	-0.225408
97.5	0.00801575	-0.188396
112.5	0.0328707	-0.154497
127.5	0.13099	-0.121516
142.5	0.305321	-0.0674355
157.5	0.372881	-0.05061
172.5	0.346675	-0.0296647
187.5	0.305592	0.0301957
202.5	0.25992	0.107217
217.5	0.201643	0.2096
232.5	0.106972	0.325412
247.5	-0.0143451	0.377713
262.5	-0.108763	0.368543
277.5	-0.1774	0.309527
292.5	-0.232396	0.220272
307.5	-0.255555	0.117864
322.5	-0.263064	0.034853
337.5	-0.261381	-0.0356853
352.5	-0.213202	-0.107085

## Sheet: e,forward
time_fwd	voi1	voi2	voi3	voi4	voi5	voi6	voi7
4028.02	1.03017	0.723756	1.80605	1.60662	1.361	1.88107	1.75655
4028.11	0.973858	0.735362	1.68213	1.64249	1.46908	1.88792	1.82061
4028.2	0.914481	0.724472	1.55381	1.62072	1.49934	1.85516	1.95716
4028.3	0.871524	0.692515	1.41317	1.52572	1.44497	1.78314	2.20138
4028.39	0.867085	0.658705	1.26962	1.37269	1.33714	1.69344	2.52016
4028.49	0.917884	0.646771	1.14396	1.20169	1.22617	1.62218	2.80943
4028.58	1.03367	0.666706	1.05064	1.05476	1.15526	1.5929	2.95387
4028.67	1.22207	0.710792	0.988109	0.954851	1.14099	1.59607	2.89692
4028.77	1.49023	0.771721	0.948198	0.902117	1.16969	1.59479	2.65976
4028.86	1.83363	0.867718	0.933987	0.886486	1.21108	1.55246	2.31
4028.95	2.2176	1.04613	0.96791	0.902133	1.24064	1.45829	1.9251
4029.05	2.57003	1.34962	1.08369	0.95375	1.25446	1.33132	1.57334
4029.14	2.80102	1.76508	1.30715	1.05687	1.26545	1.2071	1.30064
4029.24	2.8447	2.20103	1.6331	1.23982	1.29003	1.12217	1.11786
4029.33	2.69587	2.52535	2.01133	1.53658	1.34079	1.1028	1.00481
4029.42	2.4127	2.64354	2.35623	1.9598	1.42971	1.16149	0.93596
4029.52	2.08163	2.55482	2.58258	2.46814	1.57043	1.30186	0.903228
4029.61	1.77235	2.34214	2.64529	2.96212	1.76981	1.52537	0.919323
4029.7	1.51748	2.1087	2.55226	3.3201	2.01393	1.82775	1.00671
4029.8	1.32237	1.91574	2.34733	3.45165	2.26232	2.18133	1.18494
4029.89	1.18278	1.76287	2.08313	3.33153	2.45782	2.52085	1.45588
4029.99	1.09128	1.61406	1.80255	3.00291	2.54802	2.75687	1.78399
4030.08	1.03801	1.43938	1.53609	2.56066	2.50791	2.81489	2.09151
4030.17	1.01348	1.2387	1.30679	2.117	2.35054	2.67443	2.29214
4030.27	1.01475	1.03686	1.13139	1.75653	2.11908	2.38155	2.34591
4030.36	1.04671	0.86432	1.0164	1.50704	1.86589	2.02654	2.28141
4030.45	1.1167	0.744737	0.95655	1.34542	1.63096	1.70145	2.16015
4030.55	1.23247	0.696941	0.940429	1.23133	1.43282	1.46392	2.02322
4030.64	1.40348	0.744154	0.961107	1.13997	1.274	1.32669	1.877
4030.74	1.63542	0.917171	1.02234	1.07546	1.15196	1.27395	1.7207
4030.83	1.91508	1.24044	1.13574	1.06689	1.06571	1.28926	1.56873
4030.92	2.1988	1.70342	1.31552	1.1611	1.01817	1.36818	1.44175
4031.02	2.42148	2.23608	1.57139	1.40657	1.01961	1.50507	1.34745
4031.11	2.52359	2.71572	1.89698	1.82259	1.09257	1.6761	1.27931
4031.2	2.47846	3.01363	2.25616	2.36515	1.26767	1.85054	1.23369
4031.3	2.30405	3.05659	2.57708	2.92068	1.56047	2.02719	1.22602
4031.39	2.05809	2.86094	2.77038	3.34705	1.9405	2.25146	1.29509
4031.49	1.81477	2.5159	2.77133	3.53525	2.32368	2.58032	1.48788
4031.58	1.62982	2.13205	2.57902	3.44921	2.60687	3.02054	1.82026
4031.67	1.51445	1.79146	2.25936	3.12966	2.72258	3.49231	2.23604
4031.77	1.4407	1.52616	1.90718	2.67354	2.66745	3.85028	2.60923
4031.86	1.37568	1.32844	1.59749	2.199	2.48709	3.95568	2.80827
4031.95	1.31019	1.17903	1.36311	1.80258	2.24212	3.76081	2.77693
4032.05	1.25742	1.07159	1.20369	1.52988	1.98415	3.34401	2.56078
4032.14	1.2334	1.01427	1.10289	1.37542	1.74637	2.85997	2.26162
4032.24	1.24529	1.01046	1.03869	1.30488	1.54219	2.44301	1.96999
4032.33	1.29702	1.04358	0.990398	1.27819	1.36989	2.14203	1.73175
4032.42	1.39701	1.0883	0.946523	1.26659	1.22372	1.92986	1.55692
4032.52	1.55587	1.13898	0.909889	1.26078	1.10279	1.75687	1.4426
4032.61	1.77688	1.22362	0.894502	1.2645	1.01299	1.59365	1.38214
4032.7	2.04922	1.3867	0.92175	1.28128	0.964508	1.44057	1.36291
4032.8	2.34784	1.65917	1.02181	1.31289	0.967366	1.3144	1.36667
4032.89	2.6352	2.04085	1.23056	1.37414	1.02583	1.23109	1.37432
4032.99	2.86143	2.49498	1.57154	1.50228	1.13546	1.1959	1.36887
4033.08	2.96794	2.94678	2.03215	1.73936	1.28902	1.2045	1.33832
4033.17	2.90473	3.29483	2.55464	2.09792	1.48839	1.2494	1.28695
4033.27	2.65915	3.4459	3.05088	2.5345	1.74655	1.32703	1.24855
4033.36	2.27324	3.35965	3.42925	2.94969	2.06825	1.44379	1.28319
4033.45	1.83005	3.06847	3.61613	3.22018	2.41912	1.61321	1.44727
4033.55	1.41694	2.65852	3.5696	3.25519	2.71708	1.83858	1.75187
4033.64	1.09542	2.2303	3.29173	3.04777	2.8667	2.09268	2.13656
4033.74	0.892931	1.86305	2.83652	2.68152	2.81798	2.31898	2.48548
4033.83	0.807758	1.59475	2.30125	2.27972	2.5999	2.46118	2.69068
4033.92	0.813848	1.42297	1.79174	1.93558	2.29918	2.49492	2.71852
4034.02	0.867642	1.32148	1.37911	1.67976	2.00622	2.42999	2.61719
4034.11	0.925695	1.25936	1.08258	1.49895	1.77429	2.28745	2.45758
4034.2	0.964576	1.21315	0.887947	1.37253	1.61284	2.08426	2.27351
4034.3	0.989609	1.16897	0.775991	1.29069	1.50059	1.8393	2.06509
4034.39	1.03036	1.11973	0.733321	1.24622	1.40281	1.58514	1.84377
4034.49	1.12932	1.06571	0.745712	1.22224	1.28957	1.36403	1.64942
4034.58	1.32615	1.0199	0.791414	1.19413	1.15192	1.20794	1.51808
4034.67	1.63541	1.01069	0.844885	1.146	1.00664	1.12265	1.44742
4034.77	2.02667	1.07159	0.886633	1.08534	0.882516	1.08929	1.40033
4034.86	2.42923	1.22195	0.912935	1.04137	0.801741	1.0796	1.34018
4034.95	2.76841	1.46114	0.944527	1.04961	0.771048	1.07338	1.25883
4035.05	3.00124	1.784	1.02788	1.14233	0.78672	1.06771	1.17215
4035.14	3.11761	2.18978	1.2177	1.35332	0.847711	1.07493	1.09886
4035.24	3.11422	2.66026	1.54368	1.71671	0.967656	1.11497	1.05063
4035.33	2.9818	3.12442	1.98357	2.24145	1.17647	1.20814	1.03869
4035.42	2.72304	3.46077	2.46476	2.87212	1.50603	1.36828	1.08241
4035.52	2.37418	3.55802	2.89403	3.48032	1.96361	1.5949	1.20638
4035.61	1.99947	3.38866	3.1888	3.91132	2.50779	1.86859	1.42813
4035.7	1.66167	3.02792	3.2965	4.05668	3.04101	2.15517	1.74264
4035.8	1.39595	2.60216	3.20542	3.90165	3.4299	2.41474	2.11064
4035.89	1.20445	2.21562	2.94907	3.51988	3.55477	2.6085	2.46154
4035.99	1.07021	1.9119	2.59473	3.03027	3.36767	2.70353	2.72224
4036.08	0.980626	1.68394	2.21615	2.54881	2.92221	2.68103	2.85449
4036.17	0.945584	1.50603	1.8688	2.15503	2.35056	2.54451	2.86761
4036.27	0.997343	1.36156	1.58494	1.87577	1.80054	2.31985	2.79623
4036.36	1.17031	1.25499	1.38372	1.69068	1.37442	2.04635	2.66703
4036.45	1.47507	1.20783	1.27762	1.55923	1.10333	1.76667	2.48679
4036.55	1.88471	1.24644	1.27034	1.45238	0.963801	1.5196	2.25734
4036.64	2.34253	1.39105	1.35588	1.36992	0.916669	1.33304	1.99729
4036.74	2.78094	1.65229	1.5264	1.33803	0.939347	1.21876	1.74588
4036.83	3.13553	2.02637	1.78356	1.40186	1.03578	1.1741	1.54223
4036.92	3.35137	2.47809	2.13257	1.61934	1.23245	1.19344	1.4012
4037.02	3.39239	2.92439	2.55517	2.03244	1.56407	1.28139	1.31209
4037.11	3.2582	3.24854	2.98329	2.61426	2.04441	1.45617	1.26135
4037.2	2.99396	3.35155	3.30649	3.23749	2.6278	1.7375	1.25502
4037.3	2.67709	3.20705	3.41982	3.71495	3.19354	2.12426	1.32429
4037.39	2.38187	2.87547	3.28253	3.90028	3.5856	2.57571	1.51047
4037.49	2.14428	2.46694	2.94352	3.76606	3.69306	3.00979	1.83086
4037.58	1.95154	2.08317	2.51448	3.39379	3.51141	3.32539	2.24149
4037.67	1.76596	1.7772	2.10922	2.901	3.13942	3.4412	2.63058
4037.77	1.56723	1.54899	1.79028	2.38235	2.71455	3.33335	2.87197
4037.86	1.37597	1.37168	1.55713	1.90295	2.33657	3.04909	2.90305
4037.95	1.23832	1.22316	1.37534	1.51479	2.03258	2.68324	2.75227
4038.05	1.19031	1.09982	1.21691	1.25403	1.77672	2.33055	2.49614
4038.14	1.23825	1.01148	1.08024	1.1201	1.53542	2.04572	2.20332
4038.24	1.36796	0.973632	0.98325	1.07283	1.3	1.83674	1.91973
4038.33	1.5675	1.00521	0.944085	1.06165	1.08718	1.68645	1.68154
4038.42	1.83886	1.131	0.969483	1.06136	0.91827	1.57493	1.516
4038.52	2.18746	1.37867	1.0589	1.08218	0.801412	1.4869	1.42595
4038.61	2.59525	1.76609	1.21529	1.15446	0.731925	1.4115	1.38625
4038.7	2.99867	2.27963	1.45269	1.31271	0.705358	1.34393	1.36311
4038.8	3.29925	2.85444	1.79267	1.5876	0.728637	1.28778	1.33562
4038.89	3.41277	3.38222	2.24707	1.99324	0.819577	1.25542	1.30404
4038.99	3.32207	3.7568	2.79161	2.50878	0.996966	1.26749	1.2848
4039.08	3.08489	3.9267	3.34999	3.07055	1.26914	1.35288	1.30153
4039.17	2.78746	3.90627	3.8111	3.58508	1.62297	1.54168	1.3825
4039.27	2.48968	3.7384	4.07321	3.95259	2.01362	1.84632	1.55893
4039.36	2.20857	3.45328	4.08326	4.0902	2.36685	2.2413	1.84849
4039.45	1.94045	3.06648	3.84797	3.96264	2.60189	2.65722	2.22647
4039.55	1.68494	2.6108	3.4261	3.61055	2.66706	2.99919	2.61463
4039.64	1.44807	2.15244	2.91331	3.14078	2.5623	3.18427	2.91445
4039.74	1.2363	1.76821	2.41447	2.6699	2.33112	3.17805	3.0599
4039.83	1.05923	1.50698	2.00554	2.26594	2.03253	3.00958	3.03985
4039.92	0.934732	1.37078	1.70968	1.93688	1.71871	2.75393	2.8802
4040.02	0.885958	1.32571	1.50721	1.66304	1.43016	2.48948	2.62373
4040.11	0.931404	1.32635	1.36669	1.43299	1.19805	2.25981	2.3273
4040.2	1.0762	1.33527	1.26981	1.25284	1.0417	2.06748	2.05528
4040.3	1.31285	1.33307	1.21479	1.13362	0.960787	1.89718	1.85515
4040.39	1.63203	1.326	1.20534	1.07478	0.935025	1.74098	1.73561
4040.49	2.03504	1.34984	1.24371	1.06	0.937814	1.60418	1.67304
4040.58	2.52541	1.45951	1.3349	1.07347	0.953516	1.49502	1.63694
4040.67	3.07197	1.70031	1.49444	1.12326	0.985925	1.41661	1.60618
4040.77	3.57819	2.07182	1.74385	1.24661	1.053	1.3682	1.57014
4040.86	3.90469	2.51238	2.08899	1.48913	1.17908	1.35105	1.5275
4040.95	3.94274	2.91868	2.49835	1.87192	1.39214	1.37769	1.49308
4041.05	3.67767	3.18658	2.90008	2.36893	1.71677	1.48133	1.50293
4041.14	3.19056	3.25045	3.19996	2.90525	2.14982	1.71041	1.6039
4041.24	2.61009	3.10185	3.31719	3.37498	2.62805	2.08878	1.82634
4041.33	2.05931	2.78502	3.22444	3.66944	3.03031	2.56406	2.15578
4041.42	1.62173	2.37825	2.96323	3.70983	3.23597	3.00005	2.52529
4041.52	1.3275	1.96919	2.61803	3.47649	3.19967	3.24537	2.84006
4041.61	1.16011	1.62934	2.26618	3.02392	2.97311	3.23158	3.02459
4041.7	1.08059	1.39509	1.94857	2.46803	2.65594	3.00905	3.05909
4041.8	1.05661	1.26191	1.68166	1.94107	2.33177	2.69114	2.9782
4041.89	1.07728	1.19391	1.48107	1.53584	2.04498	2.37173	2.83577
4041.99	1.14947	1.14894	1.36069	1.2786	1.81363	2.09039	2.66498
4042.08	1.2847	1.10569	1.3138	1.14468	1.64014	1.84963	2.4668
4042.17	1.48934	1.07654	1.30662	1.09357	1.50987	1.64212	2.23113
4042.27	1.76263	1.09896	1.29834	1.09169	1.39545	1.46352	1.96661
4042.36	2.09714	1.21297	1.27153	1.11672	1.27551	1.31429	1.71165
4042.45	2.47481	1.44682	1.24621	1.1558	1.15334	1.2004	1.51548
4042.55	2.86159	1.81306	1.2718	1.20936	1.0548	1.12766	1.40505
4042.64	3.20957	2.29983	1.40864	1.2952	1.00827	1.09351	1.36676
4042.74	3.46946	2.85143	1.7062	1.44573	1.02625	1.08781	1.36051
4042.83	3.60436	3.36014	2.17673	1.69594	1.10853	1.10696	1.3544
4042.92	3.59584	3.70201	2.77011	2.06615	1.26234	1.16955	1.3504
4043.02	3.44678	3.80253	3.37141	2.54495	1.51034	1.31598	1.37932
4043.11	3.1827	3.67297	3.83347	3.07941	1.87194	1.58723	1.47275
4043.2	2.84494	3.38276	4.02876	3.5734	2.33506	1.9924	1.63787
4043.3	2.47661	3.00375	3.89723	3.90466	2.84772	2.48514	1.85203
4043.39	2.11113	2.58547	3.47333	3.96916	3.32674	2.96848	2.07631
4043.49	1.77119	2.16921	2.88073	3.74037	3.66439	3.33054	2.27454
4043.58	1.4736	1.80053	2.28114	3.2952	3.74721	3.49207	2.42401
4043.67	1.23257	1.51339	1.79616	2.76958	3.51129	3.43703	2.51533
4043.77	1.06184	1.31023	1.45901	2.27575	3.00557	3.21086	2.54514
4043.86	0.978512	1.165	1.23717	1.85579	2.39069	2.8952	2.51013
4043.95	1.00777	1.04709	1.09395	1.50553	1.85266	2.57418	2.40906
4044.05	1.1805	0.946585	1.02197	1.22658	1.50061	2.30376	2.24903
4044.14	1.51726	0.885769	1.02789	1.04498	1.33252	2.09736	2.04784
4044.24	2.0016	0.918854	1.108	0.985936	1.27572	1.93992	1.82877
4044.33	2.5609	1.11808	1.25039	1.04357	1.25129	1.81476	1.61375
4044.42	3.08089	1.53816	1.45407	1.18589	1.22018	1.71251	1.4216
4044.52	3.45474	2.16834	1.73642	1.38759	1.19257	1.6176	1.26815
4044.61	3.63136	2.90685	2.12097	1.65353	1.21193	1.5073	1.16233
4044.7	3.62346	3.58722	2.61084	2.00574	1.33329	1.38436	1.10145
4044.8	3.47527	4.04356	3.16225	2.44764	1.60201	1.30797	1.07595
4044.89	3.22711	4.17118	3.67609	2.93748	2.03162	1.37558	1.08426
4044.99	2.9061	3.95463	4.02343	3.38751	2.58043	1.66059	1.14552
4045.08	2.53864	3.46814	4.10024	3.69029	3.14813	2.15426	1.29393
4045.17	2.16176	2.85357	3.8772	3.76492	3.60975	2.75096	1.55184
4045.27	1.82	2.26924	3.4129	3.60045	3.86755	3.28784	1.901
4045.36	1.55172	1.82375	2.82698	3.26225	3.88545	3.61911	2.27797
4045.45	1.37464	1.53862	2.2504	2.84966	3.69083	3.6831	2.60217
4045.55	1.28193	1.3691	1.77749	2.44222	3.35099	3.52245	2.81152
4045.64	1.25337	1.25898	1.44243	2.07908	2.9425	3.24312	2.87625
4045.74	1.27492	1.17675	1.22732	1.77491	2.53058	2.94422	2.79122
4045.83	1.34701	1.11144	1.08866	1.54062	2.16235	2.66866	2.57086
4045.92	1.47303	1.05617	0.98404	1.38314	1.86718	2.40245	2.25336
4046.02	1.64461	1.00766	0.887217	1.29285	1.65662	2.11094	1.89701
4046.11	1.84694	0.973083	0.79246	1.24222	1.52186	1.78098	1.56225
4046.2	2.07878	0.965633	0.713655	1.20293	1.43647	1.43809	1.29501
4046.3	2.35942	0.993002	0.674772	1.16583	1.36688	1.13023	1.12091
4046.39	2.70745	1.05863	0.695947	1.14326	1.28685	0.898603	1.04438
4046.49	3.10936	1.17772	0.785023	1.15322	1.18899	0.758024	1.04822
4046.58	3.51123	1.38532	0.941493	1.20532	1.08606	0.698015	1.09913
4046.67	3.84038	1.72041	1.16923	1.30373	1.00173	0.698045	1.16151
4046.77	4.04031	2.19221	1.48602	1.46032	0.959725	0.741039	1.21282
4046.86	4.09551	2.75145	1.91706	1.70173	0.980299	0.81836	1.25056
4046.95	4.02647	3.29209	2.46794	2.0573	1.08689	0.930286	1.28782
4047.05	3.85894	3.69652	3.09203	2.52865	1.31145	1.08729	1.3399
4047.14	3.60044	3.89385	3.68541	3.06009	1.68012	1.30979	1.41134
4047.24	3.25072	3.88109	4.1209	3.53926	2.17976	1.61922	1.49744
4047.33	2.83036	3.69352	4.2979	3.83952	2.73292	2.01933	1.60146
4047.42	2.3898	3.36748	4.17499	3.87949	3.20916	2.47907	1.74584
4047.52	1.98479	2.94087	3.77872	3.65726	3.4773	2.93062	1.95318
4047.61	1.64678	2.475	3.20153	3.24199	3.46931	3.28744	2.20701
4047.7	1.37885	2.04725	2.58295	2.73919	3.21426	3.47783	2.43985
4047.8	1.17158	1.71152	2.06136	2.25181	2.81962	3.47942	2.57643
4047.89	1.0191	1.47141	1.71469	1.85012	2.40962	3.32877	2.59527
4047.99	0.922737	1.29409	1.53262	1.55855	2.06273	3.0937	2.54095
4048.08	0.884638	1.14535	1.44203	1.36257	1.7945	2.82823	2.47184
4048.17	0.90062	1.01362	1.36445	1.23006	1.58795	2.55091	2.40224
4048.27	0.960305	0.906987	1.26186	1.13315	1.43116	2.26284	2.29954
4048.36	1.05479	0.835139	1.14177	1.05959	1.32743	1.97702	2.13183
4048.45	1.18289	0.794511	1.03206	1.01039	1.27848	1.72534	1.91084
4048.55	1.34936	0.768985	0.953075	0.989664	1.26766	1.54086	1.68829
4048.64	1.55693	0.745107	0.909816	0.994367	1.26471	1.43635	1.51356
4048.74	1.80043	0.727384	0.902143	1.01031	1.24467	1.39514	1.39579
4048.83	2.06813	0.739954	0.933343	1.0181	1.20102	1.37903	1.3051
4048.92	2.34847	0.814461	1.00974	1.00633	1.14306	1.34965	1.20654
4049.02	2.63594	0.975552	1.13379	0.982592	1.08475	1.29151	1.09231
4049.11	2.93044	1.23601	1.29709	0.972934	1.0393	1.21979	0.984282
4049.2	3.22593	1.60091	1.48227	1.011	1.02036	1.16336	0.909797
4049.3	3.49124	2.06461	1.68021	1.12817	1.03908	1.13855	0.877684
4049.39	3.66438	2.59258	1.9107	1.34815	1.0974	1.1383	0.873276
4049.49	3.67849	3.10737	2.21541	1.68076	1.19221	1.14774	0.870322
4049.58	3.50652	3.5034	2.6117	2.11002	1.33318	1.17334	0.848253
4049.67	3.18781	3.6916	3.04758	2.58694	1.55168	1.25833	0.808102
4049.77	2.80755	3.64287	3.41082	3.03963	1.8816	1.46223	0.782697
4049.86	2.44539	3.40106	3.58908	3.39295	2.32291	1.81337	0.833399
4049.95	2.1395	3.05862	3.53046	3.58985	2.818	2.2762	1.02581
4050.05	1.891	2.70836	3.26181	3.60176	3.25963	2.76434	1.38842
4050.14	1.69092	2.40138	2.86644	3.42831	3.52787	3.18744	1.88202
4050.24	1.53793	2.14203	2.44418	3.09382	3.54291	3.48641	2.41026
4050.33	1.43621	1.91724	2.07282	2.64876	3.30769	3.63159	2.87053
4050.42	1.388	1.72295	1.78774	2.17215	2.9065	3.60956	3.20289
4050.52	1.39605	1.56365	1.58681	1.75304	2.45597	3.42717	3.39041
4050.61	1.46686	1.43899	1.45024	1.44951	2.04824	3.12088	3.42291
4050.7	1.60259	1.34276	1.35865	1.25901	1.72809	2.74723	3.28171
4050.8	1.78937	1.27606	1.3015	1.13617	1.50409	2.35935	2.96912
4050.89	1.9988	1.25457	1.2751	1.04041	1.36508	1.99443	2.54084
4050.99	2.20844	1.29996	1.27507	0.964995	1.28687	1.68107	2.09443
4051.08	2.41936	1.42714	1.294	0.927979	1.23968	1.44579	1.71994
4051.17	2.646	1.64086	1.33233	0.945654	1.20356	1.30095	1.45783
4051.27	2.88618	1.94066	1.41985	1.0248	1.18149	1.23007	1.29453
4051.36	3.10362	2.32185	1.61977	1.17265	1.1966	1.19321	1.18761
4051.45	3.24312	2.75985	1.99662	1.4046	1.2759	1.15343	1.09988
4051.55	3.26296	3.18977	2.56185	1.73608	1.43619	1.10555	1.02073
4051.64	3.15395	3.51141	3.23826	2.16265	1.67883	1.08469	0.963115
4051.74	2.93639	3.63118	3.87808	2.64404	1.98772	1.15326	0.945802
4051.83	2.64868	3.51386	4.3264	3.10483	2.32747	1.37674	0.983434
4051.92	2.33699	3.2013	4.4889	3.45375	2.64752	1.79151	1.09251
4052.02	2.04347	2.78176	4.36341	3.6144	2.89829	2.36547	1.29677
4052.11	1.79457	2.34117	4.02048	3.55699	3.04652	2.97771	1.61224
4052.2	1.5962	1.93782	3.55352	3.31342	3.0761	3.45313	2.01793
4052.3	1.43938	1.60739	3.03681	2.96202	2.98138	3.65109	2.44542
4052.39	1.31217	1.37409	2.51538	2.58601	2.76676	3.54583	2.80265
4052.49	1.20925	1.24751	2.02074	2.23522	2.45396	3.22843	3.01481
4052.58	1.13562	1.21127	1.58765	1.92235	2.08677	2.83444	3.05071
4052.67	1.10322	1.22651	1.25062	1.6482	1.72463	2.46913	2.92291
4052.77	1.12346	1.25204	1.02685	1.42143	1.42585	2.18124	2.67329
4052.86	1.20149	1.2642	0.905356	1.25504	1.23009	1.97341	2.35497
4052.95	1.33553	1.26136	0.854653	1.1524	1.14553	1.82055	2.01669
4053.05	1.52057	1.25552	0.844722	1.10199	1.14595	1.69151	1.69425
4053.14	1.75132	1.26517	0.864189	1.08441	1.18393	1.57129	1.41075
4053.24	2.02117	1.3146	0.917729	1.08236	1.21344	1.46839	1.18036
4053.33	2.31803	1.43431	1.01179	1.08747	1.20952	1.39743	1.01058
4053.42	2.62139	1.65936	1.14823	1.10407	1.17337	1.35791	0.900648
4053.52	2.90382	2.02114	1.33567	1.15084	1.12175	1.33265	0.839353
4053.61	3.13558	2.52657	1.60237	1.25974	1.07362	1.30167	0.809688
4053.7	3.29071	3.13035	1.98547	1.46899	1.04652	1.25494	0.798437
4053.8	3.35142	3.72409	2.49755	1.80903	1.06692	1.19884	0.803307
4053.89	3.30848	4.16407	3.09797	2.28028	1.17919	1.16039	0.829165
4053.99	3.16041	4.32951	3.69105	2.83378	1.43151	1.1855	0.877691
4054.08	2.91748	4.17668	4.15401	3.37196	1.83573	1.32691	0.945782
4054.17	2.60836	3.75873	4.38039	3.7774	2.33042	1.62393	1.04013
4054.27	2.27677	3.20261	4.32358	3.95934	2.78834	2.07721	1.18908
4054.36	1.96423	2.65178	4.01936	3.89137	3.07462	2.62981	1.42665
4054.45	1.69435	2.2053	3.56752	3.6163	3.11732	3.17086	1.7514
4054.55	1.47151	1.88904	3.07973	3.21852	2.94055	3.57606	2.10343
4054.64	1.28951	1.67147	2.63462	2.78499	2.64027	3.76848	2.39569
4054.74	1.13933	1.50357	2.26916	2.37879	2.32466	3.75106	2.57711
4054.83	1.0151	1.35106	1.9957	2.03417	2.06059	3.58293	2.66453
4054.92	0.920493	1.20519	1.81392	1.76247	1.85828	3.32571	2.70607
4055.02	0.869775	1.07893	1.70979	1.56	1.69237	3.01073	2.71672
4055.11	0.877873	0.996495	1.65935	1.41836	1.53521	2.6497	2.65823
4055.2	0.948498	0.977507	1.64283	1.32986	1.3785	2.26429	2.48491
4055.3	1.07384	1.02143	1.64934	1.28293	1.2348	1.8968	2.2049
4055.39	1.24518	1.10223	1.6647	1.25588	1.12591	1.59301	1.88881
4055.49	1.46514	1.18155	1.66177	1.22214	1.06773	1.3791	1.61958
4055.58	1.74923	1.23873	1.61426	1.16632	1.05959	1.25223	1.43719
4055.67	2.11199	1.29467	1.52377	1.09373	1.08361	1.18668	1.32786
4055.77	2.5491	1.40904	1.43006	1.02448	1.11506	1.1442	1.25267
4055.86	3.03049	1.65137	1.39562	0.988577	1.13628	1.08706	1.18146
4055.95	3.50699	2.06159	1.47949	1.02839	1.14522	0.998649	1.10841
4056.05	3.91903	2.61934	1.71481	1.1941	1.1581	0.897989	1.04829
4056.14	4.20169	3.23694	2.09455	1.52604	1.21306	0.831619	1.02361
4056.24	4.2923	3.77994	2.56664	2.02788	1.36942	0.848846	1.04901
4056.33	4.1522	4.11098	3.04582	2.64956	1.68481	0.981966	1.12051
4056.42	3.79046	4.14242	3.43904	3.28872	2.17042	1.24423	1.21834
4056.52	3.26943	3.87444	3.66872	3.81272	2.75701	1.63293	1.32674
4056.61	2.68677	3.39604	3.68803	4.10191	3.31094	2.11992	1.45878
4056.7	2.14013	2.84053	3.49773	4.09743	3.69557	2.63768	1.65257
4056.8	1.69203	2.32086	3.15823	3.8254	3.83155	3.08511	1.92646
4056.89	1.35817	1.89278	2.77446	3.38094	3.71894	3.36839	2.23543
4056.99	1.1242	1.56508	2.44648	2.88161	3.42082	3.45214	2.48615
4057.08	0.971064	1.32981	2.21641	2.41532	3.02851	3.37229	2.60524
4057.17	0.887685	1.17926	2.05751	2.01515	2.62753	3.19534	2.58845
4057.27	0.870361	1.10234	1.91309	1.67646	2.27886	2.96894	2.4825
4057.36	0.917839	1.07626	1.7457	1.39501	2.01629	2.71333	2.33375
4057.45	1.02863	1.06969	1.55673	1.18685	1.85032	2.44339	2.1624
4057.55	1.19587	1.05495	1.37371	1.06844	1.76579	2.17846	1.97197
4057.64	1.40416	1.01815	1.22605	1.0291	1.72022	1.9319	1.7667
4057.74	1.63691	0.960867	1.1299	1.03267	1.66025	1.70719	1.56151
4057.83	1.88924	0.897954	1.08716	1.04445	1.55229	1.51028	1.38323
4057.92	2.17484	0.856757	1.09092	1.05131	1.40093	1.35539	1.26048
4058.02	2.5193	0.874744	1.13029	1.0576	1.23813	1.25381	1.20085
4058.11	2.93795	0.989906	1.19396	1.07207	1.09601	1.1988	1.17532
4058.2	3.4109	1.22494	1.27881	1.10387	0.98959	1.16494	1.13462
4058.3	3.87703	1.58118	1.40193	1.16601	0.920736	1.12182	1.04836
4058.39	4.258	2.04857	1.60911	1.27718	0.8939	1.05319	0.93086
4058.49	4.49347	2.61062	1.96581	1.45712	0.928697	0.969448	0.828417
4058.58	4.55954	3.22385	2.51633	1.71911	1.06041	0.905712	0.781629
4058.67	4.46337	3.79365	3.22625	2.06431	1.32909	0.91018	0.799588
4058.77	4.23043	4.1913	3.9547	2.47731	1.76068	1.03071	0.867019
4058.86	3.89637	4.31698	4.50118	2.92487	2.34215	1.29962	0.972332
4058.95	3.49911	4.15402	4.71115	3.36239	3.00353	1.71515	1.12535
4059.05	3.07404	3.76553	4.56027	3.74199	3.62305	2.22758	1.34739
4059.14	2.65546	3.25257	4.15233	4.01171	4.06644	2.74733	1.64355
4059.24	2.27537	2.71689	3.64506	4.11264	4.24641	3.18147	1.98446
4059.33	1.95399	2.23798	3.16673	3.99383	4.16304	3.47458	2.31365
4059.42	1.69084	1.85902	2.77459	3.64703	3.89455	3.62147	2.57314
4059.52	1.47209	1.58432	2.46563	3.12995	3.54364	3.64543	2.72786
4059.61	1.29088	1.39294	2.21648	2.54908	3.17732	3.56635	2.77584
4059.7	1.16076	1.25874	2.01733	2.01621	2.80583	3.39276	2.74308
4059.8	1.10728	1.16258	1.87626	1.60881	2.4128	3.13766	2.66738
4059.89	1.14598	1.09547	1.79717	1.35134	2.00177	2.82958	2.57671
4059.99	1.27011	1.06124	1.76224	1.21983	1.61567	2.50567	2.47543
4060.08	1.45956	1.07415	1.73861	1.16555	1.31451	2.19939	2.35081
4060.17	1.7009	1.14461	1.6994	1.14436	1.13516	1.93563	2.19363
4060.27	1.99485	1.26433	1.63697	1.13235	1.07045	1.72919	2.01078
4060.36	2.34345	1.4082	1.55898	1.12064	1.0803	1.58136	1.81915
4060.45	2.73485	1.55714	1.47951	1.10333	1.11906	1.47865	1.63313
4060.55	3.14337	1.72129	1.41942	1.07696	1.15416	1.40202	1.46033
4060.64	3.53701	1.94326	1.41164	1.04941	1.1662	1.33923	1.30538
4060.74	3.87654	2.27967	1.49993	1.04872	1.14324	1.2885	1.1748
4060.83	4.11166	2.76399	1.72382	1.12227	1.08584	1.25336	1.07849
4060.92	4.19016	3.36406	2.09674	1.32335	1.01878	1.23611	1.02538
4061.02	4.08287	3.96478	2.59583	1.69461	0.998783	1.24026	1.01414
4061.11	3.80471	4.40462	3.16598	2.24712	1.10228	1.27967	1.02715
4061.2	3.40944	4.55374	3.72754	2.93897	1.39045	1.38237	1.0395
4061.3	2.96281	4.37825	4.18218	3.66207	1.87122	1.58354	1.04259
4061.39	2.51897	3.94569	4.42887	4.26086	2.48144	1.91281	1.06558
4061.49	2.11615	3.38128	4.40248	4.59241	3.1033	2.37801	1.17028
4061.58	1.78317	2.81188	4.11597	4.59274	3.60565	2.94032	1.41695
4061.67	1.53899	2.32225	3.6631	4.29655	3.88752	3.49674	1.81767
4061.77	1.3838	1.93868	3.1677	3.80364	3.90978	3.90347	2.31191
4061.86	1.29737	1.64418	2.71917	3.23322	3.70537	4.046	2.78745
4061.95	1.24982	1.41076	2.34473	2.69485	3.35878	3.90282	3.13545
4062.05	1.21568	1.22759	2.02986	2.27125	2.96428	3.5451	3.30119
4062.14	1.18325	1.1055	1.75862	2.00157	2.59099	3.08136	3.29556
4062.24	1.1575	1.06286	1.53393	1.8719	2.26845	2.60418	3.16623
4062.33	1.15853	1.10883	1.36914	1.82892	1.99147	2.1715	2.95963
4062.42	1.21448	1.23072	1.26777	1.8066	1.73565	1.81166	2.70581
4062.52	1.35079	1.38961	1.21315	1.7543	1.4782	1.5338	2.42993
4062.61	1.5829	1.52904	1.17631	1.65504	1.21819	1.33978	2.16401
4062.7	1.90992	1.59959	1.13567	1.52585	0.979279	1.2316	1.93896
4062.8	2.31055	1.58803	1.09105	1.39903	0.791943	1.20571	1.76597
4062.89	2.74923	1.5286	1.06096	1.29732	0.672767	1.23985	1.6328
4062.99	3.19133	1.48885	1.07002	1.22361	0.61856	1.293	1.52036
4063.08	3.61453	1.54385	1.13997	1.17251	0.614944	1.32728	1.42248
4063.17	3.99903	1.7531	1.28625	1.14701	0.646487	1.3321	1.3468
4063.27	4.30562	2.14067	1.51463	1.16315	0.699919	1.32294	1.29822
4063.36	4.47319	2.68057	1.81831	1.24491	0.764961	1.31736	1.26701
4063.45	4.44702	3.2963	2.18326	1.42091	0.839286	1.31713	1.23356
4063.55	4.21435	3.88035	2.60139	1.72281	0.935573	1.31706	1.18411
4063.64	3.81644	4.32302	3.0706	2.17652	1.08414	1.32679	1.12173
4063.74	3.32979	4.537	3.56747	2.78236	1.32635	1.37795	1.06298
4063.83	2.83414	4.4772	4.01618	3.49405	1.70025	1.50855	1.02775
4063.92	2.38953	4.1549	4.2947	4.21166	2.21689	1.74621	1.03641
4064.02	2.0282	3.63886	4.29521	4.79753	2.83882	2.10522	1.11443
4064.11	1.7561	3.03578	3.99818	5.11554	3.4795	2.58475	1.29316
4064.2	1.56096	2.45524	3.49515	5.08353	4.02796	3.15394	1.59839
4064.3	1.42307	1.97972	2.93854	4.71364	4.38346	3.73472	2.03058
4064.39	1.3272	1.65105	2.46143	4.11135	4.48223	4.21317	2.54652
4064.49	1.26692	1.46926	2.12576	3.4262	4.31467	4.48601	3.05258
4064.58	1.23719	1.39882	1.91999	2.78537	3.93133	4.50603	3.42567
4064.67	1.22623	1.38508	1.79106	2.25564	3.4245	4.2909	3.57097
4064.77	1.21789	1.38036	1.68362	1.85421	2.88844	3.90189	3.48587
4064.86	1.20322	1.36489	1.56607	1.58158	2.3898	3.42032	3.26401
4064.95	1.18702	1.34337	1.43312	1.43438	1.96702	2.93272	3.01832
4065.05	1.18247	1.32297	1.29391	1.3908	1.64175	2.51481	2.79192
4065.14	1.20182	1.29767	1.16458	1.40066	1.42182	2.20774	2.54759
4065.24	1.25324	1.25386	1.0686	1.40228	1.29511	2.00428	2.23951
4065.33	1.34239	1.1861	1.03212	1.35352	1.23085	1.86357	1.88038
4065.42	1.47169	1.10527	1.06607	1.25105	1.19211	1.74521	1.53453
4065.52	1.63884	1.03385	1.14964	1.12443	1.1484	1.6328	1.26113
4065.61	1.83831	0.996974	1.23797	1.01441	1.08398	1.52719	1.07711
4065.7	2.06563	1.01432	1.29232	0.949739	1.00017	1.42548	0.967991
4065.8	2.32244	1.09333	1.30552	0.932862	0.911574	1.31426	0.915663
4065.89	2.61559	1.2298	1.30021	0.943493	0.836523	1.18304	0.908051
4065.99	2.94457	1.42042	1.30583	0.957905	0.786078	1.03943	0.930579
4066.08	3.28301	1.67927	1.34074	0.968015	0.759767	0.909846	0.964008
4066.17	3.57137	2.03677	1.4179	0.986251	0.751259	0.825483	0.996339
4066.27	3.73782	2.51331	1.56237	1.03823	0.757104	0.804806	1.03174
4066.36	3.73919	3.08565	1.81393	1.15355	0.781701	0.843727	1.07997
4066.45	3.58628	3.67115	2.20298	1.36305	0.83671	0.918381	1.13872
4066.55	3.33037	4.14468	2.7164	1.69777	0.937697	1.00077	1.19367
4066.64	3.02629	4.38425	3.28292	2.17488	1.10048	1.07839	1.23531
4066.74	2.70631	4.3256	3.79129	2.76914	1.34283	1.16449	1.26742
4066.83	2.38396	3.99514	4.12982	3.38961	1.68628	1.29621	1.29767
4066.92	2.07385	3.49475	4.22614	3.89679	2.14214	1.52808	1.33142
4067.02	1.79884	2.94548	4.07166	4.16808	2.67669	1.91439	1.38498
4067.11	1.57804	2.43585	3.71871	4.16037	3.1864	2.47107	1.49925
4067.2	1.41165	2.0122	3.25388	3.91461	3.52963	3.13601	1.72105
4067.3	1.28247	1.69414	2.76486	3.50819	3.60923	3.77547	2.05885
4067.39	1.17315	1.48233	2.32064	3.01385	3.43513	4.24564	2.45284
4067.49	1.08017	1.35167	1.9678	2.49684	3.10914	4.45468	2.79179
4067.58	1.01166	1.25411	1.73053	2.02221	2.75242	4.3739	2.96992
4067.67	0.976741	1.14562	1.60768	1.63903	2.4426	4.02107	2.94182
4067.77	0.977412	1.01579	1.5744	1.35885	2.19966	3.46144	2.73783
4067.86	1.00806	0.89271	1.59223	1.16064	2.00685	2.81189	2.43454
4067.95	1.05985	0.821786	1.62081	1.02003	1.8324	2.20713	2.10826

## Sheet: f,backward
time_bck	voi1	voi2	voi3	voi4	voi5	voi6	voi7
4190.02	0.684517	0.770364	0.561253	0.776436	1.64982	0.719897	0.4975
4190.11	0.693947	0.654452	0.692418	0.802932	1.74304	0.779847	0.567119
4190.2	0.693766	0.576071	0.83665	0.808636	1.73793	0.825179	0.643645
4190.3	0.67654	0.549494	0.947969	0.817783	1.65642	0.851969	0.707959
4190.39	0.64471	0.568857	1.00343	0.85878	1.546	0.862803	0.741286
4190.49	0.607903	0.6175	1.00666	0.940832	1.44365	0.863055	0.73858
4190.58	0.577994	0.671044	0.973844	1.04847	1.35288	0.85767	0.713648
4190.67	0.56638	0.70109	0.920749	1.15519	1.25975	0.848998	0.687993
4190.77	0.581418	0.68997	0.860859	1.23975	1.16737	0.836361	0.672657
4190.86	0.623645	0.647359	0.808174	1.29462	1.10504	0.818873	0.661836
4190.95	0.682057	0.606674	0.777687	1.32538	1.10321	0.800186	0.643295
4191.05	0.738761	0.599746	0.783839	1.34372	1.16417	0.790823	0.612275
4191.14	0.780438	0.632469	0.838873	1.35825	1.25838	0.801482	0.575981
4191.24	0.805241	0.683686	0.950002	1.37162	1.34428	0.831834	0.548366
4191.33	0.818548	0.725731	1.11322	1.38436	1.39077	0.867602	0.54311
4191.42	0.824775	0.745728	1.30763	1.39807	1.3883	0.890134	0.565873
4191.52	0.824842	0.750274	1.49661	1.41278	1.34589	0.889379	0.606426
4191.61	0.81946	0.754896	1.63995	1.42328	1.28079	0.868261	0.63959
4191.7	0.811578	0.769557	1.71523	1.42013	1.21154	0.836485	0.64208
4191.8	0.804081	0.792115	1.73337	1.39556	1.15717	0.802002	0.61382
4191.89	0.797044	0.814043	1.72681	1.3484	1.13151	0.768176	0.580773
4191.99	0.789763	0.83196	1.71453	1.28514	1.12919	0.735418	0.573312
4192.08	0.784718	0.85314	1.67982	1.2172	1.12121	0.704435	0.602498
4192.17	0.78795	0.889405	1.58924	1.15515	1.07495	0.678762	0.656332
4192.27	0.804752	0.945447	1.43511	1.10361	0.983544	0.662569	0.713563
4192.36	0.836316	1.01394	1.25373	1.05896	0.872865	0.654395	0.758454
4192.45	0.88164	1.08192	1.10109	1.00965	0.779854	0.644028	0.787039
4192.55	0.940687	1.13938	1.01366	0.942117	0.727429	0.619623	0.805042
4192.64	1.01092	1.18044	0.989666	0.850119	0.717388	0.579167	0.820536
4192.74	1.07984	1.19999	0.998152	0.741642	0.737244	0.532544	0.833886
4192.83	1.12487	1.19309	1.00214	0.63792	0.768699	0.491832	0.835551
4192.92	1.12507	1.15924	0.980474	0.563663	0.794548	0.46145	0.816304
4193.02	1.07652	1.10493	0.935838	0.533956	0.805011	0.438406	0.778221
4193.11	0.998769	1.04028	0.884352	0.547972	0.801648	0.419548	0.732768
4193.2	0.925849	0.972326	0.83747	0.593922	0.793705	0.407059	0.689095
4193.3	0.886727	0.902845	0.795399	0.657171	0.790692	0.407526	0.647871
4193.39	0.88858	0.831988	0.756467	0.722223	0.799621	0.426266	0.607098
4193.49	0.915985	0.762775	0.72592	0.769654	0.824781	0.462596	0.57051
4193.58	0.94707	0.702618	0.711114	0.779645	0.865252	0.510036	0.548022
4193.67	0.972329	0.661931	0.710694	0.745197	0.910218	0.559755	0.549002
4193.77	0.997552	0.651464	0.715706	0.681615	0.939914	0.603534	0.575669
4193.86	1.03029	0.678625	0.721414	0.619677	0.93714	0.63455	0.62097
4193.95	1.06555	0.741706	0.732594	0.587271	0.901366	0.648837	0.671888
4194.05	1.08579	0.824846	0.754725	0.595615	0.849534	0.649412	0.716051
4194.14	1.07454	0.900396	0.784271	0.639444	0.801619	0.649571	0.748258
4194.24	1.02973	0.941413	0.812922	0.705253	0.766346	0.67082	0.772519
4194.33	0.965467	0.93761	0.838668	0.776715	0.742228	0.733829	0.796178
4194.42	0.903627	0.901112	0.866627	0.834678	0.732266	0.841919	0.82132
4194.52	0.863905	0.85434	0.897338	0.859808	0.750852	0.968554	0.843091
4194.61	0.85771	0.811974	0.917812	0.842781	0.810441	1.06485	0.856907
4194.7	0.883729	0.776445	0.909357	0.793741	0.9049	1.0893	0.86598
4194.8	0.926165	0.74697	0.867145	0.736201	1.00849	1.03684	0.879697
4194.89	0.961078	0.725802	0.810003	0.686751	1.0903	0.938283	0.90241
4194.99	0.970766	0.713638	0.768328	0.642112	1.12786	0.831702	0.924574
4195.08	0.955547	0.702948	0.761458	0.590701	1.11198	0.738357	0.926698
4195.17	0.932479	0.682477	0.785456	0.534685	1.04857	0.663617	0.893991
4195.27	0.922043	0.649625	0.820507	0.493195	0.958481	0.609521	0.830424
4195.36	0.934817	0.61745	0.847015	0.481299	0.869439	0.578162	0.760562
4195.45	0.966253	0.609534	0.854829	0.492219	0.801181	0.566045	0.715976
4195.55	0.999854	0.647114	0.841623	0.504242	0.754893	0.562958	0.715639
4195.64	1.0159	0.736819	0.806271	0.500394	0.717293	0.561315	0.753796
4195.74	1.00169	0.86366	0.747163	0.477996	0.677837	0.565216	0.804721
4195.83	0.958905	0.993044	0.666969	0.445272	0.646153	0.588454	0.844008
4195.92	0.905405	1.0814	0.577008	0.416279	0.652076	0.641213	0.86753
4196.02	0.865895	1.09384	0.494314	0.408673	0.724355	0.716503	0.886913
4196.11	0.852429	1.02324	0.433889	0.436799	0.865173	0.790467	0.907459
4196.2	0.85203	0.898845	0.404153	0.501358	1.0439	0.838035	0.915244
4196.3	0.838651	0.773968	0.406561	0.586289	1.21611	0.850039	0.891829
4196.39	0.803377	0.696849	0.436118	0.666483	1.3487	0.83554	0.838401
4196.49	0.769131	0.685039	0.482426	0.720535	1.4329	0.810655	0.779702
4196.58	0.768161	0.721341	0.535394	0.739913	1.48221	0.787786	0.744756
4196.67	0.805212	0.773242	0.593593	0.730276	1.52181	0.772192	0.745756
4196.77	0.848822	0.816514	0.664598	0.706705	1.5736	0.764773	0.772589
4196.86	0.859573	0.842554	0.753374	0.686228	1.64005	0.766574	0.802255
4196.95	0.822944	0.850596	0.849405	0.682779	1.69825	0.781908	0.814418
4197.05	0.757302	0.839971	0.928219	0.707973	1.71483	0.819354	0.803208
4197.14	0.696585	0.812939	0.968468	0.774869	1.67307	0.886494	0.777524
4197.24	0.667225	0.780836	0.967715	0.897312	1.588	0.978684	0.750781
4197.33	0.675178	0.759631	0.943373	1.0815	1.49412	1.07075	0.731914
4197.42	0.707481	0.756677	0.921482	1.3153	1.41893	1.12339	0.727024
4197.52	0.744926	0.765708	0.924296	1.56444	1.36781	1.10579	0.741848
4197.61	0.775003	0.776308	0.962251	1.78145	1.33042	1.01776	0.776342
4197.7	0.795162	0.785084	1.0323	1.92417	1.29655	0.890144	0.820162
4197.8	0.806554	0.79504	1.12126	1.97416	1.26454	0.764019	0.861087
4197.89	0.808597	0.806369	1.21061	1.94299	1.23838	0.669497	0.899896
4197.99	0.800448	0.813435	1.28095	1.86279	1.21868	0.617953	0.951016
4198.08	0.786373	0.812926	1.31743	1.76604	1.19729	0.605626	1.02527
4198.17	0.776573	0.81205	1.31718	1.66743	1.16125	0.619496	1.11523
4198.27	0.779646	0.825753	1.29215	1.56191	1.10453	0.642926	1.19947
4198.36	0.79526	0.866127	1.2606	1.44083	1.03689	0.66252	1.25634
4198.45	0.816358	0.935981	1.23485	1.31108	0.979183	0.67162	1.27178
4198.55	0.837442	1.02951	1.21676	1.19767	0.948908	0.668653	1.24222
4198.64	0.859053	1.13262	1.20238	1.12452	0.948933	0.655672	1.17811
4198.74	0.885927	1.22149	1.18586	1.0918	0.969698	0.639133	1.10427
4198.83	0.923654	1.26901	1.15959	1.07487	0.999377	0.628376	1.04819
4198.92	0.976314	1.26268	1.11656	1.04612	1.03053	0.628992	1.02029
4199.02	1.04243	1.21693	1.05649	0.996121	1.05943	0.637364	1.00637
4199.11	1.11159	1.16198	0.988824	0.93484	1.08196	0.644446	0.981951
4199.2	1.16902	1.11872	0.928857	0.87825	1.09281	0.645301	0.93367
4199.3	1.20572	1.08681	0.89045	0.836972	1.08867	0.643547	0.867196
4199.39	1.22269	1.05508	0.879189	0.813321	1.07048	0.64624	0.797312
4199.49	1.22525	1.01682	0.889117	0.805061	1.03954	0.654899	0.733669
4199.58	1.21525	0.972771	0.905688	0.811946	0.992582	0.662521	0.677415
4199.67	1.18912	0.924206	0.913738	0.837642	0.92377	0.660216	0.626457
4199.77	1.14271	0.870001	0.904073	0.882281	0.834265	0.647276	0.579686
4199.86	1.07727	0.810381	0.873856	0.932787	0.739601	0.635285	0.538843
4199.95	1.00093	0.750183	0.826168	0.965559	0.665442	0.640719	0.509869
4200.05	0.924888	0.696513	0.771318	0.962562	0.63521	0.67083	0.502042
4200.14	0.858545	0.653459	0.72354	0.924468	0.658091	0.715296	0.52117
4200.24	0.807848	0.620512	0.68946	0.866824	0.723441	0.750864	0.560688
4200.33	0.775755	0.596358	0.660616	0.806413	0.804922	0.756166	0.602666
4200.42	0.761188	0.583048	0.623509	0.751515	0.874522	0.726276	0.631246
4200.52	0.758854	0.585453	0.577486	0.701985	0.919999	0.675776	0.644652
4200.61	0.76236	0.60476	0.537954	0.656522	0.951481	0.62924	0.652534
4200.7	0.767643	0.633302	0.521209	0.619295	0.989542	0.607141	0.663477
4200.8	0.773175	0.657749	0.5319	0.59939	1.04376	0.615605	0.676528
4200.89	0.777807	0.669167	0.56702	0.605493	1.09973	0.645702	0.683889
4200.99	0.779711	0.669747	0.624395	0.641325	1.1258	0.681645	0.680354
4201.08	0.776628	0.669353	0.699964	0.70413	1.09618	0.711105	0.670726
4201.17	0.765129	0.675184	0.779153	0.786366	1.01333	0.732109	0.668503
4201.27	0.740972	0.685323	0.840814	0.878251	0.910249	0.75236	0.683744
4201.36	0.703476	0.692524	0.873627	0.969155	0.827893	0.781064	0.709425
4201.45	0.660482	0.692672	0.884097	1.04797	0.787301	0.8185	0.723749
4201.55	0.627967	0.688351	0.885827	1.10343	0.781677	0.851069	0.711579
4201.64	0.622308	0.686145	0.885462	1.12758	0.792252	0.859443	0.683247
4201.74	0.64985	0.691742	0.882645	1.12119	0.807452	0.836974	0.668721
4201.83	0.703838	0.707331	0.880189	1.09484	0.826953	0.800593	0.692319
4201.92	0.770822	0.731994	0.886725	1.06109	0.852651	0.780366	0.751849
4202.02	0.837602	0.762746	0.905661	1.02573	0.880999	0.79625	0.819466
4202.11	0.891754	0.795323	0.926444	0.987387	0.905993	0.844027	0.863269
4202.2	0.919506	0.827657	0.930861	0.944895	0.927459	0.902012	0.870225
4202.3	0.910526	0.863442	0.908061	0.906624	0.953069	0.948697	0.852561
4202.39	0.867684	0.910179	0.862433	0.890334	0.990948	0.974077	0.833112
4202.49	0.808673	0.970881	0.808345	0.910112	1.04162	0.979428	0.825285
4202.58	0.754498	1.03496	0.759422	0.959818	1.09918	0.970811	0.828129
4202.67	0.715895	1.07767	0.721515	1.01151	1.16121	0.953907	0.839046
4202.77	0.690763	1.07326	0.693296	1.03705	1.23387	0.932406	0.867118
4202.86	0.672528	1.01354	0.674732	1.03438	1.32272	0.907828	0.926859
4202.95	0.659085	0.915841	0.676284	1.03008	1.41799	0.880927	1.0165
4203.05	0.654621	0.813083	0.716254	1.055	1.49229	0.854322	1.10577
4203.14	0.665254	0.733517	0.800796	1.11806	1.51735	0.833505	1.15073
4203.24	0.693172	0.687166	0.90519	1.20027	1.48646	0.823512	1.12566
4203.33	0.733345	0.667889	0.982568	1.27122	1.42105	0.824211	1.04257
4203.42	0.775295	0.663918	0.999752	1.31476	1.35409	0.829592	0.942972
4203.52	0.808142	0.666845	0.96464	1.34186	1.30475	0.831723	0.869623
4203.61	0.825303	0.67603	0.916495	1.37998	1.26759	0.826283	0.842033
4203.7	0.82594	0.6993	0.892456	1.44315	1.225	0.814577	0.849563
4203.8	0.814421	0.747275	0.904741	1.50864	1.16829	0.799038	0.86398
4203.89	0.798931	0.822661	0.943764	1.52845	1.10649	0.775854	0.861271
4203.99	0.787309	0.911935	0.994393	1.47219	1.0569	0.734845	0.835265
4204.08	0.781024	0.988976	1.04719	1.36233	1.03	0.672252	0.796006
4204.17	0.773872	1.03074	1.10076	1.26275	1.0236	0.604574	0.758624
4204.27	0.758784	1.03236	1.15762	1.22677	1.02773	0.564023	0.734258
4204.36	0.736123	1.01002	1.21725	1.25555	1.03129	0.573612	0.727508
4204.45	0.713736	0.990755	1.27255	1.30514	1.02583	0.624948	0.736035
4204.55	0.699494	0.996899	1.31446	1.3272	1.00808	0.680882	0.751201
4204.64	0.696289	1.03432	1.33879	1.29805	0.982682	0.702058	0.762576
4204.74	0.704927	1.09056	1.3462	1.2185	0.962001	0.674359	0.765666
4204.83	0.728672	1.14278	1.33575	1.10396	0.958301	0.614312	0.765633
4204.92	0.77206	1.17001	1.3005	0.982404	0.972828	0.552579	0.774039
4205.02	0.834847	1.16257	1.23213	0.889159	0.992094	0.513187	0.801278
4205.11	0.908986	1.12307	1.13101	0.846543	0.994716	0.503615	0.849714
4205.2	0.982514	1.06293	1.01125	0.845198	0.964141	0.518992	0.91081
4205.3	1.04648	0.999587	0.896074	0.851804	0.899846	0.55301	0.967323
4205.39	1.09752	0.952994	0.806357	0.840048	0.820681	0.604443	1.00122
4205.49	1.13393	0.937225	0.750835	0.811584	0.754874	0.672703	1.00487
4205.58	1.15085	0.950719	0.726443	0.78523	0.719853	0.74779	0.986885
4205.67	1.14134	0.975686	0.727392	0.772851	0.708943	0.807833	0.966253
4205.77	1.10251	0.990174	0.752836	0.771618	0.699352	0.83066	0.957997
4205.86	1.04006	0.981709	0.805579	0.776039	0.674996	0.808719	0.961529
4205.95	0.966224	0.951225	0.882206	0.787326	0.640541	0.751807	0.960684
4206.05	0.89444	0.908144	0.964478	0.80783	0.614598	0.67741	0.934881
4206.14	0.836205	0.86474	1.02287	0.832719	0.612839	0.601059	0.873435
4206.24	0.800254	0.832707	1.03176	0.85179	0.638146	0.53474	0.784155
4206.33	0.789219	0.819371	0.984915	0.857267	0.68097	0.491781	0.692496
4206.42	0.795871	0.825694	0.898607	0.848128	0.724659	0.489373	0.630496
4206.52	0.804282	0.849033	0.799794	0.828664	0.752617	0.541069	0.618826
4206.61	0.798314	0.886957	0.711912	0.805884	0.756195	0.641351	0.652582
4206.7	0.772764	0.936433	0.648527	0.788542	0.740029	0.757401	0.703723
4206.8	0.739023	0.987661	0.612653	0.785061	0.719949	0.842945	0.740958
4206.89	0.719767	1.02135	0.597356	0.79848	0.712794	0.868773	0.749058
4206.99	0.734771	1.01701	0.590591	0.821936	0.725598	0.842221	0.730453
4207.08	0.785522	0.968174	0.585833	0.839759	0.751352	0.798149	0.693925
4207.17	0.850351	0.890501	0.588905	0.83711	0.775088	0.772983	0.649292
4207.27	0.896892	0.814741	0.609789	0.811886	0.785061	0.785592	0.612551
4207.36	0.903811	0.769075	0.648359	0.776527	0.778685	0.833456	0.604742
4207.45	0.873942	0.763868	0.692161	0.748117	0.757985	0.89837	0.638547
4207.55	0.829551	0.790805	0.727288	0.73869	0.723352	0.957498	0.70757
4207.64	0.795819	0.834354	0.747425	0.753001	0.676633	0.996934	0.790546
4207.74	0.787578	0.882874	0.752657	0.789741	0.628856	1.01785	0.863138
4207.83	0.805948	0.930388	0.743581	0.840115	0.59727	1.02941	0.908929
4207.92	0.842061	0.971431	0.721114	0.886649	0.590705	1.03634	0.926531
4208.02	0.883387	0.997982	0.69063	0.910837	0.601675	1.03505	0.931913
4208.11	0.9188	1.00261	0.662771	0.906868	0.617432	1.02066	0.949439
4208.2	0.938806	0.983299	0.648799	0.88666	0.636233	0.996326	0.993355
4208.3	0.934474	0.94468	0.654243	0.86915	0.667304	0.974344	1.05876
4208.39	0.900567	0.896722	0.676004	0.864286	0.715975	0.969054	1.13343
4208.49	0.841668	0.851908	0.705643	0.867165	0.775521	0.987251	1.21258
4208.58	0.773464	0.821084	0.735759	0.867205	0.834916	1.02184	1.29638
4208.67	0.714982	0.810901	0.764697	0.861164	0.887887	1.05285	1.37135
4208.77	0.678706	0.823598	0.79555	0.855513	0.92981	1.05676	1.40221
4208.86	0.668685	0.857794	0.830428	0.857892	0.951816	1.01935	1.35277
4208.95	0.686055	0.909751	0.866817	0.869331	0.948829	0.94367	1.21882
4209.05	0.732765	0.974329	0.899144	0.887206	0.933313	0.847431	1.03667
4209.14	0.808374	1.04625	0.922393	0.91389	0.930507	0.754203	0.859234
4209.24	0.903088	1.11949	0.933274	0.957459	0.95302	0.687286	0.724066
4209.33	0.994285	1.18224	0.92892	1.02278	0.985194	0.666321	0.641031
4209.42	1.05331	1.21554	0.908825	1.10501	0.999896	0.700624	0.602154
4209.52	1.06064	1.20333	0.877855	1.19304	0.989717	0.781029	0.594032
4209.61	1.0178	1.14522	0.844114	1.2761	0.975829	0.882479	0.600628
4209.7	0.946331	1.05696	0.813969	1.34205	0.984883	0.980322	0.603549
4209.8	0.874433	0.957959	0.789719	1.37256	1.02171	1.06357	0.588696
4209.89	0.821739	0.862202	0.770787	1.34987	1.06717	1.13068	0.557387
4209.99	0.794211	0.781083	0.756545	1.27224	1.10047	1.17666	0.527136
4210.08	0.787833	0.725606	0.748612	1.15983	1.12012	1.19119	0.519372
4210.17	0.792946	0.699015	0.749912	1.04319	1.14229	1.17068	0.546454
4210.27	0.797095	0.692572	0.761457	0.947763	1.18104	1.1264	0.606452
4210.36	0.789064	0.696451	0.779839	0.889945	1.23243	1.07797	0.683607
4210.45	0.764095	0.713675	0.798422	0.87944	1.27928	1.0415	0.753797
4210.55	0.726927	0.756943	0.811462	0.916347	1.30901	1.02411	0.79786
4210.64	0.687694	0.829017	0.816102	0.984412	1.32729	1.02496	0.813955
4210.74	0.654104	0.910339	0.812838	1.05405	1.35538	1.03745	0.816554
4210.83	0.629623	0.969744	0.807296	1.09743	1.41158	1.05119	0.821223
4210.92	0.617819	0.988524	0.811964	1.1062	1.48901	1.05508	0.830451
4211.02	0.623049	0.974467	0.841107	1.09768	1.54886	1.04057	0.834484
4211.11	0.644047	0.953135	0.89863	1.10262	1.54341	1.0023	0.822951
4211.2	0.669002	0.944668	0.971653	1.14198	1.45618	0.93728	0.796377
4211.3	0.681847	0.948347	1.03992	1.20951	1.32047	0.846165	0.769312
4211.39	0.674841	0.94777	1.09359	1.27533	1.19308	0.73677	0.762429
4211.49	0.654204	0.929242	1.13989	1.30791	1.10845	0.627058	0.787312
4211.58	0.634628	0.894201	1.18944	1.2957	1.05858	0.540405	0.836109
4211.67	0.630726	0.856187	1.23797	1.25148	1.01215	0.492754	0.885463
4211.77	0.651161	0.82907	1.26575	1.19714	0.946315	0.481724	0.914893
4211.86	0.69627	0.818451	1.25499	1.14538	0.860191	0.488253	0.927604
4211.95	0.757829	0.820418	1.20524	1.09435	0.768519	0.491992	0.952647
4212.05	0.821079	0.827779	1.13327	1.0367	0.689936	0.486488	1.02026
4212.14	0.870557	0.839476	1.05918	0.96884	0.637935	0.481336	1.1301
4212.24	0.898215	0.864318	0.993841	0.891175	0.614842	0.491897	1.24314
4212.33	0.908074	0.911153	0.937151	0.806156	0.612695	0.525376	1.30597
4212.42	0.913705	0.973151	0.882943	0.722358	0.622287	0.573435	1.28493
4212.52	0.928758	1.02537	0.824862	0.65796	0.641843	0.617122	1.18307
4212.61	0.957042	1.04297	0.761763	0.631524	0.675026	0.641119	1.03477
4212.7	0.99211	1.02395	0.701065	0.643468	0.720776	0.644665	0.887903
4212.8	1.02569	0.993242	0.657444	0.668541	0.769279	0.638241	0.781827
4212.89	1.05476	0.982309	0.646674	0.672285	0.809937	0.630173	0.730112
4212.99	1.07941	1.00071	0.675569	0.638656	0.839905	0.62	0.718528
4213.08	1.09522	1.02612	0.734524	0.58204	0.861997	0.605145	0.720876
4213.17	1.09105	1.02462	0.79924	0.535693	0.875153	0.589035	0.718069
4213.27	1.05632	0.982016	0.842085	0.530265	0.871415	0.578421	0.705582
4213.36	0.990731	0.914587	0.847129	0.577653	0.844566	0.576157	0.689608
4213.45	0.90678	0.849244	0.817806	0.665171	0.799383	0.582326	0.681597
4213.55	0.822782	0.798514	0.770935	0.759847	0.750106	0.601617	0.694946
4213.64	0.752133	0.758476	0.722861	0.822719	0.710873	0.641559	0.737653
4213.74	0.698832	0.725842	0.680327	0.82854	0.688593	0.700454	0.802296
4213.83	0.662246	0.70939	0.643347	0.778423	0.682771	0.762351	0.867583
4213.92	0.64364	0.723703	0.613787	0.696524	0.688661	0.80804	0.917349
4214.02	0.646938	0.77333	0.597985	0.615703	0.699154	0.830643	0.955936
4214.11	0.672696	0.844708	0.600428	0.563714	0.707339	0.837742	0.994136
4214.2	0.712198	0.915531	0.619775	0.554619	0.711911	0.839939	1.02129
4214.3	0.747637	0.972824	0.65439	0.586079	0.721575	0.842058	1.00548
4214.39	0.759752	1.02185	0.71027	0.64127	0.753668	0.84823	0.931629
4214.49	0.738498	1.07502	0.797836	0.698363	0.820567	0.873156	0.829432
4214.58	0.68911	1.13132	0.918377	0.74552	0.912118	0.939314	0.752354
4214.67	0.629363	1.16818	1.05299	0.787318	0.994443	1.0537	0.729603
4214.77	0.579763	1.15705	1.16681	0.83343	1.03275	1.1863	0.745735
4214.86	0.554211	1.08938	1.22734	0.882024	1.01888	1.28141	0.766737
4214.95	0.557406	0.988544	1.22421	0.917066	0.97569	1.29942	0.776575
4215.05	0.588084	0.895425	1.1758	0.920813	0.934438	1.24784	0.782759
4215.14	0.642717	0.839698	1.11644	0.885972	0.911224	1.17244	0.793497
4215.24	0.715667	0.823549	1.07265	0.817706	0.902587	1.12044	0.799645
4215.33	0.79553	0.829793	1.04728	0.7296	0.894894	1.11079	0.784486
4215.42	0.863899	0.842068	1.02387	0.641693	0.876306	1.13154	0.745437
4215.52	0.902096	0.856126	0.985996	0.577045	0.848112	1.15884	0.699127
4215.61	0.902568	0.873491	0.932745	0.555547	0.829119	1.17844	0.663807
4215.7	0.874855	0.889854	0.878046	0.587968	0.844184	1.19233	0.642759
4215.8	0.838374	0.893166	0.836063	0.671795	0.900498	1.20712	0.626743
4215.89	0.806598	0.874537	0.808121	0.790379	0.976566	1.21928	0.610035
4215.99	0.778633	0.840026	0.782645	0.916988	1.04026	1.21451	0.599508
4216.08	0.745946	0.810017	0.748846	1.02527	1.07662	1.18183	0.605138
4216.17	0.705372	0.804811	0.710419	1.10148	1.09447	1.12755	0.623038
4216.27	0.666029	0.828508	0.685389	1.14858	1.11092	1.07518	0.632815
4216.36	0.645593	0.864924	0.692173	1.17831	1.13562	1.04723	0.615825
4216.45	0.65917	0.888548	0.736495	1.20084	1.16746	1.04359	0.575935
4216.55	0.708441	0.883157	0.811994	1.2205	1.19736	1.03901	0.537766
4216.64	0.777621	0.852946	0.910514	1.23426	1.21164	1.00634	0.524382
4216.74	0.840179	0.816317	1.0271	1.23225	1.19713	0.94346	0.539788
4216.83	0.873438	0.789614	1.15404	1.20383	1.14762	0.873547	0.572642
4216.92	0.871218	0.778376	1.27262	1.14858	1.06745	0.819536	0.613733
4217.02	0.844801	0.783649	1.35605	1.08201	0.971044	0.784985	0.667261
4217.11	0.812072	0.810464	1.38394	1.02613	0.879478	0.76102	0.74464
4217.2	0.784151	0.864712	1.35516	0.992852	0.812831	0.743363	0.846545
4217.3	0.762037	0.943185	1.28689	0.977525	0.781006	0.736125	0.950723
4217.39	0.744827	1.03042	1.20207	0.967745	0.780776	0.740917	1.02135
4217.49	0.738788	1.10775	1.1175	0.953749	0.800362	0.749555	1.03501
4217.58	0.756973	1.16605	1.04239	0.929583	0.825287	0.750441	0.997997
4217.67	0.81046	1.20891	0.984065	0.890727	0.84119	0.738493	0.937513
4217.77	0.898855	1.24213	0.949965	0.837926	0.836254	0.717252	0.878227
4217.86	1.00503	1.26146	0.943551	0.78428	0.80707	0.692993	0.829249
4217.95	1.09883	1.25208	0.960972	0.75238	0.761622	0.669848	0.790315
4218.05	1.15091	1.20323	0.993114	0.759137	0.71305	0.651041	0.763203
4218.14	1.14883	1.1253	1.03024	0.802336	0.669816	0.640384	0.753458
4218.24	1.10226	1.04991	1.06341	0.862291	0.633516	0.639371	0.763703
4218.33	1.03304	1.00826	1.0827	0.915637	0.605433	0.645173	0.786926
4218.42	0.961816	1.00433	1.07866	0.94736	0.593019	0.654875	0.805072
4218.52	0.90249	1.00904	1.04794	0.952346	0.607251	0.670737	0.795671
4218.61	0.864262	0.985291	0.997553	0.929766	0.652818	0.698129	0.745499
4218.7	0.854519	0.920272	0.942651	0.88002	0.720265	0.73667	0.665395
4218.8	0.877466	0.834655	0.897853	0.80761	0.787633	0.774645	0.590936
4218.89	0.929576	0.764171	0.870284	0.724725	0.832662	0.795035	0.561882
4218.99	0.997406	0.734211	0.86046	0.649751	0.848063	0.788755	0.595909
4219.08	1.06087	0.74645	0.865711	0.600449	0.84583	0.762687	0.681049
4219.17	1.09902	0.781907	0.879639	0.587633	0.845407	0.736241	0.790665
4219.27	1.09376	0.815064	0.891446	0.61336	0.856878	0.730771	0.902505
4219.36	1.03349	0.830414	0.891262	0.671787	0.876832	0.759335	1.00287
4219.45	0.921302	0.830987	0.878502	0.74778	0.898229	0.820766	1.07918
4219.55	0.782326	0.833598	0.865244	0.816656	0.918473	0.898105	1.11875
4219.64	0.656644	0.856713	0.870966	0.853636	0.936171	0.963564	1.11932
4219.74	0.578391	0.909393	0.912232	0.850368	0.945739	0.992568	1.09489
4219.83	0.558883	0.98455	0.990151	0.82351	0.940238	0.978988	1.06534
4219.92	0.587605	1.06006	1.0813	0.802058	0.918757	0.936887	1.04022
4220.02	0.645571	1.11005	1.14393	0.801943	0.888127	0.888118	1.0183
4220.11	0.715116	1.12083	1.14388	0.81297	0.857962	0.848805	1.00061
4220.2	0.779226	1.09705	1.0809	0.811186	0.837413	0.826342	0.993499
4220.3	0.819243	1.05169	0.987408	0.785477	0.833228	0.826348	0.993942
4220.39	0.820137	0.992347	0.89895	0.755534	0.845942	0.856136	0.982653
4220.49	0.781034	0.919391	0.826239	0.761448	0.870449	0.920584	0.940827
4220.58	0.720219	0.836743	0.756129	0.831447	0.903955	1.01827	0.871029
4220.67	0.670377	0.75931	0.677981	0.955652	0.951958	1.14198	0.795382
4220.77	0.665755	0.705545	0.603876	1.09027	1.0219	1.27997	0.73516
4220.86	0.726467	0.681731	0.560789	1.18843	1.11014	1.41175	0.698675
4220.95	0.846639	0.675875	0.564826	1.22768	1.19813	1.50541	0.689395
4221.05	0.992234	0.66972	0.606073	1.21033	1.26251	1.52988	0.715479
4221.14	1.11481	0.656294	0.657982	1.14851	1.29064	1.47706	0.782421
4221.24	1.17771	0.647621	0.69803	1.05767	1.28859	1.37399	0.87616
4221.33	1.17741	0.667525	0.717948	0.961218	1.2778	1.2714	0.962227
4221.42	1.14271	0.733517	0.721006	0.889852	1.28005	1.21326	1.00853
4221.52	1.11122	0.839225	0.717781	0.866944	1.30156	1.2074	1.01004
4221.61	1.10208	0.952009	0.725163	0.894393	1.33019	1.22189	0.987944
4221.7	1.107	1.0328	0.761968	0.958273	1.34739	1.21302	0.96601
4221.8	1.10232	1.06305	0.83818	1.04504	1.34368	1.16109	0.951501
4221.89	1.06759	1.05244	0.946406	1.14673	1.3244	1.0806	0.937924
4221.99	0.996567	1.02178	1.06539	1.25031	1.30241	0.997716	0.920693
4222.08	0.899926	0.986058	1.1723	1.3303	1.28465	0.924475	0.906125
4222.17	0.800577	0.957132	1.25276	1.36039	1.26458	0.855361	0.906642
4222.27	0.722318	0.951869	1.30358	1.33279	1.22844	0.785158	0.928131
4222.36	0.676862	0.985868	1.33038	1.26342	1.16844	0.726011	0.962167
4222.45	0.662555	1.05671	1.34132	1.17974	1.08954	0.703771	0.991073
4222.55	0.676141	1.14173	1.34034	1.10433	1.00418	0.73757	1.00235
4222.64	0.720216	1.21651	1.32703	1.04569	0.924387	0.820107	1.00007
4222.74	0.794296	1.27146	1.304	1.00093	0.859851	0.91578	1.00201
4222.83	0.880918	1.30957	1.28083	0.964688	0.81814	0.980176	1.02381
4222.92	0.948219	1.33272	1.26601	0.935418	0.80088	0.985307	1.06585
4223.02	0.970495	1.33517	1.25598	0.912272	0.798924	0.933601	1.11587
4223.11	0.946851	1.31073	1.23722	0.888351	0.795522	0.853461	1.16049
4223.2	0.902815	1.26133	1.19986	0.851536	0.777936	0.780155	1.19065
4223.3	0.876004	1.19868	1.14619	0.794857	0.747471	0.735365	1.19801
4223.39	0.897434	1.14063	1.08451	0.725182	0.717957	0.719832	1.17357
4223.49	0.976468	1.10598	1.01951	0.659761	0.703493	0.721897	1.11567
4223.58	1.09322	1.10636	0.952072	0.613895	0.707112	0.73056	1.03722
4223.67	1.20382	1.13736	0.887121	0.591514	0.720921	0.740375	0.961246
4223.77	1.26034	1.17791	0.835437	0.586293	0.735423	0.74696	0.90915
4223.86	1.2381	1.20283	0.804472	0.591471	0.746477	0.74576	0.893143
4223.95	1.15027	1.1977	0.789442	0.607571	0.752714	0.738447	0.912347
4224.05	1.036	1.16282	0.776059	0.639272	0.749649	0.736277	0.949192
4224.14	0.931833	1.10793	0.75324	0.686208	0.729752	0.75333	0.972885
4224.24	0.852255	1.04623	0.722145	0.740555	0.689019	0.795954	0.955709
4224.33	0.792761	0.991518	0.692506	0.793248	0.63335	0.858377	0.892132
4224.42	0.745401	0.954644	0.670839	0.840666	0.578807	0.926124	0.802043
4224.52	0.709507	0.937469	0.652862	0.883396	0.545215	0.982729	0.715717
4224.61	0.691543	0.931579	0.628232	0.919783	0.546945	1.0191	0.659726
4224.7	0.698527	0.924071	0.591967	0.942512	0.584538	1.04107	0.653469
4224.8	0.731749	0.904844	0.551072	0.94083	0.64233	1.06561	0.708596
4224.89	0.783928	0.870582	0.520428	0.908016	0.695382	1.10564	0.822036
4224.99	0.840903	0.824959	0.5142	0.852866	0.724213	1.15821	0.968836
4225.08	0.886266	0.776392	0.541089	0.803238	0.729684	1.21096	1.10611
4225.17	0.908418	0.734446	0.605094	0.790207	0.734625	1.25982	1.19026
4225.27	0.906518	0.706775	0.706389	0.822845	0.766496	1.31671	1.19637
4225.36	0.890111	0.698127	0.838657	0.878672	0.83428	1.39675	1.12778
4225.45	0.870465	0.710129	0.984618	0.921058	0.922985	1.4961	1.01236
4225.55	0.851272	0.738325	1.11468	0.926701	1.01015	1.58498	0.889129
4225.64	0.828647	0.769319	1.19376	0.898738	1.08027	1.62506	0.793469
4225.74	0.798919	0.784624	1.19638	0.860066	1.12046	1.59675	0.750752
4225.83	0.764042	0.770473	1.1225	0.836458	1.11149	1.51083	0.772849
4225.92	0.729962	0.726002	1.00187	0.843061	1.03859	1.39493	0.851077
4226.02	0.703203	0.664455	0.880134	0.881611	0.913579	1.27168	0.949626
4226.11	0.689109	0.609237	0.796336	0.94599	0.775595	1.15068	1.01559
4226.2	0.690635	0.585467	0.766453	1.02387	0.662854	1.03735	1.01033
4226.3	0.706478	0.607913	0.779929	1.09192	0.587086	0.942798	0.939052
4226.39	0.730434	0.670885	0.807835	1.1185	0.538916	0.882925	0.847023
4226.49	0.753331	0.748771	0.82124	1.0841	0.511226	0.866698	0.784722
4226.58	0.766593	0.810406	0.812236	1.00031	0.510082	0.885487	0.776768
4226.67	0.766868	0.837768	0.800242	0.902801	0.542474	0.91673	0.819622
4226.77	0.760107	0.834031	0.812577	0.824772	0.602373	0.94004	0.897377
4226.86	0.758724	0.815803	0.855774	0.778332	0.676344	0.950694	0.9927
4226.95	0.771116	0.798284	0.907887	0.756492	0.759723	0.957138	1.08805
4227.05	0.794392	0.785552	0.937723	0.745226	0.862109	0.966175	1.17005
4227.14	0.820756	0.771897	0.92906	0.733385	0.993811	0.972766	1.23431
4227.24	0.850362	0.750144	0.887619	0.718466	1.14954	0.967231	1.27973
4227.33	0.891729	0.718695	0.83165	0.706262	1.30736	0.952584	1.29692
4227.42	0.946835	0.683668	0.782058	0.703972	1.44244	0.952253	1.27051
4227.52	1.00088	0.655709	0.756208	0.713251	1.54102	0.99841	1.19611
4227.61	1.03173	0.644401	0.760332	0.731159	1.60172	1.10976	1.0891
4227.7	1.02956	0.654278	0.784508	0.754435	1.62778	1.27647	0.973608
4227.8	1.00607	0.682329	0.809562	0.78001	1.62006	1.45927	0.871348
4227.89	0.985366	0.717909	0.823238	0.80514	1.57921	1.60196	0.804071
4227.99	0.984426	0.748079	0.83035	0.831657	1.51251	1.65305	0.795435
4228.08	0.999644	0.767509	0.847235	0.86841	1.43402	1.58853	0.857274
4228.17	1.00933	0.783009	0.887306	0.924769	1.35608	1.42271	0.97381
4228.27	0.990729	0.805914	0.951398	0.999954	1.28324	1.19899	1.10571
4228.36	0.938209	0.839873	1.02725	1.08131	1.21596	0.968513	1.21245
4228.45	0.868709	0.877576	1.09501	1.15051	1.15605	0.772374	1.26966
4228.55	0.811413	0.907909	1.13633	1.18791	1.10477	0.635276	1.27107
4228.64	0.789343	0.923123	1.14411	1.17579	1.05784	0.566874	1.22466
4228.74	0.805365	0.922181	1.1277	1.1088	1.0085	0.563903	1.14956
4228.83	0.841702	0.914124	1.10898	1.0058	0.956963	0.611263	1.06826
4228.92	0.872867	0.918093	1.10806	0.904989	0.912111	0.683731	0.996636
4229.02	0.882975	0.952435	1.12785	0.841412	0.8817	0.752397	0.941414
4229.11	0.874808	1.01784	1.15161	0.826537	0.863984	0.794747	0.90573
4229.2	0.8654	1.09421	1.15715	0.847637	0.853389	0.802257	0.89146
4229.3	0.873931	1.15836	1.13531	0.880812	0.852373	0.780005	0.892727
4229.39	0.91038	1.20283	1.09482	0.90326	0.870902	0.738604	0.892069
4229.49	0.971059	1.23423	1.04989	0.901253	0.912434	0.687454	0.872533
4229.58	1.04335	1.25606	1.00676	0.874674	0.963345	0.635015	0.835304
4229.67	1.1159	1.25931	0.963657	0.83575	0.99839	0.591055	0.800074
4229.77	1.1863	1.23194	0.91926	0.799569	0.996172	0.562801	0.783967
4229.86	1.25738	1.17515	0.876761	0.774362	0.950706	0.547819	0.78203
4229.95	1.32446	1.10601	0.840921	0.761032	0.873536	0.534775	0.772353

## Sheet: g
GCaMP6f	GCaMP7f	GFP
0.3143	0.0864	0.163
-0.051	0.4997	-0.1258
0.6102	0.7274	-0.0238
0.7189	0.103	-0.18
0.5378	0.1395	-0.3261
0.396
0.6415
0.5536
0.5387
0.6578
